# Supplementary material for: ChemSpectra: a web-based spectra editor for analytical data
Source: J Cheminform. 2021 Feb 10;13:8. doi: 10.1186/s13321-020-00481-0 (PMC7877097; doi:10.1186/s13321-020-00481-0)
Supplement: Supplementary file 1 — Additional file 1. The Supporting Information contains further documentation on the transformation of spectra with ChemSpectra, Flow charts for processing spectra of different file formats, decoding and parsing of mass spec, NMR and IR data files. Also, the communication overview with the ELN environment is given for the ELNembedded ChemSpectra software. Examples for processing of JCAMP-dx files and fid files in comparison are given. [file 13321_2020_481_MOESM1_ESM.dx]

##TITLE=1H_ns16 CDCl3 /opt/topspin3.5pl6/data/complat/nmr SG 16
##JCAMPDX= 6.0         $$ Bruker NMR compound JCAMP-DX V2.0
##DATA TYPE= LINK
##BLOCKS=   2
##TITLE=1H_ns16 CDCl3 /opt/topspin3.5pl6/data/complat/nmr SG 16
##JCAMPDX= 6.0         $$ Bruker NMR JCAMP-DX V2.0
##DATA TYPE= NMR FID
##DATA CLASS= NTUPLES
##ORIGIN= SG
##OWNER= SG
##LONG DATE= 2020/03/06 15:50:44+0000
$$ 1.90.2.2 TopSpin 3.5 pl 6
$$ 2020-03-06 16:50:45.331 +0100  nmr@ibg-4-babsi
$$ Compression mode = diff/dup
##.OBSERVE FREQUENCY= 400.13240078
##.OBSERVE NUCLEUS= ^1H
##.DELAY= (6.5, 6.5)
##.ACQUISITION MODE= SIMULTANEOUS (DQD)
##.ACQUISITION SCHEME= undefined
##.AVERAGES= 16
##.DIGITISER RES= 22
##SPECTROMETER/DATA SYSTEM= spect
##.PULSE SEQUENCE= zg30
##.SOLVENT NAME= CDCl3
##.SHIFT REFERENCE= INTERNAL, CDCl3, 1, 15.91658
##AUDIT TRAIL= $$ (NUMBER, WHEN, WHO, WHERE, PROCESS, VERSION, WHAT)
$$ ##TITLE= Audit trail, TopSpin 3.5 pl 6
$$ ##JCAMPDX= 5.01
$$ ##ORIGIN= Bruker BioSpin GmbH
$$ ##OWNER= nmr
$$ $$ /opt/topspin3.5pl6/data/complat/nmr/data/SG/nmr/SG-V3374 (1-14)/10/audita.txt
$$ ##AUDIT TRAIL=  $$ (NUMBER, WHEN, WHO, WHERE, PROCESS, VERSION, WHAT)
(   1,<2020-03-06 16:50:44.590 +0100>,<nmr>,<ibg-4-babsi>,<go4>,<TopSpin 3.5.6>,
      <created by zg
	started at 2020-03-06 16:49:09.658 +0100,
	POWCHK enabled, PULCHK disabled,
       configuration hash MD5:
       0F 62 31 03 49 7F 17 A8 7D 6C 4D DA 90 12 58 BA
       data hash MD5: 64K
       D0 06 D3 86 1D 7D B0 CD AC 17 7D 2F 73 19 7A CB>)
(   2,<2020-03-06 16:50:44.622 +0100>,<nmr>,<ibg-4-babsi>,<audit>,<TopSpin 3.5.6>,
      <user comment:
       ICON-NMR User ID: SG
       data hash MD5: 64K
       D0 06 D3 86 1D 7D B0 CD AC 17 7D 2F 73 19 7A CB>)
$$ ##END=
$$ 
$$ $$ hash MD5
$$ $$ F9 01 8A 7B 3B 6A B8 17 EB 53 4D FF 8B F0 C6 9F
##$RELAX= 
##$BRUKER FILE EXP=format.temp
$$ EDIT_PAR COMMAND FILE
$$ 
$$ DI_MODE         LONG
$$ ED_ENTRY        ACQU
$$ ORDER           FILE
$$ 
$$ 
$$ HEADER		"F2 - Acquisition Parameters"
$$ T_NAME		Date_
$$ 		TYPE	R64
$$ 		CLASS	ACQU
$$ 		SUBRANGE 0.0 50000000
$$ 		REL	"Date_=itodate(DATE)"
$$ 		INV_REL	"DATE=datetoi(Date_,DATE)"
$$ 		FORMAT	"%14.0f"
$$ 		TEXT	" "
$$ END
$$ T_NAME		Time
$$ 		TYPE	R32
$$ 		CLASS	ACQU
$$ 		SUBRANGE 0.0 1000000
$$ 		REL	"Time=itotime(DATE)"
$$ 		INV_REL	"DATE=timetoi(Time,DATE)"
$$ 		FORMAT	"%14.2f h"
$$ 		TEXT	" "
$$ END
$$ NAME		INSTRUM
$$ 		TEXT	" "
$$ END
$$ NAME		PROBHD
$$ 		FORMAT	"%14.14s"
$$ 		TEXT	" "
$$ END
$$ NAME		PULPROG
$$ 		TEXT	" "
$$ END
$$ NAME		TD
$$ 		TEXT	" "
$$ END
$$ NAME		SOLVENT
$$ 		TEXT	" "
$$ END
$$ NAME		NS
$$ 		TEXT	" "
$$ END
$$ NAME		DS
$$ 		TEXT	" "
$$ END
$$ T_NAME		SWH
$$ 		TYPE	R32
$$ 		CLASS	ACQU
$$ 		SUBRANGE 0.0 1e8
$$ 		REL	"SWH=SW*SFO1"
$$ 		INV_REL "SW=SWH/SFO1"
$$ 		UNIT	"Hz"
$$ 		FORMAT	"%14.3f Hz"
$$ 		TEXT	" "
$$ END
$$ T_NAME          FIDRES
$$                 TYPE    R32
$$                 CLASS   ACQU
$$                 SUBRANGE 0.0 100000
$$                 REL     "FIDRES=2*SW*SFO1/TD"
$$                 INV_REL "TD = nextpow(2*SW*SFO1/FIDRES)"
$$ 		UNIT	"Hz"
$$ 		FORMAT	"%14.6f Hz"
$$ 		TEXT	" "
$$ END
$$ T_NAME          AQ
$$ 		TYPE	R32
$$ 		CLASS	ACQU
$$ 		SUBRANGE 0.0 1000
$$ 		REL	"AQ=aqcalc(SW,SFO1,TD,DIGTYP)"
$$ 		INV_REL	"TD=tdcalc(SW,SFO1,1.0e6*AQ,DIGTYP)"
$$ 		UNIT	"sec"
$$ 		FORMAT	"%14.7f sec"
$$ 		TEXT	" "
$$ END
$$ NAME		RG
$$ 		TEXT	" "
$$ END
$$ T_NAME          DW
$$ 		TYPE	R32
$$ 		CLASS	ACQU
$$ 		SUBRANGE 0.0 1000000
$$ 		REL	"DW=1/(2*SW*SFO1)"
$$ 		INV_REL	"SW=1000000/(2*(0.005+DW)*SFO1)"
$$ 		UNIT	"usec"
$$ 		FORMAT	"%14.3lf usec"
$$ 		TEXT	" "
$$ END
$$ NAME		DE
$$ 		FORMAT	"%14.2f usec"
$$ 		TEXT	" "
$$ END
$$ NAME		TE
$$ 		FORMAT	"%14.1f K"
$$ 		TEXT	" "
$$ END
$$ T_NAME		D1
$$ 		TYPE	R32
$$ 		CLASS	ACQU
$$ 		SUBRANGE 0.0 1e38
$$ 		REL	"D1=D[1]"
$$ 		INV_REL	"D[1]=D1"
$$ 		UNIT	"sec"
$$ 		FORMAT	"%14.8f sec"
$$ 		TEXT	" "
$$ END
$$ NAME		TD0
$$ 		TEXT	" "
$$ END
$$ NAME		SFO1
$$ 		FORMAT	"%14.7f MHz"
$$ 		TEXT	" "
$$ END
$$ NAME		NUC1
$$ 		NONEDIT
$$ 		TEXT	" "
$$ END
$$ T_NAME		P1
$$ 		TYPE	R32
$$ 		CLASS	ACQU
$$ 		SUBRANGE 0.0 1.0e10
$$ 		REL	"P1=P[1]"
$$ 		INV_REL	"P[1]=P1"
$$ 		UNIT	"usec"
$$ 		FORMAT	"%14.2f usec"
$$ 		TEXT	" "
$$ END
$$ T_NAME		PLW1
$$ 		TYPE	R32
$$ 		CLASS	ACQU
$$ 		REL	"PLW1=PLW[1]"
$$ 		INV_REL	"PLW[1]=PLW1"
$$ 		UNIT	"W"
$$ 		FORMAT	"%14.8f W"
$$ 		TEXT	"power PLW1 "
$$ END
##$RELAX= 
##$BRUKER FILE EXP=fq1list
$$ O 400.132401
$$ -2000000
$$ -1992172
$$ -1984344
$$ -1976517
$$ -1968689
$$ -1960861
$$ -1953033
$$ -1945205
$$ -1937378
$$ -1929550
$$ -1921722
$$ -1913894
$$ -1906067
$$ -1898239
$$ -1890411
$$ -1882583
$$ -1874755
$$ -1866928
$$ -1859100
$$ -1851272
$$ -1843444
$$ -1835616
$$ -1827789
$$ -1819961
$$ -1812133
$$ -1804305
$$ -1796477
$$ -1788650
$$ -1780822
$$ -1772994
$$ -1765166
$$ -1757339
$$ -1749511
$$ -1741683
$$ -1733855
$$ -1726027
$$ -1718200
$$ -1710372
$$ -1702544
$$ -1694716
$$ -1686888
$$ -1679061
$$ -1671233
$$ -1663405
$$ -1655577
$$ -1647750
$$ -1639922
$$ -1632094
$$ -1624266
$$ -1616438
$$ -1608611
$$ -1600783
$$ -1592955
$$ -1585127
$$ -1577299
$$ -1569472
$$ -1561644
$$ -1553816
$$ -1545988
$$ -1538160
$$ -1530333
$$ -1522505
$$ -1514677
$$ -1506849
$$ -1499022
$$ -1491194
$$ -1483366
$$ -1475538
$$ -1467710
$$ -1459883
$$ -1452055
$$ -1444227
$$ -1436399
$$ -1428571
$$ -1420744
$$ -1412916
$$ -1405088
$$ -1397260
$$ -1389432
$$ -1381605
$$ -1373777
$$ -1365949
$$ -1358121
$$ -1350294
$$ -1342466
$$ -1334638
$$ -1326810
$$ -1318982
$$ -1311155
$$ -1303327
$$ -1295499
$$ -1287671
$$ -1279843
$$ -1272016
$$ -1264188
$$ -1256360
$$ -1248532
$$ -1240705
$$ -1232877
$$ -1225049
$$ -1217221
$$ -1209393
$$ -1201566
$$ -1193738
$$ -1185910
$$ -1178082
$$ -1170254
$$ -1162427
$$ -1154599
$$ -1146771
$$ -1138943
$$ -1131115
$$ -1123288
$$ -1115460
$$ -1107632
$$ -1099804
$$ -1091977
$$ -1084149
$$ -1076321
$$ -1068493
$$ -1060665
$$ -1052838
$$ -1045010
$$ -1037182
$$ -1029354
$$ -1021526
$$ -1013699
$$ -1005871
$$  -998043
$$  -990215
$$  -982387
$$  -974560
$$  -966732
$$  -958904
$$  -951076
$$  -943249
$$  -935421
$$  -927593
$$  -919765
$$  -911937
$$  -904110
$$  -896282
$$  -888454
$$  -880626
$$  -872798
$$  -864971
$$  -857143
$$  -849315
$$  -841487
$$  -833659
$$  -825832
$$  -818004
$$  -810176
$$  -802348
$$  -794521
$$  -786693
$$  -778865
$$  -771037
$$  -763209
$$  -755382
$$  -747554
$$  -739726
$$  -731898
$$  -724070
$$  -716243
$$  -708415
$$  -700587
$$  -692759
$$  -684932
$$  -677104
$$  -669276
$$  -661448
$$  -653620
$$  -645793
$$  -637965
$$  -630137
$$  -622309
$$  -614481
$$  -606654
$$  -598826
$$  -590998
$$  -583170
$$  -575342
$$  -567515
$$  -559687
$$  -551859
$$  -544031
$$  -536204
$$  -528376
$$  -520548
$$  -512720
$$  -504892
$$  -497065
$$  -489237
$$  -481409
$$  -473581
$$  -465753
$$  -457926
$$  -450098
$$  -442270
$$  -434442
$$  -426614
$$  -418787
$$  -410959
$$  -403131
$$  -395303
$$  -387476
$$  -379648
$$  -371820
$$  -363992
$$  -356164
$$  -348337
$$  -340509
$$  -332681
$$  -324853
$$  -317025
$$  -309198
$$  -301370
$$  -293542
$$  -285714
$$  -277886
$$  -270059
$$  -262231
$$  -254403
$$  -246575
$$  -238748
$$  -230920
$$  -223092
$$  -215264
$$  -207436
$$  -199609
$$  -191781
$$  -183953
$$  -176125
$$  -168297
$$  -160470
$$  -152642
$$  -144814
$$  -136986
$$  -129159
$$  -121331
$$  -113503
$$  -105675
$$   -97847
$$   -90020
$$   -82192
$$   -74364
$$   -66536
$$   -58708
$$   -50881
$$   -43053
$$   -35225
$$   -27397
$$   -19569
$$   -11742
$$    -3914
$$     3914
$$    11742
$$    19569
$$    27397
$$    35225
$$    43053
$$    50881
$$    58708
$$    66536
$$    74364
$$    82192
$$    90020
$$    97847
$$   105675
$$   113503
$$   121331
$$   129159
$$   136986
$$   144814
$$   152642
$$   160470
$$   168297
$$   176125
$$   183953
$$   191781
$$   199609
$$   207436
$$   215264
$$   223092
$$   230920
$$   238748
$$   246575
$$   254403
$$   262231
$$   270059
$$   277886
$$   285714
$$   293542
$$   301370
$$   309198
$$   317025
$$   324853
$$   332681
$$   340509
$$   348337
$$   356164
$$   363992
$$   371820
$$   379648
$$   387476
$$   395303
$$   403131
$$   410959
$$   418787
$$   426614
$$   434442
$$   442270
$$   450098
$$   457926
$$   465753
$$   473581
$$   481409
$$   489237
$$   497065
$$   504892
$$   512720
$$   520548
$$   528376
$$   536204
$$   544031
$$   551859
$$   559687
$$   567515
$$   575342
$$   583170
$$   590998
$$   598826
$$   606654
$$   614481
$$   622309
$$   630137
$$   637965
$$   645793
$$   653620
$$   661448
$$   669276
$$   677104
$$   684932
$$   692759
$$   700587
$$   708415
$$   716243
$$   724070
$$   731898
$$   739726
$$   747554
$$   755382
$$   763209
$$   771037
$$   778865
$$   786693
$$   794521
$$   802348
$$   810176
$$   818004
$$   825832
$$   833659
$$   841487
$$   849315
$$   857143
$$   864971
$$   872798
$$   880626
$$   888454
$$   896282
$$   904110
$$   911937
$$   919765
$$   927593
$$   935421
$$   943249
$$   951076
$$   958904
$$   966732
$$   974560
$$   982387
$$   990215
$$   998043
$$  1005871
$$  1013699
$$  1021526
$$  1029354
$$  1037182
$$  1045010
$$  1052838
$$  1060665
$$  1068493
$$  1076321
$$  1084149
$$  1091977
$$  1099804
$$  1107632
$$  1115460
$$  1123288
$$  1131115
$$  1138943
$$  1146771
$$  1154599
$$  1162427
$$  1170254
$$  1178082
$$  1185910
$$  1193738
$$  1201566
$$  1209393
$$  1217221
$$  1225049
$$  1232877
$$  1240705
$$  1248532
$$  1256360
$$  1264188
$$  1272016
$$  1279843
$$  1287671
$$  1295499
$$  1303327
$$  1311155
$$  1318982
$$  1326810
$$  1334638
$$  1342466
$$  1350294
$$  1358121
$$  1365949
$$  1373777
$$  1381605
$$  1389432
$$  1397260
$$  1405088
$$  1412916
$$  1420744
$$  1428571
$$  1436399
$$  1444227
$$  1452055
$$  1459883
$$  1467710
$$  1475538
$$  1483366
$$  1491194
$$  1499022
$$  1506849
$$  1514677
$$  1522505
$$  1530333
$$  1538160
$$  1545988
$$  1553816
$$  1561644
$$  1569472
$$  1577299
$$  1585127
$$  1592955
$$  1600783
$$  1608611
$$  1616438
$$  1624266
$$  1632094
$$  1639922
$$  1647750
$$  1655577
$$  1663405
$$  1671233
$$  1679061
$$  1686888
$$  1694716
$$  1702544
$$  1710372
$$  1718200
$$  1726027
$$  1733855
$$  1741683
$$  1749511
$$  1757339
$$  1765166
$$  1772994
$$  1780822
$$  1788650
$$  1796477
$$  1804305
$$  1812133
$$  1819961
$$  1827789
$$  1835616
$$  1843444
$$  1851272
$$  1859100
$$  1866928
$$  1874755
$$  1882583
$$  1890411
$$  1898239
$$  1906067
$$  1913894
$$  1921722
$$  1929550
$$  1937378
$$  1945205
$$  1953033
$$  1960861
$$  1968689
$$  1976517
$$  1984344
$$  1992172
$$  2000000
##$RELAX= 
##$BRUKER FILE EXP=scon2
$$ ##TITLE= Parameter file, TopSpin 3.5 pl 6
$$ ##JCAMPDX= 5.0
$$ ##DATATYPE= Parameter Values
$$ ##NPOINTS= 1	$$ modification sequence number
$$ ##ORIGIN= Bruker BioSpin GmbH
$$ ##OWNER= nmr
$$ $$ 2020-03-06 16:49:09.634 +0100  nmr@ibg-4-babsi
$$ $$ /opt/topspin3.5pl6/data/complat/nmr/data/SG/nmr/SG-V3374 (1-14)/10/scon2
$$ $$ process /opt/topspin3.5pl6/prog/mod/go4
$$ ##$BLKTR= (0..19)
$$ 3 3 3 3 3 3 3 3 3 3 3 3 3 3 3 3 3 3 3 3
$$ ##$DE1= 4.5
$$ ##$DEADC= 0.5
$$ ##$DEPA= 4.5
$$ ##$DERX= 1.5
$$ ##$FILCOR= 0
$$ ##$GRADCHAN= 0
$$ ##$GRADPRE= (0..1)
$$ 10 10
$$ ##$HD_BLKTR= (0..19)
$$ 1 1 1 1 1 1 1 1 1 1 1 1 1 1 1 1 1 1 1 1
$$ ##$HD_DE1= 5
$$ ##$HD_DEADC= 0
$$ ##$HD_DEPA= 2.5
$$ ##$HD_DERX= 0
$$ ##END=
##$RELAX= 
##$BRUKER FILE EXP=prosol_History
##$RELAX= 
##$BRUKER FILE EXP=pulseprogram
$$ # 1 "/opt/topspin3.5pl6/exp/stan/nmr/lists/pp/zg30"
$$ ;zg30
$$ ;avance-version (12/01/11)
$$ ;1D sequence
$$ ;using 30 degree flip angle
$$ ;
$$ ;$CLASS=HighRes
$$ ;$DIM=1D
$$ ;$TYPE=
$$ ;$SUBTYPE=
$$ ;$COMMENT=
$$ ;$RECOMMEND=y
$$ 
$$ 
$$ # 1 "/opt/topspin3.5pl6/exp/stan/nmr/lists/pp/Avance.incl" 1
$$ ;Avance3aqs.incl
$$ ;   for AV III with AQS IPSO
$$ ;
$$ ;avance-version (15/06/05)
$$ ;
$$ ;$CLASS=HighRes Incl
$$ ;$COMMENT=
$$ # 170 "/opt/topspin3.5pl6/exp/stan/nmr/lists/pp/Avance.incl"
$$ ;$Id: Avance3aqs.incl,v 1.1.8.3 2015/03/05 16:46:54 ber Exp $
$$ # 14 "/opt/topspin3.5pl6/exp/stan/nmr/lists/pp/zg30" 2
$$ 
$$ 
$$ # 17 "/opt/topspin3.5pl6/exp/stan/nmr/lists/pp/zg30"
$$ "acqt0=-p1*0.66/3.1416"
$$ 
$$ 
$$ # 1 "mc_line 20 file /opt/topspin3.5pl6/exp/stan/nmr/lists/pp/zg30 exp. def. part of mc cmd. before ze"
$$ ; dimension 1D; AQ_mode 
$$ define delay MCWRK
$$ define delay MCREST
$$ "MCREST = 30m - 30m"
$$ "MCWRK = 0.333333*30m"
$$ 
$$     dccorr
$$ # 20 "/opt/topspin3.5pl6/exp/stan/nmr/lists/pp/zg30"
$$ 1 ze
$$ # 1 "mc_line 20 file /opt/topspin3.5pl6/exp/stan/nmr/lists/pp/zg30 exp. def. of mc cmd. after ze"
$$ # 21 "/opt/topspin3.5pl6/exp/stan/nmr/lists/pp/zg30"
$$ # 1 "mc_line 21 file /opt/topspin3.5pl6/exp/stan/nmr/lists/pp/zg30 exp. start label for mc cmd."
$$ 2 MCWRK  * 2
$$ LBLF0, MCWRK
$$   MCREST
$$ # 22 "/opt/topspin3.5pl6/exp/stan/nmr/lists/pp/zg30"
$$   d1
$$   p1*0.33 ph1
$$   go=2 ph31
$$ # 1 "mc_line 25 file /opt/topspin3.5pl6/exp/stan/nmr/lists/pp/zg30 exp. mc cmd. in line"
$$   MCWRK wr #0
$$   MCWRK zd
$$   lo to LBLF0 times td0
$$ 
$$ # 26 "/opt/topspin3.5pl6/exp/stan/nmr/lists/pp/zg30"
$$ exit
$$ # 29 "/opt/topspin3.5pl6/exp/stan/nmr/lists/pp/zg30"
$$ ph1=0 2 2 0 1 3 3 1
$$ ph31=0 2 2 0 1 3 3 1
$$ 
$$ 
$$ ;pl1 : f1 channel - power level for pulse (default)
$$ ;p1 : f1 channel -  90 degree high power pulse
$$ ;d1 : relaxation delay; 1-5 * T1
$$ ;ns: 1 * n, total number of scans: NS * TD0
$$ # 40 "/opt/topspin3.5pl6/exp/stan/nmr/lists/pp/zg30"
$$ ;$Id: zg30,v 1.12 2012/01/31 17:49:31 ber Exp $
##$RELAX= 
##$BRUKER FILE EXP=shimvalues
$$ # Fri Mar  6 16:50:44 2020
$$ #$$PROBEIDENTIFIER=Z116098_0570
$$ #$$PROBENAME=PA BBO 400S1 BBF-H-D-05 Z SP
$$ #$$SHIMID=292722
$$ #
$$ # Active Shim Gradients
$$ #
$$ Z           		-10662          
$$ Z2          		2177            
$$ Z3          		-314            
$$ Z4          		-1599           
$$ Z5          		530             
$$ Z6          		1771            
$$ Z7          		-2289           
$$ Z8          		-117            
$$ X           		7621            
$$ XZ          		-722            
$$ XZ2         		2421            
$$ XZ3         		-130            
$$ XZ4         		-603            
$$ XZ5         		1116            
$$ Y           		-726            
$$ YZ          		-1145           
$$ YZ2         		-160            
$$ YZ3         		-866            
$$ YZ4         		-81             
$$ YZ5         		4755            
$$ XY          		-1531           
$$ XYZ         		1556            
$$ XYZ2        		-380            
$$ XYZ3        		215             
$$ XYZ4        		10              
$$ XYZ5        		0               
$$ (X2-Y2)     		-1821           
$$ (X2-Y2)Z    		-1372           
$$ (X2-Y2)Z2   		1053            
$$ (X2-Y2)Z3   		1059            
$$ (X2-Y2)Z4   		-1298           
$$ (X2-Y2)Z5   		0               
$$ X3          		3232            
$$ X3Z         		-195            
$$ Y3          		-123            
$$ Y3Z         		841             
$$ #
$$ # Lock Parameter
$$ #
$$ FIELD		5013.265
$$ LOCKPHASE		95.500  
$$ LOCKPOWER		-30.000 
$$ LOCKGAIN		121.474 
$$ LOCKDC		-75.000 
$$ LOCKSHIFT		7.240   
$$ LOOPGAIN		-12.000 
$$ LOOPTIME		0.400   
$$ LOOPFILTER		100.000 
$$ #
$$ IEEE64_VERSION_CODE 1
$$ #
$$ # Shim currents 
$$ #
$$ SHIM_SETTING [1 ]  -5463.38349707  
$$ SHIM_SETTING [2 ]  1626.14095717   
$$ SHIM_SETTING [3 ]  867.62784349    
$$ SHIM_SETTING [4 ]  -714.66417667   
$$ SHIM_SETTING [5 ]  71.94248472     
$$ SHIM_SETTING [6 ]  -172.94756591   
$$ SHIM_SETTING [7 ]  -807.66804506   
$$ SHIM_SETTING [8 ]  2813.80052969   
$$ SHIM_SETTING [9 ]  451.26240378    
$$ SHIM_SETTING [10]  540.07298352    
$$ SHIM_SETTING [11]  0.00000000      
$$ SHIM_SETTING [12]  -963.88800000   
$$ SHIM_SETTING [13]  718.08700000    
$$ SHIM_SETTING [14]  1662.31300000   
$$ SHIM_SETTING [15]  8484.86500000   
$$ SHIM_SETTING [16]  9389.90900000   
$$ SHIM_SETTING [17]  6693.68200000   
$$ SHIM_SETTING [18]  6626.08300000   
$$ SHIM_SETTING [19]  3302.92600000   
$$ SHIM_SETTING [20]  1511.07500000   
$$ SHIM_SETTING [21]  -1317.08100000  
$$ SHIM_SETTING [22]  -139.07100000   
$$ SHIM_SETTING [23]  -2930.05500000  
$$ SHIM_SETTING [24]  343.18000000    
$$ SHIM_SETTING [25]  -1168.23100000  
$$ SHIM_SETTING [26]  -2673.90600000  
$$ SHIM_SETTING [27]  1472.91900000   
$$ SHIM_SETTING [28]  -1142.85900000  
$$ SHIM_SETTING [29]  69.84900000     
$$ SHIM_SETTING [30]  -1055.05100000  
$$ SHIM_SETTING [31]  838.25200000    
$$ SHIM_SETTING [32]  -586.89200000   
$$ SHIM_SETTING [33]  347.99300000    
$$ SHIM_SETTING [34]  -3080.83100000  
$$ SHIM_SETTING [35]  -302.05900000   
$$ SHIM_SETTING [36]  -2223.84900000  
$$ SHIM_SETTING [37]  -4296.89300000  
$$ SHIM_SETTING [38]  3582.27500000   
$$ SHIM_SETTING [39]  -1921.65100000  
$$ SHIM_SETTING [40]  0.00000000      
##$RELAX= 
##$BRUKER FILE EXP=uxnmr.par
$$ ##TITLE= Parameter file, TopSpin 3.5 pl 6
$$ ##JCAMPDX= 5.0
$$ ##DATATYPE= Parameter Values
$$ ##NPOINTS= 37	$$ modification sequence number
$$ ##ORIGIN= Bruker BioSpin GmbH
$$ ##OWNER= nmrsu
$$ $$ 2019-03-22 18:24:38.724 +0100  nmrsu@ibg-4-babsi
$$ $$ /opt/topspin3.5pl6/conf/instr/spect/uxnmr.par
$$ $$ process /opt/topspin3.5pl6/prog/mod/cfserverav3
$$ ##$ACB= 0
$$ ##$ACBTAT= (0..23)
$$ 0 66 66 50 0 0 0 0 0 0 0 0 0 0 0 0 0 0 0 0 0 0 0 0
$$ ##$ACBTBA= (0..23)
$$ 0 2 2 0 0 0 0 0 0 0 0 0 0 0 0 0 0 0 0 0 0 0 0 0
$$ ##$ACBTBLK= (0..23)
$$ 0 1 1 40 0 0 0 0 0 0 0 0 0 0 0 0 0 0 0 0 0 0 0 0
$$ ##$ACBTCTL= (0..23)
$$ 0 0 0 6 0 0 0 0 0 0 0 0 0 0 0 0 0 0 0 0 0 0 0 0
$$ ##$ACBTDI= (0..23)
$$ 0 102 102 -1779670252 0 0 0 0 0 0 0 0 0 0 0 0 0 0 0 0 0 0 0 0
$$ ##$ACBTDM= (0..23)
$$ 0 10 10 10 0 0 0 0 0 0 0 0 0 0 0 0 0 0 0 0 0 0 0 0
$$ ##$ACBTFHI= (0..23)
$$ 0 400 400 62 0 0 0 0 0 0 0 0 0 0 0 0 0 0 0 0 0 0 0 0
$$ ##$ACBTFL= (0..23)
$$ 0 73 74 8 0 0 0 0 0 0 0 0 0 0 0 0 0 0 0 0 0 0 0 0
$$ ##$ACBTFLO= (0..23)
$$ 0 9 9 60 0 0 0 0 0 0 0 0 0 0 0 0 0 0 0 0 0 0 0 0
$$ ##$ACBTINP= (0..23)
$$ 0 1 2 8 0 0 0 0 0 0 0 0 0 0 0 0 0 0 0 0 0 0 0 0
$$ ##$ACBTOUT= (0..23)
$$ 0 1 2 1 0 0 0 0 0 0 0 0 0 0 0 0 0 0 0 0 0 0 0 0
$$ ##$ACBTPO= (0..23)
$$ 0 150000 60000 5000 0 0 0 0 0 0 0 0 0 0 0 0 0 0 0 0 0 0 0 0
$$ ##$ACBTPW= (0..23)
$$ 0 10 10 1000 0 0 0 0 0 0 0 0 0 0 0 0 0 0 0 0 0 0 0 0
$$ ##$ACBTSB= (0..23)
$$ 0 0 0 0 0 0 0 0 0 0 0 0 0 0 0 0 0 0 0 0 0 0 0 0
$$ ##$ACBTSDT= (0..23)
$$ 0 -1 -1 2 0 0 0 0 0 0 0 0 0 0 0 0 0 0 0 0 0 0 0 0
$$ ##$ACBTY= <no>
$$ ##$AMPDFLT= no
$$ ##$AQSBDCH= (0..95)
$$ 0 0 0 0 0 0 0 0 0 0 255 255 255 255 255 255 255 255 255 255 255 255 255
$$ 255 255 255 255 255 255 255 255 255 255 255 255 255 255 255 255 255 255
$$ 255 255 255 255 255 255 255 255 255 255 255 255 255 255 255 255 255 255
$$ 255 255 255 255 255 255 255 255 255 255 255 255 255 255 255 255 255 255
$$ 255 255 255 255 255 255 255 255 255 255 255 255 255 255 255 255 255 255
$$ 255
$$ ##$AQSBDHW= (0..95)
$$ 5 1 0 0 0 0 0 0 0 0 255 255 255 255 255 255 255 255 255 255 255 255 255
$$ 255 255 255 255 255 255 255 255 255 255 255 255 255 255 255 255 255 255
$$ 255 255 255 255 255 255 255 255 255 255 255 255 255 255 255 255 255 255
$$ 255 255 255 255 255 255 255 255 255 255 255 255 255 255 255 255 255 255
$$ 255 255 255 255 255 255 255 255 255 255 255 255 255 255 255 255 255 255
$$ 255
$$ ##$AQSBDID= (0..95)
$$ 82 88 83 83 65 86 86 86 66 66 255 255 255 255 255 255 255 255 255 255 255
$$ 255 255 255 255 255 255 255 255 255 255 255 255 255 255 255 255 255 255
$$ 255 255 255 255 255 255 255 255 255 255 255 255 255 255 255 255 255 255
$$ 255 255 255 255 255 255 255 255 255 255 255 255 255 255 255 255 255 255
$$ 255 255 255 255 255 255 255 255 255 255 255 255 255 255 255 255 255 255
$$ 255 255 255
$$ ##$AQSBDNO= (0..95)
$$ 1 1 1 2 1 1 2 3 1 1 255 255 255 255 255 255 255 255 255 255 255 255 255
$$ 255 255 255 255 255 255 255 255 255 255 255 255 255 255 255 255 255 255
$$ 255 255 255 255 255 255 255 255 255 255 255 255 255 255 255 255 255 255
$$ 255 255 255 255 255 255 255 255 255 255 255 255 255 255 255 255 255 255
$$ 255 255 255 255 255 255 255 255 255 255 255 255 255 255 255 255 255 255
$$ 255
$$ ##$AQSBDSL= (0..95)
$$ 2 3 4 4 8 12 14 15 255 1 255 255 255 255 255 255 255 255 255 255 255 255
$$ 255 255 255 255 255 255 255 255 255 255 255 255 255 255 255 255 255 255
$$ 255 255 255 255 255 255 255 255 255 255 255 255 255 255 255 255 255 255
$$ 255 255 255 255 255 255 255 255 255 255 255 255 255 255 255 255 255 255
$$ 255 255 255 255 255 255 255 255 255 255 255 255 255 255 255 255 255 255
$$ 255 255
$$ ##$AQSBDTY= (0..95)
$$ 67 214 50 50 5 148 147 145 217 7 255 255 255 255 255 255 255 255 255 255
$$ 255 255 255 255 255 255 255 255 255 255 255 255 255 255 255 255 255 255
$$ 255 255 255 255 255 255 255 255 255 255 255 255 255 255 255 255 255 255
$$ 255 255 255 255 255 255 255 255 255 255 255 255 255 255 255 255 255 255
$$ 255 255 255 255 255 255 255 255 255 255 255 255 255 255 255 255 255 255
$$ 255 255 255 255
$$ ##$AQSBUAD= (0..95)
$$ 16 52 36 37 54 160 161 162 32 32 255 255 255 255 255 255 255 255 255 255
$$ 255 255 255 255 255 255 255 255 255 255 255 255 255 255 255 255 255 255
$$ 255 255 255 255 255 255 255 255 255 255 255 255 255 255 255 255 255 255
$$ 255 255 255 255 255 255 255 255 255 255 255 255 255 255 255 255 255 255
$$ 255 255 255 255 255 255 255 255 255 255 255 255 255 255 255 255 255 255
$$ 255 255 255 255
$$ ##$AQSECL= (0..95)
$$ 0 5 3 3 9 2 0 1 1 255 255 255 255 255 255 255 255 255 255 255 255 255 255
$$ 255 255 255 255 255 255 255 255 255 255 255 255 255 255 255 255 255 255
$$ 255 255 255 255 255 255 255 255 255 255 255 255 255 255 255 255 255 255
$$ 255 255 255 255 255 255 255 255 255 255 255 255 255 255 255 255 255 255
$$ 255 255 255 255 255 255 255 255 255 255 255 255 255 255 255 255 255 255
$$ 255
$$ ##$AQSECLS= (0..95)
$$ 4 1 2 2 2 1 1 2 2 255 255 255 255 255 255 255 255 255 255 255 255 255 255
$$ 255 255 255 255 255 255 255 255 255 255 255 255 255 255 255 255 255 255
$$ 255 255 255 255 255 255 255 255 255 255 255 255 255 255 255 255 255 255
$$ 255 255 255 255 255 255 255 255 255 255 255 255 255 255 255 255 255 255
$$ 255 255 255 255 255 255 255 255 255 255 255 255 255 255 255 255 255 255
$$ 255
$$ ##$AQSETH1= <no>
$$ ##$AQSETH2= <no>
$$ ##$AQSSPLT= no
$$ ##$ATT19F= (0..1)
$$ 0 0
$$ ##$ATT1H= (0..1)
$$ 0 0
$$ ##$ATT3H= (0..1)
$$ 0 0
$$ ##$ATTX= (0..1)
$$ 0 0
$$ ##$ATTY= (0..1)
$$ 0 0
$$ ##$ATTZ= (0..1)
$$ 0 0
$$ ##$BACSAIR= yes
$$ ##$BACSCAP= 0
$$ ##$BACSDEL= 1
$$ ##$BACSFCM= no
$$ ##$BACSOPT= <>
$$ ##$BACSTY= <no>
$$ ##$BARPTY= <no>
$$ ##$BFREQ= 400.13
$$ ##$BGAETH= (0..9)
$$ <no> <no> <no> <no> <no> <no> <no> <no> <no> <no>
$$ ##$BIRDS= yes
$$ ##$BMPC= 0
$$ ##$BMPCTY= <no>
$$ ##$BPSUTY= <no>
$$ ##$BSMS= 2
$$ ##$BSMS19FLock= no
$$ ##$BSMSETH= <149.236.99.20>
$$ ##$BSMSTY= <no>
$$ ##$BgaChFac2= (0..7)
$$ 0 0 0 0 0 0 0 0
$$ ##$BgaChMap= (0..7)
$$ 0 0 0 0 0 0 0 0
$$ ##$BgaChMaxv= (0..7)
$$ 0 0 0 0 0 0 0 0
$$ ##$BgaChRouting= (0..63)
$$ 0 0 0 0 0 0 0 0 0 0 0 0 0 0 0 0 0 0 0 0 0 0 0 0 0 0 0 0 0 0 0 0 0 0 0 0
$$ 0 0 0 0 0 0 0 0 0 0 0 0 0 0 0 0 0 0 0 0 0 0 0 0 0 0 0 0
$$ ##$BgaChShimMap= (0..7)
$$ 0 0 0 0 0 0 0 0
$$ ##$BgaChShimMaxv= (0..7)
$$ 0 0 0 0 0 0 0 0
$$ ##$BlaEth= (0..9)
$$ <no> <149.236.99.20> <no> <no> <no> <no> <no> <no> <> <>
$$ ##$BlaNam= (0..9)
$$ <BLA2BB 150/60 20-400> <BSMS/2 LOCK TRANSCEIVER 400> <> <> <> <> <> <>
$$ <> <>
$$ ##$BlaPN= (0..9)
$$ <W1345049> <Z109888> <> <> <> <> <> <> <> <>
$$ ##$BlaSN= (0..9)
$$ <5376> <02008> <> <> <> <> <> <> <> <>
$$ ##$BsmsAuxEth= <no>
$$ ##$CFASMOD= (0..7)
$$ 1 1 1 1 1 1 1 1
$$ ##$CFASMUL= (0..7)
$$ 1 1 1 1 1 1 1 1
$$ ##$CNFTXDR= (0..7)
$$ 6 6 0 0 0 0 0 0
$$ ##$COMDIG2= 0
$$ ##$CPDBTY= <no>
$$ ##$CRCOTY= <no>
$$ ##$CSW1= (0..31)
$$ 1 1 8 0 0 0 0 0 0 0 0 0 0 0 0 0 0 0 0 0 0 0 0 0 0 0 0 0 0 0 0 0
$$ ##$CSW2= (0..31)
$$ 2 2 0 0 0 0 0 0 0 0 0 0 0 0 0 0 0 0 0 0 0 0 0 0 0 0 0 0 0 0 0 0
$$ ##$CSWNUM= (0..7)
$$ 2 1 0 0 0 0 0 0
$$ ##$ConsolePnSn= <>
$$ ##$CryoProAccPnSn= <>
$$ ##$Ctb1Eth= <no>
$$ ##$CubeEth= (0..7)
$$ <no> <no> <no> <no> <no> <no> <no> <no>
$$ ##$CustRegisterNo= <>
$$ ##$DATSTAT= no
$$ ##$DIGI140= (0..7)
$$ 0 0 0 0 0 0 0 0
$$ ##$DIGIB12= (0..7)
$$ 0 0 0 0 0 0 0 0
$$ ##$DIGIB16= (0..7)
$$ 0 0 0 0 0 0 0 0
$$ ##$DIGIFA= (0..7)
$$ 0 0 0 0 0 0 0 0
$$ ##$DIGIFOURIER= 0
$$ ##$DIGIHA= (0..7)
$$ 0 0 0 0 0 0 0 0
$$ ##$DIGIHAF= (0..7)
$$ 0 0 0 0 0 0 0 0
$$ ##$DIGIHRD= (0..7)
$$ 0 0 0 0 0 0 0 0
$$ ##$DIGIIA= (0..7)
$$ 0 0 0 0 0 0 0 0
$$ ##$DIGIO16= (0..7)
$$ 0 0 0 0 0 0 0 0
$$ ##$DIGISA= (0..7)
$$ 0 0 0 0 0 0 0 0
$$ ##$DIGISAF= (0..7)
$$ 0 0 0 0 0 0 0 0
$$ ##$DIGISL= (0..7)
$$ 0 0 0 0 0 0 0 0
$$ ##$DIGITYI= (0..7)
$$ 0 0 0 0 0 0 0 0
$$ ##$DIGITYP= (0..7)
$$ 0 0 0 0 0 0 0 0
$$ ##$DIGITZ= 0
$$ ##$DPPFAC= 1
$$ ##$DRMSETH= <no>
$$ ##$DRU= yes
$$ ##$DRUETH= (0..33)
$$ <no> <149.236.99.89> <no> <no> <no> <no> <no> <no> <no> <no> <no> <no>
$$ <no> <no> <no> <no> <no> <no> <no> <no> <no> <no> <no> <no> <no> <no> <no>
$$ <no> <no> <no> <no> <no> <no> <no>
$$ ##$Description= <NANOBAY V3-I PLUS 400 MHZ>
$$ ##$DppType= 0
$$ ##$FCUMEM= (0..7)
$$ 16777208 16777208 0 0 0 0 0 0
$$ ##$FCUPAL= (0..7)
$$ 0 0 0 0 0 0 0 0
$$ ##$FGSVTY= <no>
$$ ##$FQMIX= 0
$$ ##$FUNCMOD= <>
$$ ##$FourPeriBdEth= <no>
$$ ##$FourShimBdEth= <no>
$$ ##$FourierPicsCon= no
$$ ##$GCUTYPE= 10
$$ ##$GCUTYPE2= 0
$$ ##$GPREDEL= 0
$$ ##$GPSCUTY= <no>
$$ ##$GRADRES= 5
$$ ##$GTUTY= <no>
$$ ##$GcConn= (0..1)
$$ 1 0
$$ ##$GradAmpGain= (0..7)
$$ 0 0 0 0 0 0 0 0
$$ ##$GradAmpMaxCurX= (0..7)
$$ 0 0 0 0 0 0 0 0
$$ ##$GradAmpMaxCurY= (0..7)
$$ 0 0 0 0 0 0 0 0
$$ ##$GradAmpMaxCurZ= (0..7)
$$ 9.99999904632568 0 0 0 0 0 0 0
$$ ##$GradAmpName= (0..7)
$$ <GAB in BSMS> <> <> <> <> <> <> <>
$$ ##$GradAmpPN= (0..7)
$$ <> <> <> <> <> <> <> <>
$$ ##$GradAmpSN= (0..7)
$$ <> <> <> <> <> <> <> <>
$$ ##$GradAmpType= (0..7)
$$ 2 0 0 0 0 0 0 0
$$ ##$GradPowClkCtrl= 0
$$ ##$GradPowClkTime= 0
$$ ##$GradPowImax= 0
$$ ##$GradPowType= 0
$$ ##$GradPowVmax= 0
$$ ##$HDIETH= (0..5)
$$ <no> <no> <no> <no> <no> <no>
$$ ##$HFAC= 3
$$ ##$HPCU= 0
$$ ##$HPCUTY= <no>
$$ ##$HPTXLP= (0..3)
$$ -1 -1 -1 -1
$$ ##$HPTXPI= (0..3)
$$ 0 0 0 0
$$ ##$HPTXPO= (0..3)
$$ 0 0 0 0
$$ ##$HPTXTY= (0..3)
$$ 0 0 0 0
$$ ##$HpprCoverType= 0
$$ ##$IF451= 0
$$ ##$IFREQ= 1
$$ ##$INJPTY= <no>
$$ ##$INTFPR= 0
$$ ##$IPSOETH= <149.236.99.91>
$$ ##$IPSOTYPE= 2
$$ ##$LDUETH= (0..0)
$$ <no>
$$ ##$LOCKCONF= <DLMT>
$$ ##$LOCKTY= <no>
$$ ##$LOCSWID= 0
$$ ##$LOCSWIF= 0
$$ ##$LVDSSPLITETH= (0..5)
$$ <no> <no> <no> <no> <no> <no>
$$ ##$Location= <>
$$ ##$M2FAC= 0
$$ ##$MAS= 0
$$ ##$MASETIME= 10
$$ ##$MASITIME= 10
$$ ##$MASTY= <no>
$$ ##$MAS_CT= 5
$$ ##$MAS_SG= 0
$$ ##$MAS_TO= 0
$$ ##$MEMPRM= 0
$$ ##$MHFAC= 0
$$ ##$MXFAC= 0
$$ ##$MagnCoilPnSn= <BZH 1005'400'701>
$$ ##$MagnDewarPnSn= <D315'54-9256>
$$ ##$MasEth= <no>
$$ ##$NAMPD= (0..17)
$$ <> <1H/2H 1H> <1H/2H 2H> <XBB19F 2HS> <> <> <> <> <> <> <> <> <> <> <>
$$ <> <> <>
$$ ##$NFCU= 2
$$ ##$NFRED= 0
$$ ##$NMRCH= 2
$$ ##$NMRMEM= 16384
$$ ##$NPSGU= 0
$$ ##$NRCU= 1
$$ ##$NROUT= 1
$$ ##$NSGU= 2
$$ ##$OrderNo= <10237029>
$$ ##$PAMPF1= (0..15)
$$ 75 24 96 64 0 0 0 0 0 0 0 0 0 0 0 0
$$ ##$PAMPF2= (0..15)
$$ 0 0 0 0 0 0 0 0 0 0 0 0 0 0 0 0
$$ ##$PAMPF3= (0..15)
$$ 0 0 0 0 0 0 0 0 0 0 0 0 0 0 0 0
$$ ##$PAMPF4= (0..15)
$$ 0 0 0 0 0 0 0 0 0 0 0 0 0 0 0 0
$$ ##$PAMPF5= (0..15)
$$ 0 0 0 0 0 0 0 0 0 0 0 0 0 0 0 0
$$ ##$PAMPF6= (0..15)
$$ 0 0 0 0 0 0 0 0 0 0 0 0 0 0 0 0
$$ ##$PAMPF7= (0..15)
$$ 0 0 0 0 0 0 0 0 0 0 0 0 0 0 0 0
$$ ##$PAMPF8= (0..15)
$$ 0 0 0 0 0 0 0 0 0 0 0 0 0 0 0 0
$$ ##$PH4= 0
$$ ##$PHF4TY= <no>
$$ ##$POWCHK= yes
$$ ##$PRAMD1= (0..7)
$$ 2 0 0 536870912 0 0 0 0
$$ ##$PRAMD10= (0..7)
$$ 0 0 0 0 0 0 0 0
$$ ##$PRAMD11= (0..7)
$$ 0 0 0 0 0 0 0 0
$$ ##$PRAMD12= (0..7)
$$ 0 0 0 0 0 0 0 0
$$ ##$PRAMD13= (0..7)
$$ 0 0 0 0 0 0 0 0
$$ ##$PRAMD14= (0..7)
$$ 0 0 0 0 0 0 0 0
$$ ##$PRAMD15= (0..7)
$$ 0 0 0 0 0 0 0 0
$$ ##$PRAMD16= (0..7)
$$ 0 0 0 0 0 0 0 0
$$ ##$PRAMD17= (0..7)
$$ 0 0 0 0 0 0 0 0
$$ ##$PRAMD18= (0..7)
$$ 0 0 0 0 0 0 0 0
$$ ##$PRAMD19= (0..7)
$$ 0 0 0 0 0 0 0 0
$$ ##$PRAMD2= (0..7)
$$ 0 1048576 0 536870912 0 1048576 0 536870912
$$ ##$PRAMD20= (0..7)
$$ 0 0 0 0 0 0 0 0
$$ ##$PRAMD21= (0..7)
$$ 0 0 0 0 0 0 0 0
$$ ##$PRAMD3= (0..7)
$$ 2147483644 2131230719 2147483647 603979775 0 0 0 0
$$ ##$PRAMD4= (0..7)
$$ 0 0 0 0 0 0 0 0
$$ ##$PRAMD5= (0..7)
$$ 0 0 0 0 0 0 0 0
$$ ##$PRAMD6= (0..7)
$$ 0 0 0 0 0 0 0 0
$$ ##$PRAMD7= (0..7)
$$ 0 0 0 0 0 0 0 0
$$ ##$PRAMD8= (0..7)
$$ 0 0 0 0 0 0 0 0
$$ ##$PRAMD9= (0..7)
$$ 0 0 0 0 0 0 0 0
$$ ##$PRAMLED= (0..1)
$$ 0 0
$$ ##$PRAMP= (0..9)
$$ <00000000> <tty10> <no> <no> <no> <no> <no> <no> <no> <00000000>
$$ ##$PRAMPTP= 1
$$ ##$PREEMPTYPE= 0
$$ ##$PREPTY= <no>
$$ ##$PREREC= (0..15)
$$ 0 1 1 1 0 0 0 0 0 0 0 0 0 0 0 0
$$ ##$PRESHLD= 0
$$ ##$PTS160= -1
$$ ##$PTSA2X= (0..7)
$$ 0 0 0 0 0 0 0 0
$$ ##$PTSF2X= (0..7)
$$ 0 0 0 0 0 0 0 0
$$ ##$PTSFMX= (0..19)
$$ 649.9 649.9 0 0 0 0 0 0 0 0 0 0 0 0 0 0 0 0 0 0
$$ ##$PULCHK= no
$$ ##$PerMagATempSens= no
$$ ##$PerMagEth= <no>
$$ ##$PerMagFluxSens= no
$$ ##$PerMagMTempSens= no
$$ ##$PramDutyCycPerc= (0..15)
$$ 2 2 2 0 0 0 0 0 0 0 0 0 0 0 0 0
$$ ##$PramPeakPowerW= (0..15)
$$ 150 300 500 0 0 0 0 0 0 0 0 0 0 0 0 0
$$ ##$PramPowerSwitch= (0..15)
$$ 0 0 0 0 0 0 0 0 0 0 0 0 0 0 0 0
$$ ##$PramPulWidthMs= (0..15)
$$ 0.02 0.1 0.1 0 0 0 0 0 0 0 0 0 0 0 0 0
$$ ##$PreampModBisDat= (0..15)
$$ 20160811 20160811 20160901 0 0 0 0 0 0 0 0 0 0 0 0 0
$$ ##$PreampModPN= (0..17)
$$ <Z128274> <Z128274> <Z128143> <> <> <> <> <> <> <> <> <> <> <> <> <> <>
$$ <>
$$ ##$PreampModSN= (0..17)
$$ <00930> <00930> <00926> <> <> <> <> <> <> <> <> <> <> <> <> <> <> <>
$$ ##$ProdigyEth= <no>
$$ ##$RCUCDS= (0..7)
$$ 0 0 0 0 0 0 0 0
$$ ##$RCUCFS= (0..7)
$$ 0 0 0 0 0 0 0 0
$$ ##$RCUCSS= (0..7)
$$ 0 0 0 0 0 0 0 0
$$ ##$RCUI2C1= (0..7)
$$ 0 0 0 0 0 0 0 0
$$ ##$RCUI2C2= (0..7)
$$ 0 0 0 0 0 0 0 0
$$ ##$RCUI2C3= (0..7)
$$ 0 0 0 0 0 0 0 0
$$ ##$RCUI2C4= (0..7)
$$ 0 0 0 0 0 0 0 0
$$ ##$RCUI2C5= (0..7)
$$ 0 0 0 0 0 0 0 0
$$ ##$RCUI2C6= (0..7)
$$ 0 0 0 0 0 0 0 0
$$ ##$RCUI2C7= (0..7)
$$ 0 0 0 0 0 0 0 0
$$ ##$RCUI2C8= (0..7)
$$ 0 0 0 0 0 0 0 0
$$ ##$RDCU= 0
$$ ##$RFSINPUT= (0..1)
$$ 0 0
$$ ##$RFSVTY= <no>
$$ ##$RGTYPE= (0..31)
$$ 9 0 0 0 0 0 0 0 0 0 0 0 0 0 0 0 0 0 0 0 0 0 0 0 0 0 0 0 0 0 0 0
$$ ##$RG_max= (0..31)
$$ 203 -1 -1 -1 -1 -1 -1 -1 -1 -1 -1 -1 -1 -1 -1 -1 -1 -1 -1 -1 -1 -1 -1 -1
$$ -1 -1 -1 -1 -1 -1 -1 -1
$$ ##$RG_min= (0..31)
$$ 0.25 -1 -1 -1 -1 -1 -1 -1 -1 -1 -1 -1 -1 -1 -1 -1 -1 -1 -1 -1 -1 -1 -1
$$ -1 -1 -1 -1 -1 -1 -1 -1 -1
$$ ##$RG_tab1= (0..255)
$$ 0.25 0.28 0.32 0.35 0.4 0.44 0.5 0.56 0.64 0.7 0.8 0.89 1 1.12 1.28 1.4
$$ 1.6 1.78 2 2.25 2.56 2.8 3.2 3.56 4 4.5 5 5.6 6.35 7.12 8 9 10 11.3 12.7
$$ 14.2 16 18 20.2 22.6 25.4 28.5 32 36 40.3 45.2 50.8 57 64 71.8 80.6 90.5
$$ 101 114 128 144 161 181 203 -1 -1 -1 -1 -1 -1 -1 -1 -1 -1 -1 -1 -1 -1 -1
$$ -1 -1 -1 -1 -1 -1 -1 -1 -1 -1 -1 -1 -1 -1 -1 -1 -1 -1 -1 -1 -1 -1 -1 -1
$$ -1 -1 -1 -1 -1 -1 -1 -1 -1 -1 -1 -1 -1 -1 -1 -1 -1 -1 -1 -1 -1 -1 -1 -1
$$ -1 -1 -1 -1 -1 -1 -1 -1 -1 -1 -1 -1 -1 -1 -1 -1 -1 -1 -1 -1 -1 -1 -1 -1
$$ -1 -1 -1 -1 -1 -1 -1 -1 -1 -1 -1 -1 -1 -1 -1 -1 -1 -1 -1 -1 -1 -1 -1 -1
$$ -1 -1 -1 -1 -1 -1 -1 -1 -1 -1 -1 -1 -1 -1 -1 -1 -1 -1 -1 -1 -1 -1 -1 -1
$$ -1 -1 -1 -1 -1 -1 -1 -1 -1 -1 -1 -1 -1 -1 -1 -1 -1 -1 -1 -1 -1 -1 -1 -1
$$ -1 -1 -1 -1 -1 -1 -1 -1 -1 -1 -1 -1 -1 -1 -1 -1 -1 -1 -1 -1 -1 -1 -1 -1
$$ -1 -1 -1 -1 -1 -1 -1 -1 -1 -1 -1 -1 -1 -1
$$ ##$RG_tab2= (0..255)
$$ -1 -1 -1 -1 -1 -1 -1 -1 -1 -1 -1 -1 -1 -1 -1 -1 -1 -1 -1 -1 -1 -1 -1 -1
$$ -1 -1 -1 -1 -1 -1 -1 -1 -1 -1 -1 -1 -1 -1 -1 -1 -1 -1 -1 -1 -1 -1 -1 -1
$$ -1 -1 -1 -1 -1 -1 -1 -1 -1 -1 -1 -1 -1 -1 -1 -1 -1 -1 -1 -1 -1 -1 -1 -1
$$ -1 -1 -1 -1 -1 -1 -1 -1 -1 -1 -1 -1 -1 -1 -1 -1 -1 -1 -1 -1 -1 -1 -1 -1
$$ -1 -1 -1 -1 -1 -1 -1 -1 -1 -1 -1 -1 -1 -1 -1 -1 -1 -1 -1 -1 -1 -1 -1 -1
$$ -1 -1 -1 -1 -1 -1 -1 -1 -1 -1 -1 -1 -1 -1 -1 -1 -1 -1 -1 -1 -1 -1 -1 -1
$$ -1 -1 -1 -1 -1 -1 -1 -1 -1 -1 -1 -1 -1 -1 -1 -1 -1 -1 -1 -1 -1 -1 -1 -1
$$ -1 -1 -1 -1 -1 -1 -1 -1 -1 -1 -1 -1 -1 -1 -1 -1 -1 -1 -1 -1 -1 -1 -1 -1
$$ -1 -1 -1 -1 -1 -1 -1 -1 -1 -1 -1 -1 -1 -1 -1 -1 -1 -1 -1 -1 -1 -1 -1 -1
$$ -1 -1 -1 -1 -1 -1 -1 -1 -1 -1 -1 -1 -1 -1 -1 -1 -1 -1 -1 -1 -1 -1 -1 -1
$$ -1 -1 -1 -1 -1 -1 -1 -1 -1 -1 -1 -1 -1 -1 -1 -1
$$ ##$RG_tab3= (0..255)
$$ -1 -1 -1 -1 -1 -1 -1 -1 -1 -1 -1 -1 -1 -1 -1 -1 -1 -1 -1 -1 -1 -1 -1 -1
$$ -1 -1 -1 -1 -1 -1 -1 -1 -1 -1 -1 -1 -1 -1 -1 -1 -1 -1 -1 -1 -1 -1 -1 -1
$$ -1 -1 -1 -1 -1 -1 -1 -1 -1 -1 -1 -1 -1 -1 -1 -1 -1 -1 -1 -1 -1 -1 -1 -1
$$ -1 -1 -1 -1 -1 -1 -1 -1 -1 -1 -1 -1 -1 -1 -1 -1 -1 -1 -1 -1 -1 -1 -1 -1
$$ -1 -1 -1 -1 -1 -1 -1 -1 -1 -1 -1 -1 -1 -1 -1 -1 -1 -1 -1 -1 -1 -1 -1 -1
$$ -1 -1 -1 -1 -1 -1 -1 -1 -1 -1 -1 -1 -1 -1 -1 -1 -1 -1 -1 -1 -1 -1 -1 -1
$$ -1 -1 -1 -1 -1 -1 -1 -1 -1 -1 -1 -1 -1 -1 -1 -1 -1 -1 -1 -1 -1 -1 -1 -1
$$ -1 -1 -1 -1 -1 -1 -1 -1 -1 -1 -1 -1 -1 -1 -1 -1 -1 -1 -1 -1 -1 -1 -1 -1
$$ -1 -1 -1 -1 -1 -1 -1 -1 -1 -1 -1 -1 -1 -1 -1 -1 -1 -1 -1 -1 -1 -1 -1 -1
$$ -1 -1 -1 -1 -1 -1 -1 -1 -1 -1 -1 -1 -1 -1 -1 -1 -1 -1 -1 -1 -1 -1 -1 -1
$$ -1 -1 -1 -1 -1 -1 -1 -1 -1 -1 -1 -1 -1 -1 -1 -1
$$ ##$RG_tab4= (0..255)
$$ -1 -1 -1 -1 -1 -1 -1 -1 -1 -1 -1 -1 -1 -1 -1 -1 -1 -1 -1 -1 -1 -1 -1 -1
$$ -1 -1 -1 -1 -1 -1 -1 -1 -1 -1 -1 -1 -1 -1 -1 -1 -1 -1 -1 -1 -1 -1 -1 -1
$$ -1 -1 -1 -1 -1 -1 -1 -1 -1 -1 -1 -1 -1 -1 -1 -1 -1 -1 -1 -1 -1 -1 -1 -1
$$ -1 -1 -1 -1 -1 -1 -1 -1 -1 -1 -1 -1 -1 -1 -1 -1 -1 -1 -1 -1 -1 -1 -1 -1
$$ -1 -1 -1 -1 -1 -1 -1 -1 -1 -1 -1 -1 -1 -1 -1 -1 -1 -1 -1 -1 -1 -1 -1 -1
$$ -1 -1 -1 -1 -1 -1 -1 -1 -1 -1 -1 -1 -1 -1 -1 -1 -1 -1 -1 -1 -1 -1 -1 -1
$$ -1 -1 -1 -1 -1 -1 -1 -1 -1 -1 -1 -1 -1 -1 -1 -1 -1 -1 -1 -1 -1 -1 -1 -1
$$ -1 -1 -1 -1 -1 -1 -1 -1 -1 -1 -1 -1 -1 -1 -1 -1 -1 -1 -1 -1 -1 -1 -1 -1
$$ -1 -1 -1 -1 -1 -1 -1 -1 -1 -1 -1 -1 -1 -1 -1 -1 -1 -1 -1 -1 -1 -1 -1 -1
$$ -1 -1 -1 -1 -1 -1 -1 -1 -1 -1 -1 -1 -1 -1 -1 -1 -1 -1 -1 -1 -1 -1 -1 -1
$$ -1 -1 -1 -1 -1 -1 -1 -1 -1 -1 -1 -1 -1 -1 -1 -1
$$ ##$RG_tab5= (0..255)
$$ -1 -1 -1 -1 -1 -1 -1 -1 -1 -1 -1 -1 -1 -1 -1 -1 -1 -1 -1 -1 -1 -1 -1 -1
$$ -1 -1 -1 -1 -1 -1 -1 -1 -1 -1 -1 -1 -1 -1 -1 -1 -1 -1 -1 -1 -1 -1 -1 -1
$$ -1 -1 -1 -1 -1 -1 -1 -1 -1 -1 -1 -1 -1 -1 -1 -1 -1 -1 -1 -1 -1 -1 -1 -1
$$ -1 -1 -1 -1 -1 -1 -1 -1 -1 -1 -1 -1 -1 -1 -1 -1 -1 -1 -1 -1 -1 -1 -1 -1
$$ -1 -1 -1 -1 -1 -1 -1 -1 -1 -1 -1 -1 -1 -1 -1 -1 -1 -1 -1 -1 -1 -1 -1 -1
$$ -1 -1 -1 -1 -1 -1 -1 -1 -1 -1 -1 -1 -1 -1 -1 -1 -1 -1 -1 -1 -1 -1 -1 -1
$$ -1 -1 -1 -1 -1 -1 -1 -1 -1 -1 -1 -1 -1 -1 -1 -1 -1 -1 -1 -1 -1 -1 -1 -1
$$ -1 -1 -1 -1 -1 -1 -1 -1 -1 -1 -1 -1 -1 -1 -1 -1 -1 -1 -1 -1 -1 -1 -1 -1
$$ -1 -1 -1 -1 -1 -1 -1 -1 -1 -1 -1 -1 -1 -1 -1 -1 -1 -1 -1 -1 -1 -1 -1 -1
$$ -1 -1 -1 -1 -1 -1 -1 -1 -1 -1 -1 -1 -1 -1 -1 -1 -1 -1 -1 -1 -1 -1 -1 -1
$$ -1 -1 -1 -1 -1 -1 -1 -1 -1 -1 -1 -1 -1 -1 -1 -1
$$ ##$RG_tab6= (0..255)
$$ -1 -1 -1 -1 -1 -1 -1 -1 -1 -1 -1 -1 -1 -1 -1 -1 -1 -1 -1 -1 -1 -1 -1 -1
$$ -1 -1 -1 -1 -1 -1 -1 -1 -1 -1 -1 -1 -1 -1 -1 -1 -1 -1 -1 -1 -1 -1 -1 -1
$$ -1 -1 -1 -1 -1 -1 -1 -1 -1 -1 -1 -1 -1 -1 -1 -1 -1 -1 -1 -1 -1 -1 -1 -1
$$ -1 -1 -1 -1 -1 -1 -1 -1 -1 -1 -1 -1 -1 -1 -1 -1 -1 -1 -1 -1 -1 -1 -1 -1
$$ -1 -1 -1 -1 -1 -1 -1 -1 -1 -1 -1 -1 -1 -1 -1 -1 -1 -1 -1 -1 -1 -1 -1 -1
$$ -1 -1 -1 -1 -1 -1 -1 -1 -1 -1 -1 -1 -1 -1 -1 -1 -1 -1 -1 -1 -1 -1 -1 -1
$$ -1 -1 -1 -1 -1 -1 -1 -1 -1 -1 -1 -1 -1 -1 -1 -1 -1 -1 -1 -1 -1 -1 -1 -1
$$ -1 -1 -1 -1 -1 -1 -1 -1 -1 -1 -1 -1 -1 -1 -1 -1 -1 -1 -1 -1 -1 -1 -1 -1
$$ -1 -1 -1 -1 -1 -1 -1 -1 -1 -1 -1 -1 -1 -1 -1 -1 -1 -1 -1 -1 -1 -1 -1 -1
$$ -1 -1 -1 -1 -1 -1 -1 -1 -1 -1 -1 -1 -1 -1 -1 -1 -1 -1 -1 -1 -1 -1 -1 -1
$$ -1 -1 -1 -1 -1 -1 -1 -1 -1 -1 -1 -1 -1 -1 -1 -1
$$ ##$RG_tab7= (0..255)
$$ -1 -1 -1 -1 -1 -1 -1 -1 -1 -1 -1 -1 -1 -1 -1 -1 -1 -1 -1 -1 -1 -1 -1 -1
$$ -1 -1 -1 -1 -1 -1 -1 -1 -1 -1 -1 -1 -1 -1 -1 -1 -1 -1 -1 -1 -1 -1 -1 -1
$$ -1 -1 -1 -1 -1 -1 -1 -1 -1 -1 -1 -1 -1 -1 -1 -1 -1 -1 -1 -1 -1 -1 -1 -1
$$ -1 -1 -1 -1 -1 -1 -1 -1 -1 -1 -1 -1 -1 -1 -1 -1 -1 -1 -1 -1 -1 -1 -1 -1
$$ -1 -1 -1 -1 -1 -1 -1 -1 -1 -1 -1 -1 -1 -1 -1 -1 -1 -1 -1 -1 -1 -1 -1 -1
$$ -1 -1 -1 -1 -1 -1 -1 -1 -1 -1 -1 -1 -1 -1 -1 -1 -1 -1 -1 -1 -1 -1 -1 -1
$$ -1 -1 -1 -1 -1 -1 -1 -1 -1 -1 -1 -1 -1 -1 -1 -1 -1 -1 -1 -1 -1 -1 -1 -1
$$ -1 -1 -1 -1 -1 -1 -1 -1 -1 -1 -1 -1 -1 -1 -1 -1 -1 -1 -1 -1 -1 -1 -1 -1
$$ -1 -1 -1 -1 -1 -1 -1 -1 -1 -1 -1 -1 -1 -1 -1 -1 -1 -1 -1 -1 -1 -1 -1 -1
$$ -1 -1 -1 -1 -1 -1 -1 -1 -1 -1 -1 -1 -1 -1 -1 -1 -1 -1 -1 -1 -1 -1 -1 -1
$$ -1 -1 -1 -1 -1 -1 -1 -1 -1 -1 -1 -1 -1 -1 -1 -1
$$ ##$RG_tab8= (0..255)
$$ -1 -1 -1 -1 -1 -1 -1 -1 -1 -1 -1 -1 -1 -1 -1 -1 -1 -1 -1 -1 -1 -1 -1 -1
$$ -1 -1 -1 -1 -1 -1 -1 -1 -1 -1 -1 -1 -1 -1 -1 -1 -1 -1 -1 -1 -1 -1 -1 -1
$$ -1 -1 -1 -1 -1 -1 -1 -1 -1 -1 -1 -1 -1 -1 -1 -1 -1 -1 -1 -1 -1 -1 -1 -1
$$ -1 -1 -1 -1 -1 -1 -1 -1 -1 -1 -1 -1 -1 -1 -1 -1 -1 -1 -1 -1 -1 -1 -1 -1
$$ -1 -1 -1 -1 -1 -1 -1 -1 -1 -1 -1 -1 -1 -1 -1 -1 -1 -1 -1 -1 -1 -1 -1 -1
$$ -1 -1 -1 -1 -1 -1 -1 -1 -1 -1 -1 -1 -1 -1 -1 -1 -1 -1 -1 -1 -1 -1 -1 -1
$$ -1 -1 -1 -1 -1 -1 -1 -1 -1 -1 -1 -1 -1 -1 -1 -1 -1 -1 -1 -1 -1 -1 -1 -1
$$ -1 -1 -1 -1 -1 -1 -1 -1 -1 -1 -1 -1 -1 -1 -1 -1 -1 -1 -1 -1 -1 -1 -1 -1
$$ -1 -1 -1 -1 -1 -1 -1 -1 -1 -1 -1 -1 -1 -1 -1 -1 -1 -1 -1 -1 -1 -1 -1 -1
$$ -1 -1 -1 -1 -1 -1 -1 -1 -1 -1 -1 -1 -1 -1 -1 -1 -1 -1 -1 -1 -1 -1 -1 -1
$$ -1 -1 -1 -1 -1 -1 -1 -1 -1 -1 -1 -1 -1 -1 -1 -1
$$ ##$RG_tabA= (0..255)
$$ 0.25 0.28 0.32 0.35 0.4 0.44 0.5 0.56 0.64 0.7 0.8 0.89 1 1.12 1.28 1.4
$$ 1.6 1.78 2 2.25 2.56 2.8 3.2 3.56 4 4.5 5 5.6 6.35 7.12 8 9 10 11.3 12.7
$$ 14.2 16 18 20.2 22.6 25.4 28.5 32 36 40.3 45.2 50.8 57 64 71.8 80.6 90.5
$$ 101 114 128 144 161 181 203 -1 -1 -1 -1 -1 -1 -1 -1 -1 -1 -1 -1 -1 -1 -1
$$ -1 -1 -1 -1 -1 -1 -1 -1 -1 -1 -1 -1 -1 -1 -1 -1 -1 -1 -1 -1 -1 -1 -1 -1
$$ -1 -1 -1 -1 -1 -1 -1 -1 -1 -1 -1 -1 -1 -1 -1 -1 -1 -1 -1 -1 -1 -1 -1 -1
$$ -1 -1 -1 -1 -1 -1 -1 -1 -1 -1 -1 -1 -1 -1 -1 -1 -1 -1 -1 -1 -1 -1 -1 -1
$$ -1 -1 -1 -1 -1 -1 -1 -1 -1 -1 -1 -1 -1 -1 -1 -1 -1 -1 -1 -1 -1 -1 -1 -1
$$ -1 -1 -1 -1 -1 -1 -1 -1 -1 -1 -1 -1 -1 -1 -1 -1 -1 -1 -1 -1 -1 -1 -1 -1
$$ -1 -1 -1 -1 -1 -1 -1 -1 -1 -1 -1 -1 -1 -1 -1 -1 -1 -1 -1 -1 -1 -1 -1 -1
$$ -1 -1 -1 -1 -1 -1 -1 -1 -1 -1 -1 -1 -1 -1 -1 -1 -1 -1 -1 -1 -1 -1 -1 -1
$$ -1 -1 -1 -1 -1 -1 -1 -1 -1 -1 -1 -1 -1 -1
$$ ##$ROBOTTY= <no>
$$ ##$ROUT14= (0..7)
$$ 0 0 0 0 0 0 0 0
$$ ##$ROUTER= 3
$$ ##$RX22TY= <no>
$$ ##$RXFMAX= (0..7)
$$ 647.5 -1 -1 -1 -1 -1 -1 -1
$$ ##$RXFMIN= (0..7)
$$ 5 -1 -1 -1 -1 -1 -1 -1
$$ ##$RXINTLV= (0..7)
$$ 1 0 0 0 0 0 0 0
$$ ##$RXMSTY= <no>
$$ ##$RockSwitchEth= <no>
$$ ##$SCMTY= <no>
$$ ##$SGUC1= (0..15)
$$ 17 18 0 0 0 0 0 0 0 0 0 0 0 0 0 0
$$ ##$SGUC2= (0..15)
$$ 33 256 0 0 0 0 0 0 0 0 0 0 0 0 0 0
$$ ##$SLCBCONF= <SHNV>
$$ ##$SPECTR= 10
$$ ##$SY2FLAG= 0
$$ ##$SYNCTRIG= 11
$$ ##$SamChgEth= (0..3)
$$ <149.236.99.52> <no> <no> <no>
$$ ##$ServiceNo= <>
$$ ##$Sgu1PowerLevels= (0..7)
$$ 90 74 58 42 26 10 0 0
$$ ##$Sgu2PowerLevels= (0..7)
$$ 90 74 58 42 26 10 0 0
$$ ##$Sgu3PowerLevels= (0..7)
$$ 0 0 0 0 0 0 0 0
$$ ##$Sgu4PowerLevels= (0..7)
$$ 0 0 0 0 0 0 0 0
$$ ##$Sgu5PowerLevels= (0..7)
$$ 0 0 0 0 0 0 0 0
$$ ##$Sgu6PowerLevels= (0..7)
$$ 0 0 0 0 0 0 0 0
$$ ##$Sgu7PowerLevels= (0..7)
$$ 0 0 0 0 0 0 0 0
$$ ##$Sgu8PowerLevels= (0..7)
$$ 0 0 0 0 0 0 0 0
$$ ##$SguType= 3
$$ ##$ShimMaxVal= 32760
$$ ##$ShimPow1Ch2Sh= (0..38)
$$ 0 0 0 0 0 0 0 0 0 0 0 0 0 0 0 0 0 0 0 0 0 0 0 0 0 0 0 0 0 0 0 0 0 0 0 0
$$ 0 0 0
$$ ##$ShimPow1Imax= (0..38)
$$ 0 0 0 0 0 0 0 0 0 0 0 0 0 0 0 0 0 0 0 0 0 0 0 0 0 0 0 0 0 0 0 0 0 0 0 0
$$ 0 0 0
$$ ##$ShimPow1NChan= 0
$$ ##$ShimPow1TotIMax= 0
$$ ##$ShimPow1Vmax= (0..38)
$$ 0 0 0 0 0 0 0 0 0 0 0 0 0 0 0 0 0 0 0 0 0 0 0 0 0 0 0 0 0 0 0 0 0 0 0 0
$$ 0 0 0
$$ ##$ShimPow2Ch2Sh= (0..38)
$$ 0 0 0 0 0 0 0 0 0 0 0 0 0 0 0 0 0 0 0 0 0 0 0 0 0 0 0 0 0 0 0 0 0 0 0 0
$$ 0 0 0
$$ ##$ShimPow2Imax= (0..38)
$$ 0 0 0 0 0 0 0 0 0 0 0 0 0 0 0 0 0 0 0 0 0 0 0 0 0 0 0 0 0 0 0 0 0 0 0 0
$$ 0 0 0
$$ ##$ShimPow2NChan= 0
$$ ##$ShimPow2TotIMax= 0
$$ ##$ShimPow2Vmax= (0..38)
$$ 0 0 0 0 0 0 0 0 0 0 0 0 0 0 0 0 0 0 0 0 0 0 0 0 0 0 0 0 0 0 0 0 0 0 0 0
$$ 0 0 0
$$ ##$ShimPow3Ch2Sh= (0..38)
$$ 0 0 0 0 0 0 0 0 0 0 0 0 0 0 0 0 0 0 0 0 0 0 0 0 0 0 0 0 0 0 0 0 0 0 0 0
$$ 0 0 0
$$ ##$ShimPow3Imax= (0..38)
$$ 0 0 0 0 0 0 0 0 0 0 0 0 0 0 0 0 0 0 0 0 0 0 0 0 0 0 0 0 0 0 0 0 0 0 0 0
$$ 0 0 0
$$ ##$ShimPow3NChan= 0
$$ ##$ShimPow3TotIMax= 0
$$ ##$ShimPow3Vmax= (0..38)
$$ 0 0 0 0 0 0 0 0 0 0 0 0 0 0 0 0 0 0 0 0 0 0 0 0 0 0 0 0 0 0 0 0 0 0 0 0
$$ 0 0 0
$$ ##$ShimPow4Ch2Sh= (0..38)
$$ 0 0 0 0 0 0 0 0 0 0 0 0 0 0 0 0 0 0 0 0 0 0 0 0 0 0 0 0 0 0 0 0 0 0 0 0
$$ 0 0 0
$$ ##$ShimPow4Imax= (0..38)
$$ 0 0 0 0 0 0 0 0 0 0 0 0 0 0 0 0 0 0 0 0 0 0 0 0 0 0 0 0 0 0 0 0 0 0 0 0
$$ 0 0 0
$$ ##$ShimPow4NChan= 0
$$ ##$ShimPow4TotIMax= 0
$$ ##$ShimPow4Vmax= (0..38)
$$ 0 0 0 0 0 0 0 0 0 0 0 0 0 0 0 0 0 0 0 0 0 0 0 0 0 0 0 0 0 0 0 0 0 0 0 0
$$ 0 0 0
$$ ##$ShimPowMaxUA= (0..63)
$$ 130000 130000 130000 130000 130000 130000 130000 130000 130000 130000 130000
$$ 130000 130000 130000 130000 130000 130000 130000 130000 130000 130000 130000
$$ 130000 130000 130000 130000 130000 130000 130000 130000 130000 130000 130000
$$ 130000 130000 130000 130000 130000 130000 130000 0 0 0 0 0 0 0 0 0 0 0
$$ 0 0 0 0 0 0 0 0 0 0 0 0 0
$$ ##$ShimPowMaxUC= (0..63)
$$ 130000 130000 130000 130000 130000 130000 130000 130000 130000 130000 130000
$$ 130000 130000 130000 130000 130000 130000 130000 130000 130000 130000 130000
$$ 130000 130000 130000 130000 130000 130000 130000 130000 130000 130000 130000
$$ 130000 130000 130000 130000 130000 130000 130000 0 0 0 0 0 0 0 0 0 0 0
$$ 0 0 0 0 0 0 0 0 0 0 0 0 0
$$ ##$ShimPowMaxUG= (0..63)
$$ 524287 524287 524287 524287 524287 524287 524287 524287 524287 524287 524287
$$ 524287 524287 524287 524287 524287 524287 524287 524287 524287 524287 524287
$$ 524287 524287 524287 524287 524287 524287 524287 524287 524287 524287 524287
$$ 524287 524287 524287 524287 524287 524287 0 0 0 0 0 0 0 0 0 0 0 0 0 0 0
$$ 0 0 0 0 0 0 0 0 0 0
$$ ##$ShimPowNum= 0
$$ ##$ShimPowRcbType= 3
$$ ##$ShimPowRes= (0..63)
$$ 1e-20 1e-20 1e-20 1e-20 1e-20 1e-20 1e-20 1e-20 1e-20 1e-20 1e-20 1e-20
$$ 1e-20 1e-20 1e-20 1e-20 1e-20 1e-20 1e-20 1e-20 1e-20 1e-20 1e-20 1e-20
$$ 1e-20 1e-20 1e-20 1e-20 1e-20 1e-20 1e-20 1e-20 1e-20 1e-20 1e-20 1e-20
$$ 1e-20 1e-20 1e-20 1e-20 0 0 0 0 0 0 0 0 0 0 0 0 0 0 0 0 0 0 0 0 0 0 0 0
$$ ##$ShimPowRng0= (0..63)
$$ 1 1 1 1 1 1 1 1 1 1 1 1 1 1 1 1 1 1 1 1 1 1 1 1 1 1 1 1 1 1 1 1 1 1 1 1
$$ 1 1 1 1 0 0 0 0 0 0 0 0 0 0 0 0 0 0 0 0 0 0 0 0 0 0 0 0
$$ ##$ShimPowRng1= (0..63)
$$ 1 1 1 1 1 1 1 1 1 1 1 1 1 1 1 1 1 1 1 1 1 1 1 1 1 1 1 1 1 1 1 1 1 1 1 1
$$ 1 1 1 1 0 0 0 0 0 0 0 0 0 0 0 0 0 0 0 0 0 0 0 0 0 0 0 0
$$ ##$ShimPowRng2= (0..63)
$$ 1 1 1 1 1 1 1 1 1 1 1 1 1 1 1 1 1 1 1 1 1 1 1 1 1 1 1 1 1 1 1 1 1 1 1 1
$$ 1 1 1 1 0 0 0 0 0 0 0 0 0 0 0 0 0 0 0 0 0 0 0 0 0 0 0 0
$$ ##$ShimPowRng3= (0..63)
$$ 1 1 1 1 1 1 1 1 1 1 1 1 1 1 1 1 1 1 1 1 1 1 1 1 1 1 1 1 1 1 1 1 1 1 1 1
$$ 1 1 1 1 0 0 0 0 0 0 0 0 0 0 0 0 0 0 0 0 0 0 0 0 0 0 0 0
$$ ##$ShimPowType1= 0
$$ ##$ShimPowType2= 0
$$ ##$ShimPowType3= 0
$$ ##$ShimPowType4= 0
$$ ##$ShimSysAngle= <>
$$ ##$ShimSysFunc= (0..63)
$$ 1 2 3 4 5 6 7 8 9 10 0 37 38 35 16 15 14 13 12 11 28 27 26 25 24 23 36
$$ 22 30 29 20 21 34 33 32 31 17 18 19 0 0 0 0 0 0 0 0 0 0 0 0 0 0 0 0 0 0
$$ 0 0 0 0 0 0 0
$$ ##$ShimSysMatId= <no>
$$ ##$ShimSysMatrix= 1
$$ ##$ShimSysOffset= <35>
$$ ##$ShimSysType= 4
$$ ##$ShimUnit= 0
$$ ##$TFXNUM= 0
$$ ##$TOSITY= <no>
$$ ##$TRIPLO2= 0
$$ ##$VTU= 2
$$ ##$VTUETH= <149.236.99.20>
$$ ##$VTUTY= <no>
$$ ##$WBREFAM= (0..15)
$$ 131.6 89.2 100 100 100 100 100 100 100 100 100 100 100 100 100 100
$$ ##$WBREFLM= (0..15)
$$ 0 0 0 0 0 0 0 0 0 0 0 0 0 0 0 0
$$ ##$WBREFPH= (0..15)
$$ 78.82 -69.31 0 0 0 0 0 0 0 0 0 0 0 0 0 0
$$ ##$WBSGU= (0..15)
$$ 0 0 0 0 0 0 0 0 0 0 0 0 0 0 0 0
$$ ##$XFAC= 2
$$ ##END=
##$RELAX= 
##$BRUKER FILE PROC=intrng
$$ P 0
$$ 8.441531   7.419415
$$ 7.396497   6.787200
$$ 4.189282   3.411923
$$ 1.969348   0.774893
##$RELAX= 
##$BRUKER FILE PROC=parm.txt
$$ 
$$ Current Data Parameters
$$ NAME     SG-V3374 (1-14)              
$$ EXPNO                10              
$$ PROCNO                1              
$$ 
$$ F2 - Acquisition Parameters
$$ Date_          20200306              
$$ Time              16.50 h            
$$ INSTRUM           spect              
$$ PROBHD   Z116098_0570 (              
$$ PULPROG            zg30              
$$ TD                65536              
$$ SOLVENT           CDCl3              
$$ NS                   16              
$$ DS                    2              
$$ SWH            8012.820 Hz           
$$ FIDRES         0.244532 Hz           
$$ AQ            4.0894465 sec          
$$ RG                89.51              
$$ DW               62.400 usec         
$$ DE                 6.50 usec         
$$ TE                298.0 K            
$$ D1           1.00000000 sec          
$$ TD0                   1              
$$ SFO1        400.1324008 MHz          
$$ NUC1                 1H              
$$ P1                10.00 usec         
$$ PLW1        15.16199970 W            
$$ 
$$ F2 - Processing parameters
$$ SI                65536              
$$ SF          400.1300385 MHz          
$$ WDW                  EM              
$$ SSB      0              
$$ LB                 0.30 Hz           
$$ GB       0              
$$ PC                 1.00              
##$RELAX= 
##$BRUKER FILE PROC=peaklist.xml
$$ <?xml version="1.0" encoding="UTF-8"?>
$$ <PeakList>
$$   <PeakList1D>
$$     <PeakList1DHeader creator="nmr" date="2020-03-06T16:50:45.281+01:00" expNo="10" name="SG-V3374 (1-14)" owner="" procNo="1" source="/opt/topspin3.5pl6/data/complat/nmr/data/SG/nmr">
$$       <PeakPickDetails>F1=15.916580ppm, F2=-4.108961ppm, MI=0.00cm, MAXI=10000.00cm, PC=1.000
$$       </PeakPickDetails>
$$     </PeakList1DHeader>
$$     <Peak1D F1="12.450743" intensity="8.159405e-04" type="0"/>
$$     <Peak1D F1="8.410964" intensity="5.560207e-03" type="0"/>
$$     <Peak1D F1="8.397448" intensity="8.267987e-03" type="0"/>
$$     <Peak1D F1="8.393414" intensity="8.057397e-03" type="0"/>
$$     <Peak1D F1="8.379810" intensity="1.882198e-02" type="0"/>
$$     <Peak1D F1="8.351127" intensity="9.673816e-04" type="0"/>
$$     <Peak1D F1="8.309386" intensity="1.574469e-03" type="0"/>
$$     <Peak1D F1="8.286361" intensity="2.112732e-03" type="0"/>
$$     <Peak1D F1="8.265237" intensity="2.675151e-03" type="0"/>
$$     <Peak1D F1="8.215904" intensity="2.263635e-01" type="0"/>
$$     <Peak1D F1="8.208947" intensity="1.787009e+00" type="0"/>
$$     <Peak1D F1="8.203648" intensity="7.856520e-01" type="0"/>
$$     <Peak1D F1="8.195668" intensity="1.940823e+00" type="0"/>
$$     <Peak1D F1="8.191174" intensity="1.176226e+00" type="0"/>
$$     <Peak1D F1="8.186684" intensity="2.007637e+00" type="0"/>
$$     <Peak1D F1="8.178653" intensity="9.060076e-01" type="0"/>
$$     <Peak1D F1="8.172975" intensity="2.445388e+00" type="0"/>
$$     <Peak1D F1="8.170467" intensity="2.643692e+00" type="0"/>
$$     <Peak1D F1="8.166879" intensity="2.677894e+00" type="0"/>
$$     <Peak1D F1="8.064598" intensity="4.630078e-03" type="0"/>
$$     <Peak1D F1="8.032443" intensity="3.951994e-02" type="0"/>
$$     <Peak1D F1="8.028475" intensity="5.954055e-02" type="0"/>
$$     <Peak1D F1="8.019717" intensity="1.421463e+00" type="0"/>
$$     <Peak1D F1="8.016020" intensity="1.354979e+00" type="0"/>
$$     <Peak1D F1="8.007851" intensity="1.304958e-01" type="0"/>
$$     <Peak1D F1="7.998842" intensity="1.621206e+00" type="0"/>
$$     <Peak1D F1="7.995131" intensity="1.547819e+00" type="0"/>
$$     <Peak1D F1="7.973427" intensity="3.322198e-02" type="0"/>
$$     <Peak1D F1="7.970627" intensity="3.355533e-02" type="0"/>
$$     <Peak1D F1="7.956539" intensity="2.367885e-02" type="0"/>
$$     <Peak1D F1="7.899604" intensity="1.488966e-02" type="0"/>
$$     <Peak1D F1="7.887311" intensity="9.154541e-03" type="0"/>
$$     <Peak1D F1="7.878806" intensity="1.236786e-02" type="0"/>
$$     <Peak1D F1="7.868777" intensity="7.730458e-03" type="0"/>
$$     <Peak1D F1="7.862844" intensity="8.610271e-03" type="0"/>
$$     <Peak1D F1="7.859114" intensity="7.101755e-03" type="0"/>
$$     <Peak1D F1="7.813087" intensity="7.075681e-03" type="0"/>
$$     <Peak1D F1="7.809593" intensity="6.885230e-03" type="0"/>
$$     <Peak1D F1="7.792294" intensity="9.680802e-03" type="0"/>
$$     <Peak1D F1="7.788673" intensity="9.325159e-03" type="0"/>
$$     <Peak1D F1="7.718932" intensity="2.657185e-02" type="0"/>
$$     <Peak1D F1="7.694524" intensity="2.269328e+00" type="0"/>
$$     <Peak1D F1="7.684397" intensity="1.269686e-01" type="0"/>
$$     <Peak1D F1="7.673668" intensity="2.006807e+00" type="0"/>
$$     <Peak1D F1="7.546923" intensity="1.182118e-03" type="0"/>
$$     <Peak1D F1="7.513914" intensity="1.143639e-03" type="0"/>
$$     <Peak1D F1="7.497268" intensity="1.470110e-03" type="0"/>
$$     <Peak1D F1="7.485282" intensity="1.201512e-02" type="0"/>
$$     <Peak1D F1="7.464285" intensity="1.648663e-02" type="0"/>
$$     <Peak1D F1="7.444355" intensity="1.187281e-02" type="0"/>
$$     <Peak1D F1="7.429878" intensity="1.006507e-02" type="0"/>
$$     <Peak1D F1="7.424086" intensity="7.305576e-03" type="0"/>
$$     <Peak1D F1="7.410179" intensity="6.163164e-03" type="0"/>
$$     <Peak1D F1="7.377678" intensity="5.200222e-03" type="0"/>
$$     <Peak1D F1="7.371358" intensity="5.317328e-03" type="0"/>
$$     <Peak1D F1="7.351443" intensity="9.166018e-03" type="0"/>
$$     <Peak1D F1="7.333632" intensity="5.121329e-03" type="0"/>
$$     <Peak1D F1="7.247233" intensity="1.861639e-03" type="0"/>
$$     <Peak1D F1="7.211985" intensity="8.343697e-03" type="0"/>
$$     <Peak1D F1="7.205453" intensity="1.048092e-02" type="0"/>
$$     <Peak1D F1="7.188147" intensity="6.934244e-01" type="0"/>
$$     <Peak1D F1="7.176207" intensity="2.414183e-01" type="0"/>
$$     <Peak1D F1="7.169257" intensity="1.865352e+00" type="0"/>
$$     <Peak1D F1="7.164188" intensity="6.440455e-01" type="0"/>
$$     <Peak1D F1="7.147797" intensity="3.231718e+00" type="0"/>
$$     <Peak1D F1="7.131042" intensity="6.515298e-01" type="0"/>
$$     <Peak1D F1="7.126032" intensity="1.780382e+00" type="0"/>
$$     <Peak1D F1="7.119041" intensity="2.552329e-01" type="0"/>
$$     <Peak1D F1="7.009508" intensity="2.009503e-03" type="0"/>
$$     <Peak1D F1="6.962781" intensity="5.620899e-03" type="0"/>
$$     <Peak1D F1="6.958426" intensity="6.088160e-03" type="0"/>
$$     <Peak1D F1="6.952374" intensity="3.279270e-03" type="0"/>
$$     <Peak1D F1="6.941752" intensity="1.071512e-02" type="0"/>
$$     <Peak1D F1="6.937034" intensity="8.747716e-03" type="0"/>
$$     <Peak1D F1="6.923698" intensity="7.786997e-03" type="0"/>
$$     <Peak1D F1="6.914196" intensity="5.836385e-03" type="0"/>
$$     <Peak1D F1="6.903965" intensity="1.248902e-03" type="0"/>
$$     <Peak1D F1="6.881963" intensity="9.164751e-04" type="0"/>
$$     <Peak1D F1="6.814579" intensity="8.515609e-04" type="0"/>
$$     <Peak1D F1="4.483747" intensity="7.507420e-04" type="0"/>
$$     <Peak1D F1="4.094087" intensity="8.743837e-04" type="0"/>
$$     <Peak1D F1="4.069655" intensity="7.938012e-02" type="0"/>
$$     <Peak1D F1="4.050580" intensity="5.744182e-03" type="0"/>
$$     <Peak1D F1="4.032718" intensity="5.138013e-03" type="0"/>
$$     <Peak1D F1="4.014862" intensity="2.787486e-03" type="0"/>
$$     <Peak1D F1="4.004824" intensity="2.200496e-03" type="0"/>
$$     <Peak1D F1="3.988995" intensity="3.384279e-03" type="0"/>
$$     <Peak1D F1="3.966289" intensity="3.236635e-03" type="0"/>
$$     <Peak1D F1="3.960696" intensity="4.272234e-03" type="0"/>
$$     <Peak1D F1="3.888189" intensity="1.500000e+01" type="0"/>
$$     <Peak1D F1="3.836559" intensity="2.446572e-02" type="0"/>
$$     <Peak1D F1="3.782950" intensity="4.756372e-03" type="0"/>
$$     <Peak1D F1="3.779262" intensity="4.912612e-03" type="0"/>
$$     <Peak1D F1="3.763231" intensity="3.950467e-03" type="0"/>
$$     <Peak1D F1="3.752352" intensity="3.228608e-03" type="0"/>
$$     <Peak1D F1="3.738429" intensity="3.026715e-03" type="0"/>
$$     <Peak1D F1="3.722634" intensity="2.743823e-03" type="0"/>
$$     <Peak1D F1="3.701770" intensity="7.913565e-02" type="0"/>
$$     <Peak1D F1="3.621241" intensity="1.549166e-03" type="0"/>
$$     <Peak1D F1="3.582812" intensity="1.311042e-03" type="0"/>
$$     <Peak1D F1="3.569486" intensity="2.136704e-03" type="0"/>
$$     <Peak1D F1="3.556131" intensity="1.092313e-03" type="0"/>
$$     <Peak1D F1="3.457303" intensity="8.221512e-04" type="0"/>
$$     <Peak1D F1="3.426369" intensity="1.047973e-03" type="0"/>
$$     <Peak1D F1="3.411418" intensity="2.284397e-03" type="0"/>
$$     <Peak1D F1="3.345663" intensity="9.328820e-04" type="0"/>
$$     <Peak1D F1="3.166466" intensity="7.413419e-04" type="0"/>
$$     <Peak1D F1="2.313391" intensity="1.279841e-03" type="0"/>
$$     <Peak1D F1="2.295715" intensity="1.848750e-03" type="0"/>
$$     <Peak1D F1="2.275934" intensity="1.381410e-03" type="0"/>
$$     <Peak1D F1="2.173209" intensity="8.141330e-04" type="0"/>
$$     <Peak1D F1="2.142024" intensity="8.199042e-04" type="0"/>
$$     <Peak1D F1="2.089352" intensity="2.009498e-02" type="0"/>
$$     <Peak1D F1="1.983914" intensity="8.769785e-04" type="0"/>
$$     <Peak1D F1="1.964433" intensity="1.951634e-02" type="0"/>
$$     <Peak1D F1="1.873526" intensity="8.720310e-04" type="0"/>
$$     <Peak1D F1="1.852806" intensity="1.072975e-03" type="0"/>
$$     <Peak1D F1="1.813555" intensity="1.502753e-03" type="0"/>
$$     <Peak1D F1="1.740286" intensity="4.318494e-03" type="0"/>
$$     <Peak1D F1="1.677335" intensity="2.410821e-02" type="0"/>
$$     <Peak1D F1="1.584278" intensity="3.310018e-03" type="0"/>
$$     <Peak1D F1="1.558388" intensity="2.349880e-03" type="0"/>
$$     <Peak1D F1="1.499913" intensity="2.413279e-03" type="0"/>
$$     <Peak1D F1="1.477105" intensity="2.075949e-03" type="0"/>
$$     <Peak1D F1="1.408180" intensity="1.740058e-03" type="0"/>
$$     <Peak1D F1="1.344689" intensity="2.331079e-02" type="0"/>
$$     <Peak1D F1="1.296563" intensity="2.125062e-03" type="0"/>
$$     <Peak1D F1="1.259652" intensity="8.479813e-03" type="0"/>
$$     <Peak1D F1="1.206268" intensity="1.290477e-02" type="0"/>
$$     <Peak1D F1="1.195899" intensity="1.335576e-02" type="0"/>
$$     <Peak1D F1="1.171767" intensity="5.234487e-02" type="0"/>
$$     <Peak1D F1="1.160404" intensity="1.299499e-02" type="0"/>
$$     <Peak1D F1="1.062435" intensity="1.233269e-03" type="0"/>
$$     <Peak1D F1="1.031298" intensity="1.390296e-03" type="0"/>
$$     <Peak1D F1="0.999638" intensity="1.937177e-03" type="0"/>
$$     <Peak1D F1="0.986848" intensity="1.911601e-03" type="0"/>
$$     <Peak1D F1="0.967418" intensity="2.004410e-03" type="0"/>
$$     <Peak1D F1="0.959951" intensity="2.123773e-03" type="0"/>
$$     <Peak1D F1="0.933862" intensity="1.965994e-03" type="0"/>
$$     <Peak1D F1="0.849359" intensity="1.142021e-03" type="0"/>
$$     <Peak1D F1="0.814478" intensity="4.495798e-03" type="0"/>
$$     <Peak1D F1="0.798305" intensity="9.289216e-03" type="0"/>
$$     <Peak1D F1="0.768356" intensity="1.303526e-02" type="0"/>
$$     <Peak1D F1="-0.000152" intensity="1.412155e-02" type="0"/>
$$     <Peak1D F1="-2.535470" intensity="7.496652e-04" type="0"/>
$$   </PeakList1D>
$$ </PeakList>
##$RELAX= 
##$BRUKER FILE PROC=peakrng
$$ P    #regions in PPM
$$ # 2020-03-06 16:50:45 +0100  nmr@ibg-4-babsi
$$ # low field   high field   mi   maxi
$$   15.9165802001953  -4.10896085410902  0.000  10000.000  # for region 1
##$RELAX= 
$$ Bruker specific parameters
$$ --------------------------
##$DATPATH= </opt/topspin3.5pl6/data/complat/nmr/data/SG/nmr>
##$EXPNO= 10
##$NAME= <SG-V3374 (1-14)>
##$PROCNO= 1
##$ACQT0= -2.10084033613445
##$AMP= (0..31)
100 100 100 100 100 100 100 100 100 100 100 100 100 100 100 100 100 100
100 100 100 100 100 100 100 100 100 100 100 100 100 100
##$AMPCOIL= (0..19)
0 0 0 0 0 0 0 0 0 0 0 0 0 0 0 0 0 0 0 0
##$ANAVPT= -1
##$AQSEQ= 0
##$AQ_mod= 3
##$AUNM= <au_zg>
##$AUTOPOS= <16 >
##$BF1= 400.13
##$BF2= 400.13
##$BF3= 400.13
##$BF4= 400.13
##$BF5= 400.13
##$BF6= 400.13
##$BF7= 400.13
##$BF8= 400.13
##$BWFAC= (0..63)
0 0 0 0 0 0 0 0 0 0 0 0 0 0 0 0 0 0 0 0 0 0 0 0 0 0 0 0 0 0 0 0 0 0 0 0
0 0 0 0 0 0 0 0 0 0 0 0 0 0 0 0 0 0 0 0 0 0 0 0 0 0 0 0
##$BYTORDA= 0
##$CAGPARS= (0..11)
0 0 0 0 0 0 0 0 0 0 0 0
##$CHEMSTR= <none>
##$CNST= (0..63)
1 1 1 1 1 1 1 1 1 1 1 1 1 1 1 1 1 1 1 1 1 1 1 1 1 1 1 1 1 1 1 1 1 1 1 1
1 1 1 1 1 1 1 1 1 1 1 1 1 1 1 1 1 1 1 1 1 1 1 1 1 1 1 1
##$CPDPRG= (0..8)
<> <> <> <> <> <> <> <> <>
##$D= (0..63)
0 1 0 0 0 0 0 0 0 0 0 0 0 0 0 0 0.0002 0 0 0 0 0 0 0 0 0 0 0 0 0 0 0 0
0 0 0 0 0 0 0 0 0 0 0 0 0 0 0 0 0 0 0 0 0 0 0 0 0 0 0 0 0 0 0
##$DATE= 1583509844
##$DE= 6.5
##$DECBNUC= <off>
##$DECIM= 2496
##$DECNUC= <off>
##$DECSTAT= 4
##$DIGMOD= 1
##$DIGTYP= 12
##$DQDMODE= 0
##$DR= 22
##$DS= 2
##$DSPFIRM= 0
##$DSPFVS= 20
##$DTYPA= 0
##$EXP= <1H_ns16>
##$FCUCHAN= (0..9)
0 2 0 0 0 0 0 0 0 0
##$FL1= 0
##$FL2= 0
##$FL3= 0
##$FL4= 0
##$FN_INDIRECT= (0..7)
0 0 0 0 0 0 0 0
##$FOV= 0
##$FQ1LIST= <>
##$FQ2LIST= <>
##$FQ3LIST= <>
##$FQ4LIST= <>
##$FQ5LIST= <>
##$FQ6LIST= <>
##$FQ7LIST= <>
##$FQ8LIST= <>
##$FRQLO3= 14083.594999969
##$FRQLO3N= 2
##$FS= (0..7)
83 83 83 83 83 83 83 83
##$FTLPGN= 0
##$FW= 4032000
##$FnILOOP= 0
##$FnMODE= 0
##$FnTYPE= 0
##$GPNAM= (0..31)
<> <> <> <> <> <> <> <> <> <> <> <> <> <> <> <> <> <> <> <> <> <> <> <>
<> <> <> <> <> <> <> <>
##$GPX= (0..31)
0 0 0 0 0 0 0 0 0 0 0 0 0 0 0 0 0 0 0 0 0 0 0 0 0 0 0 0 0 0 0 0
##$GPY= (0..31)
0 0 0 0 0 0 0 0 0 0 0 0 0 0 0 0 0 0 0 0 0 0 0 0 0 0 0 0 0 0 0 0
##$GPZ= (0..31)
0 0 0 0 0 0 0 0 0 0 0 0 0 0 0 0 0 0 0 0 0 0 0 0 0 0 0 0 0 0 0 0
##$GRDPROG= <>
##$GRPDLY= 67.9842376708984
##$HDDUTY= 20
##$HDRATE= 1
##$HGAIN= (0..3)
0 0 0 0
##$HL1= 0
##$HL2= 0
##$HL3= 0
##$HL4= 0
##$HOLDER= 16
##$HPMOD= (0..7)
0 0 0 0 0 0 0 0
##$HPPRGN= 0
##$IN= (0..63)
0 0 0 0 0 0 0 0 0 0 0 0 0 0 0 0 0 0 0 0 0 0 0 0 0 0 0 0 0 0 0 0 0 0 0 0
0 0 0 0 0 0 0 0 0 0 0 0 0 0 0 0 0 0 0 0 0 0 0 0 0 0 0 0
##$INF= (0..7)
0 0 0 0 0 0 0 0
##$INP= (0..63)
0 0 0 0 0 0 0 0 0 0 0 0 0 0 0 0 0 0 0 0 0 0 0 0 0 0 0 0 0 0 0 0 0 0 0 0
0 0 0 0 0 0 0 0 0 0 0 0 0 0 0 0 0 0 0 0 0 0 0 0 0 0 0 0
##$INSTRUM= <spect>
##$INTEGFAC= (0..63)
0 0 0 0 0 0 0 0 0 0 0 0 0 0 0 0 0 0 0 0 0 0 0 0 0 0 0 0 0 0 0 0 0 0 0 0
0 0 0 0 0 0 0 0 0 0 0 0 0 0 0 0 0 0 0 0 0 0 0 0 0 0 0 0
##$L= (0..31)
1 1 1 1 1 1 1 1 1 1 1 1 1 1 1 1 1 1 1 1 1 1 1 1 1 1 1 1 1 1 1 1
##$LFILTER= 100
##$LGAIN= -12
##$LINPSTP= 0
##$LOCKED= yes
##$LOCKFLD= 5013
##$LOCKGN= 121.473503112793
##$LOCKPOW= -30
##$LOCKPPM= 7.23999977111816
##$LOCNUC= <2H>
##$LOCPHAS= 95.5
##$LOCSHFT= yes
##$LOCSW= 0
##$LTIME= 0.400000005960464
##$MASR= 4200
##$MASRLST= <masrlst>
##$MULEXPNO= (0..15)
0 0 0 0 0 0 0 0 0 0 0 0 0 0 0 0
##$NBL= 1
##$NC= -6
##$NLOGCH= 1
##$NOVFLW= 0
##$NS= 16
##$NUC1= <1H>
##$NUC2= <off>
##$NUC3= <off>
##$NUC4= <off>
##$NUC5= <off>
##$NUC6= <off>
##$NUC7= <off>
##$NUC8= <off>
##$NUCLEUS= <off>
##$NUSLIST= <automatic>
##$NusAMOUNT= 25
##$NusFPNZ= no
##$NusJSP= 0
##$NusSEED= 54321
##$NusSPTYPE= 0
##$NusT2= 1
##$NusTD= 0
##$O1= 2400.78
##$O2= 2470.802
##$O3= 2470.802
##$O4= 2470.802
##$O5= 2470.802
##$O6= 2470.802
##$O7= 2470.802
##$O8= 2470.802
##$OVERFLW= 0
##$P= (0..63)
10 10 20 0 0 19.8 30 60 20000 0 0 80000 80000 1000 0 0 1000 2500 100000
600 0 0 0 0 0 126 100000 10 0 1000 0 0 20000 0 0 0 0 0 0 0 2000 0 0 0 300
0 80000 46600 10000 0 0 0 0 0 0 0 0 0 0 0 0 0 0 0
##$PACOIL= (0..15)
0 0 0 0 0 0 0 0 0 0 0 0 0 0 0 0
##$PAPS= 0
##$PARMODE= 0
##$PCPD= (0..9)
0 90 0 0 0 0 0 0 0 0
##$PEXSEL= (0..9)
1 1 1 1 1 1 1 1 1 1
##$PHCOR= (0..31)
0 0 0 0 0 0 0 0 0 0 0 0 0 0 0 0 0 0 0 0 0 0 0 0 0 0 0 0 0 0 0 0
##$PHLIST= <>
##$PHP= 1
##$PH_ref= 0
##$PL= (0..63)
120 120 120 120 120 120 120 120 120 120 120 120 120 120 120 120 120 120
120 120 120 120 120 120 120 120 120 120 120 120 120 120 120 120 120 120
120 120 120 120 120 120 120 120 120 120 120 120 120 120 120 120 120 120
120 120 120 120 120 120 120 120 120 120
##$PLSTEP= 0.1
##$PLSTRT= -6
##$PLW= (0..63)
0 15.162 0 0 0 0 0 0 0 6.0648e-05 1.6847 0.089717 0 0 0 0 0 0 15.162 0.18719
0 0 0 0 0 0 0 0.38201 0 1.6847 0 0 2.4259e-06 0 0 0 0 0 0 0 0 0 0 0 0 0
0 0 0 0 0 0 0 0 0 0 0 0 0 0 0 0 0 0
##$PLWMAX= (0..7)
48.2 0 0 0 0 0 0 0
##$PQPHASE= 0
##$PQSCALE= 1
##$PR= 1
##$PRECHAN= (0..15)
-1 2 0 1 -1 -1 -1 -1 -1 -1 -1 -1 -1 -1 -1 -1
##$PRGAIN= 0
##$PROBHD= <Z116098_0570 (PA BBO 400S1 BBF-H-D-05 Z SP)>
##$PULPROG= <zg30>
##$PW= 0
##$PYNM= <>
##$ProjAngle= 0
##$QNP= 0
##$RD= 0
##$RECCHAN= (0..15)
0 2 0 0 0 0 0 0 0 0 0 0 0 0 0 0
##$RECPH= 0
##$RECPRE= (0..15)
-1 0 -1 -1 -1 -1 -1 -1 -1 -1 -1 -1 -1 -1 -1 -1
##$RECPRFX= (0..15)
1 0 0 0 0 0 0 0 0 0 0 0 0 0 0 0
##$RECSEL= (0..15)
0 0 1 0 0 0 0 0 0 0 0 0 0 0 0 0
##$RG= 89.51
##$RO= 0
##$RSEL= (0..15)
0 0 2 0 0 0 0 0 0 0 0 0 0 0 0 0
##$S= (0..7)
83 83 83 83 83 83 83 83
##$SELREC= (0..9)
0 0 0 0 0 0 0 0 0 0
##$SFO1= 400.13240078
##$SFO2= 400.132470802
##$SFO3= 400.132470802
##$SFO4= 400.132470802
##$SFO5= 400.132470802
##$SFO6= 400.132470802
##$SFO7= 400.132470802
##$SFO8= 400.132470802
##$SOLVENT= <CDCl3>
##$SOLVOLD= <off>
##$SP= (0..63)
120 120 120 120 120 120 120 120 120 120 120 120 120 120 120 120 120 120
120 120 120 120 120 120 120 120 120 120 120 120 120 120 120 120 120 120
120 120 120 120 120 120 120 120 120 120 120 120 120 120 120 120 120 120
120 120 120 120 120 120 120 120 120 120
##$SPECTR= 0
##$SPINCNT= 0
##$SPNAM= (0..63)
<> <Gaus1_270.1000> <Gaus1_180r.1000> <> <> <Sinc1.1000> <Squa100.1000>
<> <Squa100.1000> <> <Sinc1.1000> <Sinc1.1000> <> <> <> <> <> <> <> <Sinc1.1000>
<Sinc1.1000> <Sinc1.1000> <Sinc1.1000> <> <> <> <> <> <> <Crp60,20,20.10>
<Bip720,50,20.1> <> <> <> <Rsnob.1000> <Gaus1_180r.1000> <Gaus1_180r.1000>
<> <> <> <> <Squa100.1000> <> <> <> <> <> <> <> <> <> <> <> <> <> <> <>
<> <> <> <> <> <> <>
##$SPOAL= (0..63)
0.5 1 0.5 0.5 0.5 0.5 0.5 0.5 0.5 0.5 0.5 0.5 0.5 0.5 0.5 0.5 0.5 0.5 0.5
1 1 1 1 0.5 0.5 0.5 0.5 0.5 0.5 0.5 0.5 0.5 0.5 0.5 0.5 0.5 0.5 0.5 0.5
0.5 0.5 0.5 0.5 0.5 0.5 0.5 0.5 0.5 0.5 0.5 0.5 0.5 0.5 0.5 0.5 0.5 0.5
0.5 0.5 0.5 0.5 0.5 0.5 0.5
##$SPOFFS= (0..63)
0 0 0 0 0 0 0 0 0 0 0 0 0 0 0 0 0 0 0 0 0 0 0 0 0 0 0 0 0 0 0 0 0 0 0 0
0 0 0 0 0 0 0 0 0 0 0 0 0 0 0 0 0 0 0 0 0 0 0 0 0 0 0 0
##$SPPEX= (0..63)
0 0 0 0 0 0 0 0 0 0 0 0 0 0 0 0 0 0 0 0 0 0 0 0 0 0 0 0 0 0 0 0 0 0 0 0
0 0 0 0 0 0 0 0 0 0 0 0 0 0 0 0 0 0 0 0 0 0 0 0 0 0 0 0
##$SPW= (0..63)
0 1.2587e-05 5.5942e-06 0 0 0.004372 6.0648e-05 0 1.5162e-07 0 0.004372
0.004372 0 0 0 0 0 0 0 8.92981e-06 1.38811e-05 6.48149e-06 3.495414e-05
0 0 0 0 0 0 0.057915 1.0782 0 0 0 6.1158e-05 5.5942e-06 0.00035803 0 0
0 0 1.5162e-07 0 0 0 0 0 0 0 0 0 0 0 0 0 0 0 0 0 0 0 0 0 0
##$SUBNAM= (0..9)
<> <> <> <> <> <> <> <> <> <>
##$SW= 20.0254228280456
##$SWIBOX= (0..19)
0 0 2 0 0 0 0 0 0 0 0 0 0 0 0 0 0 0 0 0
##$SW_h= 8012.82051282051
##$SWfinal= 0
##$SigLockShift= 0
##$TD= 65536
##$TD0= 1
##$TD_INDIRECT= (0..7)
0 0 0 0 0 0 0 0
##$TDav= 1
##$TE= 297.9995
##$TE1= 297.9826
##$TE2= 0
##$TE3= 0
##$TE4= 0
##$TEG= 300
##$TE_MAGNET= 0
##$TE_PIDX= 1
##$TE_STAB= (0..9)
2 2 0 0 0 0 0 0 0 0
##$TL= (0..7)
120 120 120 120 120 120 120 120
##$TOTROT= (0..63)
0 0 0 0 0 0 0 0 0 0 0 0 0 0 0 0 0 0 0 0 0 0 0 0 0 0 0 0 0 0 0 0 0 0 0 0
0 0 0 0 0 0 0 0 0 0 0 0 0 0 0 0 0 0 0 0 0 0 0 0 0 0 0 0
##$TUBE_TYPE= <>
##$USERA1= <>
##$USERA2= <>
##$USERA3= <>
##$USERA4= <>
##$USERA5= <>
##$V9= 5
##$VALIDCODE= -1
##$VALIST= <>
##$VCLIST= <>
##$VDLIST= <>
##$VPLIST= <>
##$VTLIST= <>
##$WBST= 1024
##$WBSW= 4
##$XGAIN= (0..3)
0 0 0 0
##$XL= 0
##$YL= 0
##$YMAX_a= 3287349
##$YMIN_a= -3285365
##$ZGOPTNS= <>
##$ZL1= 120
##$ZL2= 120
##$ZL3= 120
##$ZL4= 120
##$ABSF1= 10
##$ABSF2= 0
##$ABSG= 5
##$ABSL= 3
##$ALPHA= 0
##$AQORDER= 0
##$ASSFAC= 0
##$ASSFACI= 0
##$ASSFACX= 0
##$ASSWID= 0
##$AUNMP= <proc_1d>
##$AXLEFT= 0
##$AXNAME= <>
##$AXNUC= <off>
##$AXRIGHT= 0
##$AXTYPE= 0
##$AXUNIT= <>
##$AZFE= 0.1
##$AZFW= 0.1
##$BCFW= 1
##$BC_mod= 2
##$BYTORDP= 0
##$COROFFS= 0
##$CY= 15
##$DATMOD= 1
##$DC= 2
##$DFILT= <>
##$DTYPP= 0
##$ERETIC= no
##$F1P= 0
##$F2P= 0
##$FCOR= 0.5
##$FTSIZE= 0
##$FT_mod= 6
##$GAMMA= 1
##$GB= 0
##$INTBC= 1
##$INTSCL= 1
##$ISEN= 128
##$LB= 0.3
##$LEV0= 0
##$LPBIN= 0
##$MAXI= 10000
##$MC2= 0
##$MEAN= 0
##$ME_mod= 0
##$MI= 0
##$MddCEXP= no
##$MddCT_SP= no
##$MddF180= no
##$MddLAMBDA= 0
##$MddMEMORY= 0
##$MddMERGE= 0
##$MddNCOMP= 0
##$MddNITER= 0
##$MddNOISE= 0
##$MddPHASE= 0
##$MddSEED= 0
##$MddSRSIZE= 0
##$Mdd_CsALG= 0
##$Mdd_CsLAMBDA= 1
##$Mdd_CsNITER= 0
##$Mdd_CsNORM= 0
##$Mdd_CsVE= yes
##$Mdd_CsZF= 0
##$Mdd_LrLAMBDA= 0
##$Mdd_LrNITER= 0
##$Mdd_LrRANK= 0
##$Mdd_LrZF= 0
##$Mdd_mod= 0
##$NCOEF= 0
##$NC_proc= 0
##$NLEV= 6
##$NOISF1= 0
##$NOISF2= 0
##$NSP= 1
##$NTH_PI= 0
##$NZP= 0
##$OFFSET= 15.91658
##$PC= 1
##$PHC0= 227.6175
##$PHC1= -20.12811
##$PH_mod= 0
##$PKNL= yes
##$PPARMOD= 0
##$PPDIAG= 0
##$PPIPTYP= 0
##$PPMPNUM= 2147483647
##$PPRESOL= 1
##$PSCAL= 4
##$PSIGN= 0
##$PYNMP= <proc.py>
##$RDF1= 0
##$RDF2= 0
##$RDFWHM= 0
##$RDINT= 0
##$RDPOS= 0
##$REVERSE= no
##$SF= 400.130038488933
##$SI= 65536
##$SIGF1= 0
##$SIGF2= 0
##$SINO= 0
##$SIOLD= 65536
##$SPECTYP= <>
##$SREF_mod= 1
##$SREGLST= <1H.CDCl3>
##$SSB= 0
##$STSI= 0
##$STSR= 0
##$SW_p= 4000
##$SYMM= 0
##$S_DEV= 0
##$TDeff= 0
##$TDoff= 0
##$TI= <1H_ns16 CDCl3 /opt/topspin3.5pl6/data/complat/nmr SG 16

>
##$TILT= no
##$TM1= 0
##$TM2= 0
##$TOPLEV= 0
##$USERP1= <>
##$USERP2= <>
##$USERP3= <>
##$USERP4= <>
##$USERP5= <>
##$WDW= 1
##$XDIM= 0
##$YMAX_p= 0
##$YMIN_p= 0
##$CURPLOT= <��*	Ա*	�*	>
##$CURPRIN= <$1#1#0#1#1#1#1#1#0#-1#-1#1#-1>
##$DFORMAT= <normdp>
##$LAYOUT= <+/1D_H.xwp>
##$LFORMAT= <normlp>
##$PFORMAT= <normpl>
$$ End of Bruker specific parameters
$$ ---------------------------------
##NTUPLES= NMR FID
##VAR_NAME=  TIME,          FID/REAL,        FID/IMAG
##SYMBOL=    X,             R,               I
##VAR_TYPE=  INDEPENDENT,   DEPENDENT,       DEPENDENT
##VAR_FORM=  AFFN,          ASDF,            ASDF
##VAR_DIM=   32768,         32768,           32768
##UNITS=     SECONDS,       ARBITRARY UNITS, ARBITRARY UNITS
##FACTOR=    0.0001248,     1,               1
##FIRST=     0,             0,               0
##LAST=      4.0893216,     1063,            219
##MIN=       0,             -3285365,        -3285365
##MAX=       4.0893216,     3287349,         3287349
$$ Real data points
##PAGE= N=1
##DATA TABLE= (X++(R..R)), XYDATA
0@@@@@A6a6A6c2C2d8F4h0A12a28A60a92B40b96C52d27E09e94G06h24I60a117A284
28a486A697a941B209b508B837c199C604d038D529e054E635f274F962g732H555
44i468A0458a1546A2743a4045A5493a7084A8848b0820B3023b5508B8348c1592
57C5378c9846D5203e1801F0108g1002H5938a07801A43074b09637C81307b330649
69b950759g511A784298J503051r0210p49540G29025g92049j075252Q1950O49436
79a135915a30558E03577K50616C74891b15365o06355j70413K02125a92707D49943
90I75514J46150r7863k65236k52146B19340g3277l91875m45869m45983k42726
100a599730J02040N98966A22552J148006P77554J14831n50734F24180e09499q69065
110a378564k13923N36823a56978E55967J93883l37693c15438q03231l97813L74573
120a141909f9469A233247R73847K33013o63354D31782a048545j016492j92300
129b257337O41283d54310F87221N90196k01501B87228e95688m94652J69262a07467
140A035720R34382K18895o90621A32282a366499j045111k25244O26279g84380
150F00414J026642K95914m09837p50715E2852d06467j26962J85585c1621A39567
161C3655b36868k36125r2723P1183K08885c9862I2797p871j4362J24385K85694
172D80643L78709L45097O5365m61380a73941j165457q85359k44970N57906f40164
183I49646J290323M49845n67103H20334f60330j060569k32585O73691b6774A193052
194A757162l91385A92759a204463r88426j29380Q58552A10088J648022R99651
203B757761n9582j046483G0010a430463q32373J27819R42744E9432R88568L29348
213A377348m23960B2543i04360m13795L23302a06464I63512Q11621J82856o01681
223A356308A75856a081796q45211j74770M98835f37554D35528P96017K74317k57793
233A248069n95743d84m80034j89260J04961b47272A23800K76583Q6590j21527
243C65446F6650c34711m04163k66964N066L44777a2216G89351P21547L56423k16310
254A651011p86594b83514j165911p64389k2768P71737a91873A098815Q42627Q7112
264B028554p18376F7624a145663o26223K31063e89120F63474J027679L27013n84674
274A433492A37103a314089r86879j11868Q23841a39911A355407R46908L9802q39910
284A502207A70955a083997o84093J17844Q06550B37490Q33228K22355m43304c0135
295i33769n06140J53356e20173E25606Q67053L40170k96146F26266d04928q54304
305a259232l31432K75514f27863A60632O22398K61172j74471C71717a93824l81861
315e75685p7784K02511f5592C64951L10586O1200k10798A33217c22584m12155
325g34739k41713K2317L06400a29783D67883N17140K73729r2773m63793i473p25608
336g35081m88733q5499L63703b36269E53353N46949Q4891l97210F8397f98290
347a189663J9839N56451B55406Q11349M16842j49709F56587c22815r05160m52868
357a680843J79155P22882A98712Q66110M34627j52684o38470a32294p00653k97973
367a130920J92853c63765C24066M91953Q7621l27147b227n88979l63140K5136
377i29210M16447A15807N80554L17757m6804l85897D010e46243l21594J3933L10541
388e43363g7617C65382K78302J0350k59931a7060l76808k02851L0761K59560A09681
400E28878K48104l2892l11412e5624n12108l68364p0184K85809a68884D51168
411I43315J95026k02464C82496c15444n72524k40687J71033d26631B90691O27796
421I18487K66333k23500C35425d43059o36388k49659K67883c40468E60964P20418
431A281382K51419l21890D24065e46455p84204k88306L32345d68674E06475P58448
441A264923K62257l40071C75916e70538o81101j49015M21416a58954G31534N92498
451A324032M1654n30401c9557q58078n05986M1898N82588A19106Q38969M35575
461A393650j14460n93838a53900p56969l64990J66617e05683B67620O29256K43540
471A140416k27982C11090d12744n43763j44309K97192a94815D93035N03976J19066
481A116077l08214B07342d57576m87230j40646K50861b90561C40286M85697J73858
491I99841j84516C49057b33980m96241k17135J47271c62083B04783N04732K65115
501I74630r7277D29590b07537n79610l04243Q3563M58992A53257O93148L97323
511A243728p2023n11618a11365p59538m56196N5817N63388A39328P90310M33719
521A363357r7092o11153b43019q16837l80252K18192e01844D25351P77877L08654
531A511882l12293C77582f05968p37601k01535M09319b71709G00507O87322J15954
541A503783m88873A42722g46432n71974m1348N10319f057H01121M36991p8455
551A159657n25758a18831o87589l49680J25416d96823B01050N85822K70703j23638
561I33937m65906a55081n31983k52907P8344L60752A7009M94661K92489L28k67106
572E37381A08235c39275l28599j01246J76026a95389B75074L73845J47874j43014
582F53779B44730b93779m59162j89097J68524b83533C59309N53083K32040k16903
592I27529C23072d37473o17599k28981K70592c19096E29138O45988J68565l81850
602I61841A78063f96459n98290n5599N27646G0694Q83882N01256r6700o74779
612F84353c08451q98188m12668K44803e77580D50680Q63622L41890l23256D85262
623e25852p65741k31071L74079c38533E77672O43557J11242m33549A32052f53059
634a154973l1535M45127a6269F83274M14121j976l90704H2545e42502m03981n4574
645a001057K80085b39286B72821L96187J58829j24365l43473e7810l60846k10474
655f29130L710K23662b7005C56096K41481J4736k18321E706d31364l09182k8151
666g68697K83660I208N30549L73371M9118l26940D2468e81852m05336k8987L59512
677f56663c9834E91931L77484m8876m51667a77763n63795k39063K01679b02837
688E06277N25518J04857l80130C0627g52250n20039l1274M85516f796H00225M90221
699A290446J30m94180H860g49224m16642P0663N03983A23588O34039L03060j45064
710I15623C88091b98765n65957k30881J84232c83902B93750N72251K60873j13189
720A013685m31421b2678n84720l72463m9627K66326b91024B31527M20520K04850
730H56897p8421l29787a0063m25657k56936k131K69804B9806M62217K79069j4988
741G56104l24871a09742n69771l65741R911M18878F5505O91022M55083M1763m18411
752H34962A00798f63127m84547l3165M12469h1524E95480L84136p6847D08463
763b66699n44990j73607K88231d2947G10391N07436J1340n04331i8901q30628
773i29529n11669K8840N77210F1738Q45033M61642r1202n80291a36309p42129
783h78438l30396K23397c23616D80974O11033J56642l82500G5422h10440o14009
793a424449r4322M70766a77200G83372P09965J92961l87613D87486d45337p35585
803a180922l04231K11681O31358A50545O60866L02970j33019D89463a62102n65741
813g27843k53871J56593c17110C41450N76124K74228j55581D77722b93077p20142
823a013219m18805M2013N08269f7597G72465N70361J07778l78273C62551d22062
834i88696j37625L18509a94309D34372L77627m1551C27646c18886n49384j89830
844a058100K79790a06481F99567O08291J40087m12873B13942f91274o41235j39160
854a471669M07202b81972E51857N27312J6532m70240i7361o40464k61062K49424
864g49463h3520G13833N61507N7180n00313e8817r58302o49566o6549N51007b30194
876G72322P10591J85441l80341E12479c42622o14342j82939K46475c64695B15051
887F15026O9451k55243a0248m36047k65981N101K86571D3975M90005L54499J17166
898A005645j54092l88896h2282n56202m10023j43622J57482M26497a0471E96357
909A025238J13929k26771D32934a26969m46882j77823J43021b29834A92194K63639
919D55833j5667A39967c24284m10615j31441K45774f4554F01036N22111J61413
929A284560k80890C71783c72578n77245k06393K06994d50685A12919L85178N8892
939E56989k45586f8569k98283m0859a36174C43555M64504K17839j70851C18442
950d09600o56922l42473J04823N18104d0300F65570M43576O6915k89515C74838
961a49196l57867r9262J38340a87959A00638J81749O385A19553a56935k75224
971d32159j76429n858K07381c169D97366M48981K57355m5695l99311F5371g38312
983a399033k79384K16337O69887A39262Q91264N29399k6572n55233A24974f91551
994a153699P9581e00707B99444O46795J89488l79976e6661r14794o17711j7723
1004a606889O47259A19877J092686O88196K3254o51018A98109h77217o64438k8763
1014a570418N47441a87006E58436L48959j62950A89959d45821l72208R3408a88314
1025E70147O48819K23939l45501B91332f70413p56382k78459K94685f62215B55190
1036A003960L18160j73497n37676d1669n11568j85170J82366a25052C45647L07758
1046F53405L468l15039a86259n48656l65803l6379L34667a78640E66584O52704
1056A219288L49867q9487n26822A29186g52303o71989k46654K66381O92820A75294
1067I48544L85472j29483n72513a43778o50404k44889K62547a15083F64242N53128
1077A217370M6241n26995a79694r51648o01942L286O40308c4961A038437O90794
1087A729231O3158n51708C18867f04334n75693l4452M49392i8208D62703K12087
1097F74790k10218d2949n34949k71311J50738a63607E34202N63055J89775k75357
1107A011675C61804d14173o03416k16458K12071e05228I8690M58857J55118j56262
1117E56403B07839a42423j89572L8087f2039B53348K51892O7649j60533H3406
1128c09213l42928j97028J6138K31615b11919B46014M27066K96521Q2184j86809
1138H64976m31315a31610n39793l55922n6670K85261b60737C38362M36223J13020
1148H87605k50097A23073d32120l49510K4618c47481B87376N92519K89893j68834
1158A000954C92467d44884p41229l51133J79555O55123A92779Q09150M36122p3999
1168A364052n23603I0709e86207l63026M6423L79395a0828D00006J40586j55449
1178C85143B8121c54947k24459M5962b31726A95792L82101J92625o3662k94190
1188D12666d097l96412k45185l2634J56123b45871E5447K27746R2187l9779j28721
1199B06880D2570i4672n4813N9952E6527J62264J00913k1635A31198a61051l31762
1210d92813k45068k7411K42839e7418D99364M58829J76969k06485C88932c08355
1221i09291k80080J57392d81642B52569O21139K43108k37620B61502d88232n74738
1231a062970j39508L88877c2831H26363N78436N5220n14069D2634i19930o45512
1241a565442p0279N28089a95488G55782O43930J03866m58321B30205e95012n20551
1251a115563m1566M20758d5802F23093L65095p6103D44234b04813n63697k56898
1261a025408J48859c78758B66488N40887K33987j41604D45305a44177n03794k42186
1271h90157R2300L74289F4847M11980J89683r0798B51442a65071l26217j03877
1281e95165J61517f9272C59142L14842O1185k32358D7016d62617l71953q9451
1291i24021K44214a72343D18498M47528J36122k29030B57846c55176m72715j46857
1301i74748K35561b09630D10163M63863J13247k92907A04435e54501m61907p9739
1311a096147L44542i5052F27782N05857R0504l62814A82421e67867n36817j22767
1321a227451L27980b54552D60791N17495J29442k93342B21670d31517m55478q7123
1331i74118K96177a28463D63626M07138O1331l06556G8596d89517l73931m7711
1341i11159K87394a15586D23127L65266N9900k54790A41522c38429l28576n2096
1351g19101K31659h1329C28006K59935J6114k34679a7511l82857k18392L9050
1361e79710K72416H7901L69928K06177m6948k86894h4254l80649k09233M5548
1371f28588K81890F0418L78983K05018m6240k77545g8267l70634j98524N3550
1381e93875b95878A27700L84089K00140o2837l13280a21920m35252k47181M4243
1391g60110L28811F3320M82251K96032l285l13449A3498e03285l34449k3839L05901
1402e55672c2833E02797L42791J8041l20666A796e53375l48282j466L56238C4032
1414F11776L55317j1716l82057c2019n90974l54119J7874L81988B2690N76183
1424E98873L27918l9424l82647f5196n23350k73590P8583c88707A56426M68545
1434F24971K06548j26058B96834b29778m35618j65907J58100b60037B45425M02195
1444F47620J51911j50044B59814b15194l74722j36919J36605b41026A90518L45655
1454E36173J25449j31994A99986b01912l26710j27761J26387a92897B30451L42915
1464E73366J36831j22924B43972b10738m00495j82249J11318c17001A76365M43402
1474F19767K21925r5265C63423a66177m74548k29478J09672c47562B15867M92813
1484G08680K08540j64202B79112c19807m88765j75543K20279b24572D23343M90711
1494I14054J32170k85367A77986d79680m73423r6830L21162a28693E09830M25201
1504I35031M7033l47347D6074e41238l51683J5823L66483D8326N27946K89309
1514H65581o3278l82102a18435m79261k40028P9589L64169A06642M46452K36149
1524G89243n3591l18578c7088m21486k42659J1843K47990d7822C49542K63776
1534F13318L8517j96826I5747b93001k84714p2485J72499a19569B95992L18942
1544F14934J01617j72219A49128c27282l74536j21593J88109a91375C42136M23402
1554G65538J43597k06943B13500c63650m36093j20290K44247a60052D20698M07311
1564H28009O1553l14785A8314e50525l41285K8265L99768A45373N59051K74349
1574I78773j21882C86197b49580n44769k26266J80710c29548C00773M94196J68804
1584I63773k11851B50159c34967m26886j00273K51461a25262C99701L55126M2095
1594G96922k79813C2765d63833l18059k2439K79314e5270D40190L38701O2141
1604H41032k33108A71826c18416l78452j33249J53938b93712A81871M03869J92183
1614G77923q8743l43101a25471m27177k16767P9447c39847A58811M61194K35876
1624H55881r2270C64181b01171n19866k64943J06676d33684A88758N61187K86004
1634A035949j05040m56564a55569n55506k59871J33298c81496B06357M79253J73298
1644H58908j97931A85522c60824l86575o3077K88257d787E22000L16625k5140
1654H13485l52279f7296m96556k73351N5085L56082G7661M37430K05762q7905
1664F32948C02699a24318l48009j31131J32228a39888B46551K81254O9845j73642
1674D24008F8955c30894k84859o9949J65749a67426B57468L51322J50067j04808
1684F54049l21351i2460l89627k31140J1663K57782b9444C86068K66894K0626
1694F73588k36801B0467d16380k81436j1902K76378C7921M92136L20349J0310
1704H60716l23551a7308n67901l72445l7465L17369a11276D95844M14362P3002
1714I83208k83304A80157c69846l73678o5449K52762a01674C58744K78749k471
1724F35022k69639e5247l94336k03366O3881b91998A19382L68461J88547n7953
1734F18437k73251c5349l47409j90958J4957J97529f5898B17650J66353K720j42986
1745B43737B1833a86809j05933L7768h7020A40308J97045P5039r3979G4403b41924
1757e14430j17682R9347b32852A76578L80925K01094o3361l12902g1200m29908
1767e01108k41948N0119L25949A09564M33950K07344j15752B33095c03410m51207
1777g54617j65999K11438a85442D57108N20080J86502k43461C21724d10715n97018
1787a007733k38878K00842d86248B26615O03970K71314j49353D66285a51136n09668
1797f60804k16488J49821b87886B50859M19280J38321j94443A67222c59484m06717
1807g66201j28703J99354b47772B81440M34107J93146j09556l71383f2971m31759
1817d94730k31070L0596K60396e5400B93379J90135l6594B14665i9243k56520
1827c55763q1644J42281B4442L60239K41462R953k50824e3562m68837l12624k4320
1838h59343K93548e6214D69134L44790L3620k89479F2423d35749k85988M2888
1848f78849c24864A90299M45583J73462j93774A17947d90671m74814j26550K91812
1858h00223a77430E54366N64354J79281k70805D05884c40434o04506k51029J74876
1868a021093e09602A31219N30315K28336j30157C50792a56149m03299j43721J59823
1878e43346a54836C11174L62331J10878j80857A96945b95421m17781j97846Q7220
1888h23828L43075H953M77713L15097O7248j90155B99260a37843l43256j46669
1898f27768P5342K47359A0236K52330Q6374j04220A3521b32102j39539M6656i5849
1910B39245L00461J24967j21062B09383b23159l75796j76498J00695L31402H4764
1921D37109J46794j02075A94827a41293k25435n832a52117A90255K97398J05444
1931E93097j56255D6296d35995l80325j20059K02655b68193C06632M86033K30683
1941A023348j01922l88930F352d71150k82946j4039K33376a54649B20477K35683
1951D56160K7661j68438B6003b62199j78909K745J93150G8477L42518K41117M7523
1962G09635j90419A27557c49941m15097k14407O9627L56070a2205E48401L94675
1972I43076R3465k38279C18017b28886m25744j58560J55707b68499A79296L18008
1982D97304N3311k26485g2398l83229j94552R8022a84508C12875M23406J71087
1992I07368j60947C03163b54846m54799j90835J30869c83431H8006L66207J32225
2002E86438j28557A51870a70427j74896N4160c9996B84103K40042K6978k22989
2012C28134h3537m45908l05821l1276K64772a25781C98249L97368J33439j68109
2022G60947C67516a10856l99846j91474O7752K84464C1303L26956J50201p6565
2032D31895A62148a95960l11835j24388J27577a45104C25466M21397K09092j00798
2042H55157m05434a50505n96881l84306l0774L47842a98001D84703N05323J53413
2052A143439k44115C58651b67519m77127j47025K24130a79962C58415L55188K0534
2062G34137l19265a16179n16670k79911Q8127c92877B14682N52351K80134j00716
2072I46451m35216h6045n30844k72252O8678L52798G96L87904J63257j04544A55155
2084a74171k04040J9085a28348B08229K85318R9172j43457A02199c19791l36845
2094f56636j19355J41413b77947A65104L70388J77874o6294k73244C102c31101
2105e07296K2318K09993C0075K75703J35251o0061A50293a72213k95588j45975
2115f13776P4011b43983A84747M11629K47322j8036k96067C2342e03410l85643
2125h89053j01769K25075b85422B86087M56258J77977j59364C34307a88275m19091
2135f07366j58160J60127a92880B99740L58955P8688k33418E0447d46550l40140
2145g86690m5770K71935g1549D47216L50895O0479k38251A77949b94557l26888
2155f21445p5361J75140a85214A70551K37381L4342j57058B6524b12910j15292
2165c28202M9584i2058A49684J94700N9761j05244F7760b00310k07228p0092R6183
2176c81447a59412A11270K30681J07795n1048j85002c8220k25170j15448L8025
2186c40813J70040G0770K20337J06134n8581A25389a67207k60846j19236Q7290
2196d59999a79504B00283L46236J76519p5374l21662a32404m34879k46769M4099
2206g69953L24233D3803M76309K84065k0493l19897c0437m77832k75230L4852
2216g48647L35249H5817M71033K52437o8076l61475a32445m70103k44098Q1352
2226g65294L72365A22251M60120K37522o8735l44396g6042m32146k20941O1837
2236f67292L04950E7471L73650J87951o3282B74714i5051l08550j36859Q1448
2246d59012a95955A40216K70568J03265j04981A45533a70556k47787q5252J12499
2256c91096a23479A88565K34736P0686j17802A09082b07394k34965o1726J38397
2266c65688h0490B40895K35718N5181j56720F1341b92148k45225m1628J83513
2276c95488d5454C38914K67322L7287k13332C9735c82824k90409l8668K38148
2286d73753d2698D16532L09836L8786k49363F2253d24546l33206m3653K61148
2296e40257g4716D16182L32466M2980k57270G6288d07046l19550l5210K59622
2306e02184e0044D14778K96397J4130k64399B4202d18720k79442q428K62882a7035
2318D05878K62238L094k44213C3944c59017k41968o682K18249c6540C14406K14434
2329E28840o320k08681f408l03015j74457K2397K11081F0245K90027J48494n0366
2340D48400B23569i1201k87438j49948N1323K34505H2078K96693J57694m5970
2350D90495k31888g1366k99249j52590N1520K35735I3595K98243J46133p3172
2360D64799A95505a58292l01964j30367R7342a93279B01569L32501J38724j17624
2370E55170B22536a99824l58968j57041J15310b58337A78655L63231J58888j08168
2380E92606B57235a73650l54095j41732J25032b10139B05466L31976J20915j42402
2390E15955A69616b45703l18679j03277J47448a70357B45914L19549J04267j42422
2400E27308A91402b06075l11524j14385J20339b02174A69460K92369J08583j09968
2410D60444A79174a64401k69849r4923J11876a41134A89752K58029Q5181j22361
2420D10601A24337b14962k61155q4404J24873a43313B11666K79546R5468j24557
2430D62123A60788b03605k84556r5160J26573a52962B08899K80660Q7688j44900
2440D32347A12607b55435k64951n7024J74948f2134C12825K57012L1574k08033
2450C93378B5669c62233k52264j1036K30683a1156C76627K42002M009k32515A0293
2462c69318k28362J2464K35824A1875L45976J99087k3557k35553e1262l22241
2472c73503j70558M9293K42326H9848L10377J58102n5925k48768i0641l14687
2482d05328j71665L9274K41097E1414L24607J86238j6445k11192E677c25282k05764
2493e31046L72K01757f688C13781J99607l871k09660c4967l31134j93512K3376
2504e36237K41228G7252L61858K07069l6224k72492g0618l91418k31152K4414
2514f68774K77189B9829M03840K31092k5618k67817b7201l71859k00267M7927
2524e51400K75338A04022L27900J45045r7250A79121b01347l05110j06822J31199
2534d82080a60085B27490L03519J06356j27112B03238a64164k90557j14563R3275
2544d76009b17648I5912K48448R6391p9576A45940a14347j96593n7105J00152
2554b67893d9099B02939J83112L7355j29126D1056b51340k22177o8473J20541
2564d21449a43783A96968K80459J17846q7756B41687a08440l04990j42821P5338
2574d80913b19070A26666K86141J08290j17078I8888b70250k76513n9975J96380
2584d10358b2197D13530L07260M8035k45787F9458d24104l48259p2987K32138
2594f13212a66037C28114L48429P5905k10387A48318b71954k79417l2781K16274
2604c67878d779C48602J96895l7779B52111a16100l35854j69815O0618K65324
2614b95827G0581L42920K02208p869k04234H6419b28758k16232n6793J03737a83862
2626F2202J88991O8078o2136A02576g7930j34124l1321R2400B6826K00535J35943
2637C63304P402j46881c4600k87442k04033l3643J61086h8874B65724K71849Q1686
2648F19259j44617A59344b00694k59606n7205J71244b7876B97865J87491m3801
2658D41555A68640b22058l35171j29699J56817a32627C62282L94242J35113j88929
2668G02708B50659b95073m35698j65945J59681c22774A74950L86976J36847j41500
2678E57273B10068a86679k80850n6971J81289a0307C29516K05815q871k15671
2688C10789c2613l46126k21238k6717J74817a42477B00100K72122J24892m7252
2698E49862j95023G7276a94211j94472o6847P1240J81290B0332J82744Q2482m1967
2709B43591I3241i9338j50162l2544J17440F4126K51928J63505l462k00165f2520
2721d17691k31178q504K26296d7043C47959K50787J3204k23693B7304c06066j60461
2732d66527P6841a12877B29815K44962J4237k40770a54281l97171k15495P9539
2742f87408c22167A97442M74677K41380q4463l77587g0179m72748k45078N9882
2752g28123L22188C0140L66625J61768r1411A80202a66235k58234o4857J55435
2762c33891b6087C13025K35763M7338j57782A32280b20507k88086j42828M1167
2772f10254K08780h8666B37267K52275J10626n6811k00163E7935b25055j94026
2782d19081m0826J22037a03832A48908J66748R834j52853h3877k50249j25634
2792d59760P6068a13124B55694L20580J31469j26041B30303b22833l85209j67072
2802g75114J15118c14827A15772L44030J23087j33897A37642a92742j93152L2381
2812c53513a10551B25093K63484N3209k03828e9189m24185k72877k696K79810
2822d79137a7420D53311K99794J9403k50433A12677b91250k42635n515K09526
2832c29874a5167B62981J23500p1121I1297a86993k16843o0631J23953g8976B26589
2844D77495J17124n3184k10038B7932b89109k43145j03679N8479K09952e7343
2855B66939K39745Q7601r4365k48351f6145k68812j24954O9464a55225A42612
2866C77729N8927j52513c7881l55985k34860K354K60155G0940M53010K88462N751
2877H18163k86231E9314d17960l05468k6762K41596a11427B66986K08423l4486
2887D40923B09643i5338k22151l1774a71654A31267K85831J31190r8461A48015
2898b40999l21776j26471J16692b60247A21954L10937J33162p6698k35551b9576
2909b46723p3239P9559e5840A36434J10702j1915A01219a05018j96191j13120
2919d14329J6698J54629C670K70979K13889R7281n9850k13449b345l29185k47245
2930e78775q7040J10226b74638H9027L25838J76747l7734k36567b7833l19267
2940c47100j61486P2813a57413B08458K99996R6718j66806E5245d03159l45838
2950g48997q3398K33076a31725C99774M00055J17791k06225B65545b43188l80491
2960f23679j18127J65320b15601A75059K53885K6858j90600c9935k67604j08891
2970d16430J00399d5496B76953K30229L3736j78551D1892b97741k33232m3179
2980e74152J51832a38936A61087K06633M9946j04836A14028h8772j27874l674
2990b20320J06549D7831J46329O5003n4506D3739a65967j84735q7418N2588J85350
3001b00182G4311K77734J92032L4251j45227A48443a92425k83927j30945P1957
3011e35340K48285E3737L10092J61854m9357k36078i0334k93260j26911R3702
3021d16803a29931B39283L01023R9137j54266A26663c10025l49970j22632J58552
3031f24075b42187B26096L82941J58228j13000C21351i9061l45870j50370Q5379
3041e09922b45499H2347K54698Q5775j09287G3567a89390j70595j2778J50708
3051b22055C0029K48795J47111j2159j64351h93k43498j53648j3123J28968f9959
3063A42820J38613K6399q8845E9063a01312r7868J748R5059D4222J33201O3470
3074B40893m2260E7487a36136j62776o7904O0452a26055A19015K25455J20214
3084D64684l7474j91484d2604k67422j59732P515J77989c523B74236J68377m671
3095D37942j77528b4774k80986j58221K6416K06607G6961K92360J63630l3536
3105D99415k27932g2660l28648j88402J9855K24464A726L48991K20497J6181j88878
3116C98517G1955b68780k31522m0975J57666i3752B16504K14764M3349j37111
3126C37506G0200b18848j96189k9147J47971c3862B42755J80822J8426j52790
3136B89213B2587b54814j78728q995J60468a7076B50722J63160J509j61876b516
3148b51070j38551K4608J71967E7112K20791R9619o3236A17846a32540j99271
3158c31811o3711J02713f2798B04218J92493L9668j36396D2964b40206j98008
3168d38214l7175J43372f0544B36139K09895M3494j37520H5784b08382k17264
3178d25646n4248J25905i5971A94826K18020O2588j22064I4530b07830k28275
3188d36105o8083J21521a11532B13784K60304R3443j15704A65151a88457k96357
3198d84814j27907R5062b31277A38341L16907J47095p8105B54164a07449l10275
3208d17724j39478Q8274a96197A46828K75989R9156j22184A09490b29909k47135
3218d77044n3970J64575d8096B93797K28061K1535j88181C1706b93005j99910
3228d92915m646J87098a3119B66514J50919l1275j85734e7128k18064q5309P5692
3239b84809h2868A58525J76455L7289j14519C4837b07510j70877l3778J11017
3249c01148h4683A60323J87221O4869p3958A56822f8404j90977r5225L0798J38062
3260a85746A5277J88887J09484j2945j31150c4354k01528j18273J5886J52106
3270a86163E8672K52498J55771r637j88012c5503l13339k01308j1262J93350c2287
3282C20824K36441K4689j94136E1289b95838k16865k527K08186B3638L10395J65421
3293D99454n0770B01559a38299k89013j12991J09296a45316A99015K72241R0457
3303E61713j26796A47397a82742k45512p0258J18273a31950A40051J91123M1389
3313C72563j11269E9016a43289j25606k215J14786B3978J63183Q5881k1708j17960
3324A33374c3834j60051r8449j329R6608c8588A31097J32717N4008m7087j32950
3335A37785d0740j67708r8747P131J15459B335J90169J18693o784j33341d2597
3347b56181j21034L5177a55172A18121K49721J21454p0844A70680a62337k91254
3357d53591j24574R7186a90580A78477L02243J15603j20708A66036b02165k79595
3367d81760p7483J56317h2954B63780K31144J9629j95549a1223l23596j83643
3377e18462K9280K27164F8913K97389J47680n1410k27418g4622k67469j23494
3387d65585N5762K01374E7974K23773J03624m7562j64461c9142j83547q9130K9326
3398b82493J31221C0191J59649Q5206j4371j02871d407j65885j09488j1373R1944
3409a99209b9500A58322J42456M4044q2403G7207a50671j82663o7564Q0581a10170
3421A54385K12121P2530r7794A04691a77864k18586o2011J27723e9749B41232
3432D42148J6030j74632a6670l03039j76900K8317K28204I1699L02479J48320
3442E42498o9670B11336a33058k90060j18234R4700a83290A42092K58245Q7774
3452D88111j11041A22000a63964j99823m2585J26909d4139B02836J57677N468
3462C65981j44147i602k27021j37614O20J35553a8914B03902J52890L2886r5173
3473B94505A03205a13104j72653p5259M4688J45534B6185J81325J04862j5625
3483B96747j25601b1176j84983j07162K2570a42376G8057K10494J11623m1927
3493C58247A63680a18203k63136j37953N0678K29187H7985L06808J67608l9797
3503E22604k35081d5816l04128j54812M7638b26999H2933K54202R8634r9815H5884
3515b06699k05744l1698J64362A6847L03352J88130m482j94736f293l11751j88732
3526e06776j509J77901d9182B24471J66582N786j42369C1504a73163j04155K6983
3537b50335a13055G4366J58480N5167p0551D5682a63382j66091n9965P3231a27179
3549A16493K16195J15566k5597j55573B4873b23403j67080k7085J12063i7059
3560A30791J66180L5238j04981B4365a89983j31736J4170a48768A00828K43961
3570C44789J28045m7860B00600a23595l07437j71390L5076K35732B1404L40773
3580C62177K05040J381j94576F4024b41876j81949M340J73305F822K24046J03427
3591C34295o2226G7970a63694j85726m4662J21211c3165B36363J97763M8460j15196
3602C67390A33254a37199k11513r1661N5647J69121e046A72670Q9121j7284r9876
3613A44631A4852i0777l6975M2066A3073J10383O7208j0593H2074g3865j57796
3624b31661j04974r350J06801d4692A78794J78914P1483o2037j75205c6575k04168
3635b40743j09859K1375J36938C96J67416P6965n0486D1601a42759j29713j1436
3646b83908J24791F6381K38044J55976K051j71410E36c05636k17601n1358J34568
3657d40027a65112A50617K44756R6235p3156k02055c2347j99631p8939N7467i6759
3669H6879J29314K3045r1857b9338j86348j21639l991J19235a3033B18647J78308
3680C96955O1718p5407A91362e4016k24533j35859n174J18536a02397A03399J42042
3691B45441L7708p0107G3190g4894q6516J1283d2342A09591J25666L4260q7366
3702A82151f988k26905j72623m4722J13333i8049A88822K26548Q3347r0351A82598
3714h9871k13967p3157Q4172i1794A31086J42782m160A16830a16269k12476q7517
3725d16262Q5737h7136B25612K64730J09706r8297B22341a39635l18516j61739
3735f19890M8080K32348a0828B93655J76593q466j74332B6231b14272j25970L3874
3746c06368a35359I9553K00624Q2320p6787I1849a82911k37274j05530P2540b22949
3758H9060K94132J76487R58j79039I0090b12477k13133n5878J13197a44225A00429
3770B73207L5656j06760H592a83454j03281M1809g0363A67102J96221P2054r2846
3781C42531A04920a91744k46253r5162Q9195b00855A00317K44676J01370p0007
3791C76356A72053g2511j78389l9816J09313B0473J95364R5662n7142E9137a99384
3803d11502p2674J06277a20851A98988K66301J10620q3098k42287f3218k73279
3813c36497j41294L1008J78606a6670B04354J11827k9733A42815e3419j63904
3823b17323o1044O6095d3883A61864J64058O0590p5756A19700a27912k22997j21602
3834d72511K0989J55330e2486B05842J87857O2200p6984j82243c0544j89412r3879
3845c13835K6625J25063D286J38659N1736m7456B0499a28208j03986m611J05921
3856a30884D6566J85867J19872N055j18324C6699a82158j55328m1052Q1444a30249
3868E5327J37695M5840m9097H0306c1181o5057J1737a0172I1456P1322K51G8524
3881f3435j45402r4034k600R8302c3170A57507J44335N1519n8048j40822a9828
3893a74206q3565J0670R0137b5954I5504O5493j5329E7909f1691j02140l9650
3904b03481M6496b7763A41093J51017O9841m7909A48769h6237k27671j45697q531
3915d68136J41883g6635A99862K11922P0579r4253A69759i1282k09872q0509P3653
3926c08010a13732A16655J72244L8275j14342g790k36588j50526q22J63414C6043
3938C11234J78321Q668j67807D5010b51080j98780l5751J34026a08029A48054
3949C20864K9576j14074C8594a50849r8880K9834g6251A17668J51477M2947r5080
3960B17012A4128b16247j65929l4058J18801f8209A89577J88703N2379r9474A19945
3972a21141j77707n0097R2386f5565A39552J35823P791j23369d5811k05605j14496
3983c65912L2957a60829I4983K46138J40247k6811j90186b5628k91357j87910
3993e04895j3713J59831g7161B22209K08939M4450j28409I8656a74193j88984
4003c63177l5516J31874b7440B23621J60919L952j59542c3708k64147j60265Q277
4014d49843J80832A4744K85441J80190R121j65243D9543b29603j82329k1710J38692
4025b94950f0718A74630J44472N12j32832a7718j86145q9023M8106h3503A22592
4037B84309M8529q8507E3363a66455j62048m0014R9058f9635A46036J53411L4975
4048C34422r1601F5014a22912j25097j6568R6084c512A56493Q8264k0010A07169
4060f2814j52768p2860L5747a18035G0068J69004Q9119k4709j27870a2289j81189
4071a93478j13475j1201R4987e6904A23944J28595L6115o5547H2782h0907j29298
4082b10205n1555M9741g9829H4583J33218N4733m8222H6506i0797j51850o9079
4093c11726M3076a24381F9992J76999R1674k9212j42164c3483j84970j03215J3865
4104c07803J27094I459J79106R7001j6702j20408b4469j56070p5332L0134a02077
4116F1543J35448N2651n0367F7697i3123j22943l4540O1960e3698A00278J13820
4127B14098K9641o2831E1624i3471j03477k2565N9646d3890H7418R3267J8607
4138A99292n9712B6544i6787q4892j3912O4102a3063A16207R2071J5631o9720
4149A54189B2663a28305j13544l0834O9785e3602A23686J42195N3353o4063I4156
4161a09010j69816o8850O0859a16086A04316J85326P5023o9331A06294a28788
4172c18669o5259Q7371h4425A69782J96237N2733j13788F6906b04309j96849m3749
4183d44907J27975f6465B09600J93225L6104j33947E8059b00658j69935j7973
4193c88566J35401b3195B03695J34059q298j46353c5038j97314r6246L7719a31267
4205G9865J77269P8570n2162A22997h4636j71143p0550M9019a27483F0384J57280
4216B17664P0709l9274A19399d9370j40439n9807L9768h6334G1333J30704M8241
4227B50278m9296F6174a05226j41032n4934N9101h4152A14452J66249P0034n4405
4238B96330A32128h8438j92006r1980M8821a52640G4930J94719Q8095n2518A30036
4250a00810j88187o9163P7911h1146A59328J80997M5980j09856E2554a97925j80358
4261c78283l8082J21421f0176A95921J77074L1076j19614F5696a67461j56000
4271c23461k2464J12494c8177A58552J21115q88j13745a2319j67192q9835K2092
4282b47254J20102D0891J51941Q0670k1451j13686b3100j47658q6902N594Q9858
4293a62208b0273A21197R4684J4293o7389D3594h5642r3453k1235N5636c3060
4305I3903R0416J9279o5792A1625a30093r9659j4310Q2892i868A56323J17494
4316B73817K0535r1888B7958a58732j31619k3070R7193c5839A58604J27280J2377
4327B98261j07933G108a77554j09398Q174J26920C9830J76984R0958l3252A27673
4339g0722j74804p7808M3886a26923G3066J69482P3919m2468A28467e8883j54929
4350b13812p1323L7442a20057D6762J39707O4409l4251A00848d8594j25940n8508
4361b33042L0880i3960E0474J26700O2520k5132A05365d3962j37532p2241J6170
4372b37565J04526B4662J52981R3243q293j04923h771j65203r8523L394J06194
4383a62909I557J69658R8636j1460j18763c4649j70358q5589L2517a19280G3431
4395B39122P3391n3777I7854a07488j63913n6665P0705h6010A17323J58649M6792
4406C22764p6952G6967a14590j38970l3682P7581e4331A13011J12390J6041q1071
4417A60371A9675a24384r1219J017Q6105I196J32018P8397k528q1973D934a29944
4430b21127j2439O5846d5908H9082J04981L8030m3381H4244d6514j14275n1302
4441b12091K9101h3385D7643J14023M8920m0433E6787i0076j21761m2760O1707
4452a92890d5364A34934J41259M4478p5774F9060a40371j64097n3412Q0916i5247
4464A20169J63845M9197q2691G3368a24975j36645k2277J00576c598A75080J03541
4475B78621j1822j29617e4942j75676q9712L2887J39684D7092J76058R6106j8252
4486C01004j20121F642a54965r4847m418Q0755d3338H5495P9233R854n7531B0305
4499g8484o0973l617O2570B1670J01870O4106L433o9300d870j40295j04626k6728
4511b76519O6964f4576A08637J44089N9206n0014A15280f9409j52348o1776N4829
4522b28704g6091A04403J30759K1688j01280b8632j89857j10148K7136a35987
4533A07121K22668J06209n6910A74729a04116k44930j14954N9072a98084G3969
4544C01467R4210o7824A31786a04757j72613l9353J02560a5971A94187J29773
4554C23960q295j44721d9058k10146j15205J9230J43041C674K08565J30797J0771
4565C53807j03861G8724i8096j25227l6089N2276i8333B6325R5192L3603l2362
4576A22758D0002e5349p2098j7007M7833B273J15946R1180K5157n6567D4580a18594
4589b58938o3791M4542a38095E2849J73227R2146k6170j31858b4720j59327o9826
4600b53873M7933f2288A09524J19650R972j16912g0170j88185r6536M5807a26248
4612A25755K20105R8241o5537A75403i0965k22967r6604O2355a59481G0627J73708
4623B44335N2401q0442D5777a33745j04794J1974a03270G3864J55094O5753m9713
4634B44998A01005h4175j50437o8773L1249J11235a4274A15893P9918J5440l9953
4645A71298o9694B7595c6161m2607k1476J974J9063L5722a986C5827J9594j4088
4657D1333A230d7328l3219L640b3013F8158R3108N1678k4945H5622g0012j49132
4669b19144q4565J6993J19894A3180J68965R6902j3475j15376h802j35735n2897
4680a97434N0287b1471A15733P7821k0206E4865a12987j42556m6917P2320e9486
4692A44961J56273M8164p7770A03672h8868j43578m2577O1608h0301E9589R2387
4703A51976O077o7436a4837r4061m0039K7852c3986G6303R0184L8235k7187q0466
4715I7069a4920j08972p9285l2332K5041Q0512a3516A10796J00790M3047k7908
4726B26725r5925h120j37220q3584O687R0839A4316J38039P0238l4168E6059a21691
4739b68045m0506R2342a2284B24747J75372K9801j33771D0751b37946j95897l1966
4750d65809J44110f1689B08728J69074J434j57637a7600k15325r5111O6853f3070
4762A73177J66396J6862j44174c7709k51040j43963K0464J83372D0590K46033
4772B86623J31433l2315j74087b5021k03884q7749N0198a10496G8879J35332K9795
4783B44006q7519d907j67797r9952R935J13354B7910J73788J10991O668r6517
4794B22840E9615a19446j36990n4613L8547J17819A327J42911Q8972Q971p2784
4805A69397D3214i1338r1359j3675P0869G002J37743Q9961o126j09050e7069j78499
4817b35568j06609J2688J41854C4808K26339J39599j466j47975A7673b15066j40479
4828c55545J112J37483d126A89270R5549m2785H7635a05867j40371k5864J07277
4839a64825B8022J95510J10892k0677j50226e3529j99456r8928L5322J52919C4027
4851A97199O9883m4441I5900e0758j01598j4572P3252B5708J06381M2253l7980
4862A36362C1906i4357r7749k7476M6459f7452E4242R7918M3302j3525o0151D3548
4875c4119n4826k9617j715K2602M0276a0419C5406L7052J0612j5860B3020c0710
4888g0563l270c5106C5775P3364M2877j5055E2849g0862j21094o8126K0247J11739
4900a28096C6653J58724R7937n616j05977A6616a45139r9175K338R6316d755A22512
4913A81678k7173E3285g1550r3270k0066O5681C775J30797Q4724M833p7371A7639
4926a15528q8728j7893N4170f5780D2683Q0820K8809k5687o1336d717n1008j7404
4938g3129J7893a3070C3271L1458N76l0760b1213o0320m4797o630L5873a7791
4951G8715Q6270L9950k3657q5795b9946j20182p2312O413Q3736B121J30276P6557
4963B08954j1693r6759d3758j28582n5941M7482d5134A29837J35449L7191q8667
4974B13810B9858a84067j59346l3187J08235e6019A81546J71139L5332j09537
4984B78480F6495a63655j54895k2205J17503b0604A84717J18970j7204j39248
4994A47235e5862j84691q4384M8169a12336I9383J79152P1393o1817A18497i1128
5006b61200o6127N6776a18493F6420J45990N2171n4940G6944g6108j08407k6139
5017b10654O5017a8767A16106Q5952L174q2120a3612j35408q3564K171Q6983h13
5030A41628R3403R323p7522B9711a14816r7794j5673O9186c1147A03318R2386
5041A95704J3009p3910D130a30558q5852J105R0736A8912J46166Q8787o169j03566
5053A44130a9090j62197r6824L711J05271A206J66780J02028J177j01013G954
5065a53737r4837N080J01256A2728J44493P6801j8490j05881d1042j33433o2863
5076b37338L2780i0876E9030J24645N1406l7400H7517e3080j15986m8325L5308
5087a82083h2496D1879J01585L8454l3304F2779d1395q0222k5073L3421c5756
5099E0648O3453J3593l8165A7499f1452n2140j0919L8069a8837E7110N5674J3906
5111A26690l1151C3693c8762o0694k4065J8650e0392A8567O3374L4173o756m7471
5123F1887g475o7790l9384L553M6974H556P4369M5713m314n2881a5219q6848n5204
5136a57271M944O3608A4949J03818O4802p19o9272i93j19254p7301m346P3199
5148a28695h350A15004P8491K922p1976C446a17190p3312N271Q0951A9905J16048
5160A35953O2347j9111H9212c8151j15668n7188K3134i1404D0301J17315N7183
5171B14799k4473r1244b6213j12413n5164J6297Q3074A9590R9463M8047k0201
5182A46899G0970c0531q5672l7644K6139d9811E0353Q2879L3173l1911E0234e5720
5195a46147m0349K9713g2092D2137R9730M8243j8664q3960b7091j01598n2086
5206a80775J5700h1767C2619J02808M7059k8363E9082f3391j01799l9539M3255
5217a61474d8468I3197J12546L7987n8838E4537a02222j22413l8599O1343f4020
5229I7729J22937L6212o6183E0265a06250j08989j7949P8280a3846A32939R4009
5240B26948k783r5909b1207j45358p9405J6353J05572C2023J42396P4708j9356
5251B29771j04071b2565j33424p0900J8454R5819A7983J17519N5367k0868H4016
5263c3039r7737m1188K8110e7775E0829Q8441L6609l0430E8173d9400r3459l9502
5275a82361K5613g7945B8933R7066N1579j1756p2512i700r6250n6920N694O4930
5287i2246F983R4825N4288p508o8170b2334r7090n3486J6774g7453C7286J05834
5299A43120N5110k2167H5439d1283j15391n7175K3211i3212C7529J18664N6634
5310B12827k6247H7198d4219j11895m7278L5362f4778F2362J00421L5798m6986
5321A51595D2478h5822r2618k3422N7317b8943I8572Q6906J7814o0628B8664i4784
5334a80934j5652N7338b8886H7103P8546J4272n2787B6629g8406p3589j3513N3002
5346a12506a9186H1085O5223R762m9901A4070h3718o7569j0368N1270a6140H6665
5359A59042J1618m7129B8751g8926p8431k2937M4819d0847F8017Q3610K3496m1111
5371A34012D2014f3794q1680k3706M4648b9470G7338P6182J6707n4141A3929i8624
5384a73950q544O2169f529A12265P8700N199o8702A0794a09523p8553o696O7655
5396a27117a3222A02583P0623m94o9416d781j02629n4588J2354g3515C4525R4616
5408A29141M3862k6885E7449e6350r6030l9018L3194f5498E0663R7818M3577k8848
5420A63210G8874c1692r2840m1578K2087f8780B6021P9442L0915k4152D0943d5235
5433a13062k1291L5708b2049F6781O9685K0575l6559C8414f0088p9357l3488K5428
5445a47505g2899B4410Q4938M7698j0917n6223E330g4752m8051L061M8701D733
5458G2325L9108j1637D4650c3988o9560l3103J8868e0241D3342Q6405M3366j5431
5470A57682p2040a8778r8898n8582J940O2289a3252H4831O0296K072n5015G102
5483g5589m4850J1828d7175C8509P1870K7011l1195B4588g7256p9254k2365M1597
5495a37278d4221F8932R1582L5305l2787G4035c4684q9940m0032K2671g0510B1074
5508I5142K8290k6901B9098e2350n8682j0007M3484A975Q9921O0911R424m8920
5520A13311A9767h8992q1305k9042L8487g0385D2582R7327M7164j5369p4028e824
5533a01444n0957J1658O7328B1354Q4435L8163k6560C7301f9116q9074k8926M4610
5545a42506c4895I7423J06837L7032m8008G2326g7666j22634n0500M1349i3806
5557E0825J17979M3590m3697E9235f9830r2812j7147O7306I748J23122P1282j5139
5569A89013I1537e2307j32559o6473K8585a10883D5472J38414O7542k4694j08068
5580A18666b4440j23834n7400K7200h1701C8674R7531K8776m3731B0850h9929
5592a63749r056O4738E984J18349P5123O856o7147B0622a04171q9528k2122N1241
5604a64580f1871E5347R0178L4878l1142F7310c2282p9138k9760K9552c5631E4857
5617A23592K0377m2704A3209h8451p6852j9922M8050c2656H8471R4176L2281m2341
5629A72587F8886e8131j00622m1374L3960g2272D2707Q7387K9131m0079B9770
5641g0163o4766k447N9780B2132R7534N1046j8368G1361c9966j00276m7511K2274
5653a65479P9984B4877R4631M4709k0522p0930a6718p3293k6864K4968c0146C8904
5666H6267N012l6418i250o1860l3835P394M1940G503O0693L9061L585l0362B6709
5680c1898m4470j9799Q105L3554a1198C1729L1934J0444j3655B7421a4258l5133
5692d9391j5596J1078b0401B5338M3526J9939j7454B1460d4711n8059k4961K0094
5704a07637d4990D0794P6212L7023j6579o6818b3954q5716m2915J6695O6938B1033
5717A00284L5765k0749D5343d2081p0418k1673L4400b2705F4169O6630J5634m2869
5729A03564B2150f9673o6418j3837M0491c1251E7977O2521J5338l4900C1344d6606
5742a01993j4668L3485a7516E2915M9209Q614l6055F365f6689n1092p066M0442
5754h4405a0805G3280N9213J3018m3733B0326f9932o7166j6889M0757b6917G4212
5767A44552J5132m9594A4253i0424p2905p564O1612A355J14915P3007J214p6968
5779A13523a0768j25171p5815P536Q7358A7755J29490P3628j4047r7845b9420
5791a57276o3908K6566i0805E2834J19543M9948l7911G1631g1664j14731l9784
5802b26179M8462e7824H2375J05545L1242n5758D6632h6107r6334j9997O0200
5813a42238b7528I4466Q2123O576o5784F705a06326o9729J964O9926G376J08638
5825A16014O1255r102p4186a3904j01685n5003J1624P2204A8244R4488M7799j6468
5837A44063G1292b9063q7537l9956K2179e7417D2307Q6058L5009k7507E2396d9783
5850a34053l4662L0357e6095D7324Q4556L3606l0623E5156d5345p8149l1004L0564
5862a23934d6117D9982P3220K5216l3380C4697e7857p1152k0549L8165c3201E9485
5875A29857K0607l6545C7254e1799o6877k2428L2192c8407D3081O0291J9512k8789
5887I4095B9782d2502n2642j4050K9762a7531D9732M5981J0456l1179A4581e1574
5900i7360q801K9308b0026D2469M4237J0200k5455B2167c2049l9541j0023K2157
5912e9456a5632C1895L1906N820k2225E604c8355k9118l697K2685a0099C6404
5925G0065Q500j7463B1905b3755l6401j6590P019L2706F645M1333K3686j186k8002
5938D2476I94d4382k6551j878K6385B041N1150L3877K735l2704a234o4335m3459
5951a09028n137L6392h912F7740N4250J0560m1328A5160f7649n7870r273M2816
5963i1976i368G7612N5970K30n4392a0116q8301n1159J2551O6289B7541Q8637
5975A16178M6956j7621G0705c2857r1166m2973K3757f5040C4682Q4493L4277k8230
5987A25222D9645d4864p1419k3375L7894b4273F3330O1875J1839m3363A2494g4339
6000a34320q701M5016a7796F8800N9925J1923l9784B7561e4559n9537j4708L3381
6012i5423b3540E2385N6134J2210l6354A4395f5101n7387j1557M1636a0150H1467
6025A45911J3363m6907B0781h3091p5877j8342M7979c0299G9644P8582J6623n1805
6037A23044A9250h9200p2655n203O7218A1452J08608O1315j2768H2344d1787j11040
6049a52827n3703K9238g9179E0800J11144M4757l2649G2381e1807r8339l4548
6060a84694M1603d7312F3712P6665J3918n2322H350h8211n6054M890O0757A6618
6073A04481M5728j2573o2453a4564q0503m2017Q918N2759c205F4484L9423j191
6085A02716l7982I676d2021l1421n55K7490f36D4113K7030m19k6263c008n0707
6098e3715l6713o889K7561a6318D9285N4083K0794k0935D4175c1617o6804l1423
6110a29844J6016e6442B4362O6529K9781k1585C5278d3129o1485j5486L8449d319
6123G9925N6102K339n6196i919r2078n4399L851O1847C997R0874N1669m767n9381
6136H2392d185p3144l9090J2355e0917A9529N4672K0690k2531A7841d4048m0484
6148h4532p942K8846a0354D4292L9157Q302j8875C0575a8811l7891k1181J721
6160g6162K3801a7517B0343K8697J4459n573k3268d70l4743k0983K485K4354A0408
6174E0358K2500q074B4976c3371n3031k5269J8870c5408D1527P0215L0157k1826
6186A20073D9807d1372p6276k9525K7693d2679D8358P2057J4729m0166A1408g6311
6199a30662R08O0953B5989Q5425M2203k0232E6934d3829q5374l5518K8313e5716
6212D2199P7100K9018k9155D6136c7140o2070j8184L1437b4529D5149M4690N268
6224I5107l3901D139e3497l5215j863K9710g851D8138L9237Q449k2524B8831b3831
6238g0377k3586Q123L4440d58E1612L3441N569k8772A0902d6697m0292m563L1843
6251e9709b157F2203M1414R99m3635a3111p3819m3515Q479N6947B3526Q2602M4163
6264A50291j5342F5976c0666q5020l9309K4546e4714D2139P9525K6484l5937C0348
6277f3010o5646j1085M7596e081H2972N4096k508n8176a1366q3107m2862J1945
6289a25390N9733A6582P4151L5885j4234n5553a7356o1001k8860J4005M6544A3564
6302F5087K5376j1705l8883a2202m3995k0383M908L1783D991M4470K7120K21k6541
6315E0261E487d3022l6239r948K1827a9160C8043M8049J7424j9900C0536c7257
6328i2431k0873K1092c3444C9972O0160K0096k9744B1940e6967n7361j0872M3698
6340h1502c766G8649N4381j78n5404a1465q6795m8446Q402O4007A9025Q5878M2450
6353A47353j4545F6077b4433p7405l2963K1676d7265C5456O3964K0153k8977B4604
6366e0366n3423j0314L4887a2188E9398M8120P219l2903A8056e0071m9514j1158
6378a10743K6091c0482C2589M7817J6170j6319C5472a9217m3872j9685J3861b9155
6391B2065M4560J6658j5288B4299c3910m8860k0267J9720c1717C7078N9249K7025
6403A23352j8528D7418b8957o7595l1282J7287e1534B4773O4332K7722k1712C3805
6416c9663n5467j4831L4679f382F8859M7294J678m7305h448p8415m7761M054N5027
6429g5543D827P8133M5108k850m9973A898f8401l6641N914M5339G746N4444K3531
6442H5721j3335B7538b8513m3971j4397K1219a7632C9104M2326J4014j7803C2184
6455b4828m5174k3071O215L4919a820D4529K8097K207k2771A4352b6857k8813
6467e5670m736K1676d601C3602K3788J66k4408a0043m3554k6103J449L2198G896
6481F1115L6371J647l1021H937d9904m2613p986K6459a9503C7706L9526N930k7204
6494E5958G520d2900k9535K891L3401A6731M7160K2833r542C3348b4274n1964
6506g6238k5509J1505M2563A3162N5529L0867n098l7288C345d8492l1044n52L0941
6519d9147e046C9240K6473j757k9454i284m0776k1658P285c1127A7719M8224K4797
6532I0740q384l6779a1844n4525l3098M23L5377f168E4351M0381N524l1385A1876
6546d8016l8257j584L1904A536N6475L3376n086m1418a9356n9634l2228J2735
6558i8483d4905B5574O7327L2812j3893n5592b2954o8000l4914J2416N5366A8308
6571H5674L1045j6528D4791b6385o0256k3907K2704b7612D4893N5358J5524l0750
6583H5025A8695e6869n6509j2314L5314b0381E5965N7250J4255l3234B4560e2920
6596a08305j1309L3289a9450E3070M9934P808l7455F706f3152m2313j206M1776
6608f4895F619O7742M0568l729m6844i322p0986m1879N817N0507I571P0435M0315
6621A20321o682m9437g905o9564l6320Q080N1436A4917O3940K8414j2891D3469
6634b6112n8143k5609J9938c3876C6609N5810K1362k3054C2178c8975n6503j9057
6646a14535K3006c3682C5304N4277J8710k2082C1657c2743m8199j5823K2224b3007
6659C5154M2997Q596k5550A1759d2701l7806n875L0530d057E0454L6514L520k9974
6672F0514H175d7844l8283n678K8285a5131C7691L6919P510k4755A4218c2290
6685f2297n048K2726e642C6080K6491j520k6523f790l9838k4153L425K7042C529
6699D7934K8092J934k4226I772c5564l1793q910J7884b1698A9103L1094J1255
6711F1452j2274A9012a6266k5635q417J3045f761B7731K3904N820j8714C961c7550
6725f6258q753J6653a8652B7988L8287J7405j0338l4870i483m1321k3255M782
6737f9277K8176A672L6797K0595n920B5674a3270l1885j4250J3548a2096C2724
6750F6985J0517j6725A6750c6247m2716j5779J5946c5246B0600M7588K1558p575
6762H2171m0335h977m3035k0637Q114b9147A7224L6908J1843j8183G216d1264
6775g5068o770K7149b981E5004M1877Q395k8427A8407d7098m8118j6572K4535
6787h7253c3622C0104M8788J6993k1823B4709c2590m1483o940K9337E12N7850
6799E8362L5711k625m1427a5733o6126l6501L195M6393E472P2651M6061P55m2112
6812H2827A2162f0328m6373l271L8704h589E4129L4878l854m0942a8354n4025
6824g2379k4698J7520b7921D0171N6358K2884k3060C7436c8322o1654k6994J8463
6836a08507e1285A9564O1129K8395j3558D7163a4915n1950j9431J8501b0421C4386
6849G5695P552l0696a819n9460l7977l011L7464d06F6347M4794M788l5513A7817
6863d9653m7864j0054L0107b2395C6944L9827O157l0182A607d8653k8721N616
6875g1758c3682B1784N1103K4491j2086D0124b2969n7840k9743R524M3456E639
6888F4784L3216j644l4323G248d3565l0002Q55L1461B623L9812J9004p010B0748
6902b2501l6373j7920J6772b2512B7890M1043J9322r848l6780h615m5955k6795
6914h1365K099K6075a0194C3197K5257K858k0385F198b7242j8140J417b1850A3391
6928D2420J3780q015A7038b2643l6146j6401Q655c3172A3399M1014K4202m037
6940G4578k9351B901c7653k4773M47K2731b856C2079J8064o191A8839a6177k8163
6953d4340j1242J2215a2303B9050L1813J3200j3640B3584b1114l9403j9203P354
6965g2366L0641G44M1539K4633l89k3580F670b9615k0588r48K0662C866L3592
6978C7458J7606n833B3317a5552l7952j8951M726L1919I902M6032K9896J44l1854
6991E4120F637d4879l4509n561K6336a3650C4743L1562K938k6431B67d3836k5952
7004f9788O995b8996B1529M4810K0717j2429C0371b8740n0315k1461J4478c9336
7017B1205N0121K2862j3405C9693a5899m4378j7060J6051b1898B8140L5408P477
7029G1025k3263B461d6061l2883j208K8948b18E3163L5064L871k7623A4329c9702
7043g8423j0117K1792b2961B6599L6432Q938j7100A6265b8895l1161o970K2759
7055d4267b751D2879L3261K653k6872F83e2341l7386n629K7581a4040D5424M3233
7068H8657J3025k6059B3349c5179m3098j0775K5102a4872C8659L4490M128l1748
7080D5529g322n1563k8982Q042c8321B0377N5436K7058j2325D4970a7347n6104
7092g3451k7716J1388M3426A1523M8941K1478j0997C2222a5998l8695j2072J7056
7104d9709a0133C4816K9248K515k2818B326d2191l0056m314K3435a1888C3720
7117F5784R147j5357B5582a4554l2387j5544O689K7314F604L0697J3655o036A9837
7131a2564k9308j3613R824a7616B2359L4825J6634j0955B5382b0928m4376k1983
7143h7287P464L7473A1466M9085K5397n752l7698i491m6694k1186J0875b8977
7156B2168M0810J3447k0080A1618d1037l6779o044K9869e249D8661L6848L135
7168H8644k8670I234d3834l3612l231K7335i397C4570K7973p11k3898C46c5270
7182e2815N195K3418I922L0425J4115p108B2750h225l1856j7884K617K0974c524
7196B9742K3241N259j3673A6657a6744k7105j1664Q150b0913A2526K9129J2168
7208E3823q976A4592b0476l0062j3126J5378a3756C1596L6340Q696j8136A3634
7221c7508l9878q750K2297a3776D2301L8153O502k6807H429d6009l3718o30L2406
7234d7951E092N1835K5248q008C4799a7876m6918j8973J4359b7680B4709M2065
7246F6774J5989j7080B3084b6244l7147j1319J7901a9971B3599K9716R323j4856
7258D7782A5526a9227k6643p856J1801a5400A5340K4210R697q885A8592a1024
7271c6462j3229N177K0970E879K9329J7098J540j9818e42l5517k2320l087J9480
7284d1986c199C6615K8105L750k2896C135d0190k9001j305K9347D327M5687K4457
7297G4471n416l4453a5754m5808j9411J1747b6011B8894M2753J4359j8837B1580
7310c3271m2824j1021K3550a5738C5031L6769N125k6578E795c7658k6032Q45K7798
7323c5047E309L7848J9171o437B7302a2089l4439j6403P109K6088F886L3483J8233
7336E8602p07k1676E121b7172k0054o619J3597a6177A4538K2992R342p023A6973
7350a2088k5488j1045Q735a3551B1179L0414J1780j2155A8149b7009l8541j4652
7362h0202J3942b6152B5053M4334K0410j6506C1923b2990m3679j6296J7243b0782
7375C0488L7468O593k5683I95d9284l0312M335L6304A5664M9594K7231j1330C9197
7389a6356n1085k2235R067d0142A1660M3216J7669j1570B7542a4848l0324j0352
7401e5524J5704i104B6206K3381L549k0648b106l4530k1340k848K0164h505B8379
7415E5646R736j0540B4821i616l0810j6261K503K2200a279B7450J8623r31j8384
7428B6758d690k8078j6991N768a8669A7602L3988J6514q646B4128b3798m3304
7440f7102j9540Q271c8961A4593M9182K4901p849l6639h139m6528k1770J0152
7452f6285b8982A7910L5845J2259j7878G330c8159l0670l188K8232B805M8012
7464E0817K9813j285k8402B456d3478k9410j470K3886a0430B8858K2046K817j7614
7477C6107D898b1973j5246L530a5722A0006K1626Q188q138A0409a6852k2628j1342
7490e0822O253K0491E544K8999J9132J238j6174A0587a8793k3567q939R811a8059
7504A1487K2506Q087j0807H214a9359k2754k975J6860B046L5681K2235K378k4621
7517C7719c346m3137k7005l573K5793h136C9448L1870N365k1772A2523c1570k9721
7530f1291k643K0175e482C2899K3311l417k4365a0468l3381j7783O613b5604A5534
7544E1256J6808o498k8131f871l6103k0570J906K3393b521B9861J8977R88j7611
7557C2215D936b2382j7920J729J7041D275K3960J3619m732A6998i881k8400j2846
7570e1127N861K1770I252L1438J7587m198k2936b946l3477j9596J504K2608B820
7584C5618J8314l943B3857a0591l2355j3463P888a7765B1294L3682J2383j3830
7596E3529A7695b7478l6113j2015J5415b2670B5418L7916J4197j5512B3833b2581
7609e8580j3954J4521b1684B2734L3361J1814j5845A6444b5610l3130p880J7369
7621d9251a3805B7767L2020Q080j5424A3665b6430l2872j0914J7917a6354B3292
7634E5593R238j4473A6891b0191k8934q300J3501a2685B1246K6104N560j6943
7646C5967E810b6909k2286j222J9475A292L2648J8381n23k2457c527l4487j8216
7659e6230K553K2334C586L3718J8852l707k4202d660l0346j6129M179K3155H188
7673C7307J4831p122A8368a5390k8538j1474P589b0056A7337L2444J4987q153
7685E6615B8262a2431l6577j7626L865K8042C661L6854K3127k859k3841A31c5779
7699e6889J428K3823E153L3613K0061m684B6027a2255l5558j8524P768b8426A2455
7713D9922J9535n904k7884e285l5923k1761M337K4472A864K9893J5969m011k1758
7726B1957g835k3723r537Q929f708B1589J8724L617j4338A815b6505j9520m501
7739e0526J4373i172A9694K0778O621r634A6705i103j9873q879Q037a2699H986
7753B5873M393q851B159a9645j6640l286J4199D9K9411K2350M173j3415A1717
7767b4720l1622j2080J1609b6492A4550L5225J6567q508B7692a0865l3534j2909
7779e7308R087a5949B2765L2113N799j8454D124c9059k9519n662K3994f517D1458
7793G3696O466k2011A6494b9275l2743p389J6773a7449A8318K6554M485j6460
7805C2897C776b2248j6919M019a6626A0922K4196J1590p820A7942a1662k6199
7817c7861j2824K045K0889b572B4440J7601L089j0754A1797a0608j7478l824O882
7830b5028f901A2164J3024P53j2384e881k1589j2319J902a7219A2428K9936J6682
7843E9046j129k3983c051l8822k5755l5K3012d796C4920K5943P88k4049e04l6307
7857c6811k0580N645b2183A9618L4089J2779j3457A4235c1669l5696j1679J6948
7869f2096b1222B6522L9116J3413j4142B8421a3549l5087j3587J0184b4464I949
7882C5917O983j0057H710a8151j7119j895J2873f98B3784J7452L484j2892H886
7896a7242k0065q094N362J5943G15K3060J4614J075j1119G557a3863j4233j124
7909b9220J0711A292K0128Q711l324I698a7191k2095q467J0058a1799B2525K9253
7922E1778J2628j1700B0199b0072l2074j3286J2510b0522A8991K9414Q494j5872
7934D1027G250c1130k2821r8K4418I405L7248K0613o026k9998a1244m0666k2121
7947g4031O488K9565D678L9741K0267l985k3332B788b9213j7820J468J9421A839
7961B6290J1899k470A5951h274k2681j0197L254J7012D853K3901J6661N94j3934
7974C2075I378a8098j9821r810P977J8984F280K2996J0416k908A6755h468j9269
7987b7737r457R193f960B1705J8852L636j6630c019l1227k0872o49J9945B27L8353
8001C8580K2238P0k3722a91l7222j9272M484K5366I259L1699J2127j1074A2185
8015b6516k6492o133J9743c506C5518K8136K557k0969G405c1246k6538n238J6355
8028d6667a1743B1214K4010M691j3473A0359a7261j7878l390J2023e324A9085
8041C6582K861j2704D282b0404j9022p946R105a5516A1993K3760J4436m455j8240
8054B7494a84k7800j5741j248J4990c154B2876J5803m69j6429e480k4954j2697
8067d3131O831a4252A6830K6477J0016j0268A4593b1177k8877r989J3839a6521
8080B0206K7213P666j4052A1614b0709k1982j654J7398A770K7466J6927m330A8993
8094a3501k6703j2368P612a9861A3939K7389J3104o955k2713e666k7686j2666
8106d6018K219J9134a68B3749J2417k274j3996a907k0667j1054K790a5387D533
8120B7476J1046j106j4245a372k6762j7706k634J4781g287B2676K1031P270j1172
8133C9805A3815a6864k3440q278J1400a1279A9810K0860M717j4447F18c0031j9734
8146d9765J303K0115E248L2463J8846k546k5502f843l1649j8063L902K3898E629
8160C5589J4066n670B1337i468k5173j0144Q649a1667A7554K0396N415j1679F248
8174b0457k1963k727J2044h597A9040J9155N918r386A3027a4051j7636q271P420
8187c2538a3713I630J9012P817n723A2774a0800j7928q438N231a1622A1055K2156
8200C3211Q875o701A5449a1095k5789r678N728a9886A0154K6488J2230n952A8896
8214a1876k5839j2506Q502a6246A5533K6809Q506j2687A1347b0821k4527o253
8226e1601J4633g218B5264K3557L139j7518D500b8327k0373j439J7260b666C0099
8240D7572n68j6904A604b7740j7322K15J8181A10K6275J4676K46j6568F76b3362
8255c9318J372J4205A40K3861J3677j27j4011G06b3102j4080k624J2947c323A9938
8270C8536M379j2196G481a9575j7866m339J2350h603A7833J8064M937j2855B687
8284b2195j7913R32J4411C90K7968J5849j041j8462d026k9497j5897L296K0073
8297b6051D473K9090J5988m387k0526d282k8539j3287M904a7718A0416K4097R508
8310D4021r274A1384a8627k2099o858J1278i822B1218K2166Q231j0785A4231a7214
8324d1162r283Q581a8618A1384K3148J0658q957A6442i366k2674o548O842a1804
8338A3861K1226N527q337A0501a5765k2254r917Q444a5793A3121K5088J1959p642
8351D2526j9849e429k5033j3921L935J9030C452K3915R655n101A2802a1251j8779
8364c0030p406J0285e119B0330K0085K684j3917D756b4150k0467l693J4719h446
8378B0202J9296M652j3342G555a7036j6808j226J5015B211K1726J0164l922A3044
8392a2500k0781r415O383a3767A3009K4301J0953n222k0814e857k5845j4016K766
8405d2952J6828a099B2350J4798r5j4461g17j9750j2667K097J4364G043J9683
8418B6726J0804l623A6736f250k2587j5339J071J5746a895B4716J8679L686j2510
8431C4571A1545a5439j8484o501Q140a3334A0458J8202M275r563D887a6257j4039
8444c0296p02J1696A854K1804J3179K47j6208b055k3440j4499J14J2971a832B1571
8459C6578N57j3743B513a8494j0611K012J3382F549J6113O811p287E175a6419
8473c3473l947J0397e666A8800J9203M978r833A0678a3941k2282o787Q610a4869
8487A0527K0203Q073o886A4011a0399j9316q252P629a1247A3123K1375P320q558
8500C3260A2835a5097k3137r683O459a9711A0315K7123J4091l603k1575c388k8378
8513c1766j7860J927K0019B87K9792J5625k553j9168c452k7429j3189M588J9037
8526b0445I767K5730J2128p464A5858a3303k5038j0591R371a5043A5801K3037
8538C8838Q154j1298A1584a6836k1081k631J1697c623B0985J5795j19j6147c150
8552b7738j1976M436a6168A1139K3326R790p415A5088a3324k4677r378R504a6129
8566A2617K4247R507p993A7955a0632k4843q344O111a6190A0217K2306J1930p098
8579C7355A6311a0783k4755j0329N976a8844A0171K6429J4112m425k3006e557
8592c5570j6747J614K0919A346K9911J7257n24j8150A082b6134j6750J578J6644
8605b4662A162K4614J3875m645A6849h208k2813q646P243a2601A2713K1049P037
8618D0799r514A1511a2379j7814p173R681i257I355J4843K778q677B747a2214
8632b0745J129g460G510J3419L752n820D620a3193j3177m602M670a0958G933J6689
8646B4622Q176k605j1125A518a7191r784j423Q514d035A0472J2303J293p009B136
8661a2645j2751k004R604f72B1815J2313L780j0706F167a8658k2035q139Q951
8674c9881a8638A0884K4307J3412m416j9142a210k4380j3218K013J6051B143K0766
8687B2909J0055o031A0354a0356j7192o719Q692f724A5547J7375Q132p400A3227
8701i407j9015r333L231J3432g18A6882R387q80r999A981i319o268J791b962H601
8717A5372J787p891d840j4587q586k05R683E15J9809J4904K421r790H585a4199
8732c1942m032P082i536A2393J5291L848j2122b2k1940j2692K240J6090I982K7364
8746C7346J3997n186k2519i597l3482j9570L698K3933a93C6904K1829P02j9858
8759C9577E866b7533k1092R3J8286h5B7326J6651m942A8576a0204k7436j1822
8772d9462P873a8093A2854K9027J3972p025k2183e342k7678j5369J247J7644b040
8786B0533J4589j276j3340A250a6544q058M655e992A2796J4615K079r572a288
8800b2449j5880j216J1493d554B1360J8808L990j2610I428a6033j7432k977J0745
8813b5697c696A8265J3181j144A3751g540k2996r054O837a2397A7281K3979J0891
8826E2151q378A9036a3015k8556j3379N906K1822E093K5777J5430k836j7393a02
8840b2980j2045J935a6478F539J8948Q949n825A1584a0552j9674q208L686J6140
8853a8608E735K1248J1049K57j2407F165a4771j5550m848Q695a2663E606J3722
8866A9328M350l608G317f018j0351k448O932H10J3230P690l55r921c754j5598
8880a9352q808Q25J0661A59J6653J1066j543r754b81j3260q139J464i272D858
8895A7606K744p468B31a4323j0889j132J0565A468J7931J1135R78r838D213a4667
8910b8139l069O253i827F937J3561O866m768A0439c203j3441o957K110a0625D753
8925A8044Q713q38j2176e284j6207j0719j175R826b808A8416J6595N336r357A0194
8940a5280j9926o664Q804a0307A3785J9054M961r671F412a7795j7449k558J4196
8953b3606D61K4550J4897j343j6471e229k3116j3267M414J7291F305K1835J0270
8966C8410o991A3362a0292j6380o818J0912d537A6369J4423J201j3810b085k0772
8979b2857j0717O41J4837C069J8761J1761j537j3406d61j8752j1134N13J1320
8992a8514c48A5958J2751K29j0268G74a7630j2895n38R881b088A7947J5888L386
9006C7221r084E678a6849k0825n173J0468a1586A5504K1510P196r829A2692a6520
9020c9252n146J0930h579B2516J9400L720j4949C608b6821j8903k316J9087F86
9034B9335J6803j129j8278b872k6916j2424L919a8180H523K1170P150o475I608
9048a3667j8409k590J2346c634A8679J3924n31j2073I58a7821j1203l91J1743
9061a7672a979A3994Q898R72r751B961a0051r353Q8P651a246A0587Q029J128n553
9076A4191D301h619j1122l601J353i561G648J3860R159l437j1242c231j9327j0540
9090c3098P41J3967B188K0490J2736l081j5101d618k2848j0503O524a3574A1874
9104C2909R010r932A0473a6063k1004n945J0388i710A7419J8476N343j0850F420
9118a9483j5011j154J2757c97A9364J1081j241j3698c640j7245p685L971a1304
9132F622J4268N626l113A0640d214j4031n027J464Q936c06A1063P540k12m319
9146A4072C140f394q405l023L728d636F681Q891M510l076F622h166j2077n237
9160b5480K700i026I545J5069P855n638A1014i730j8468o624O022a1371A1927
9174B9154N535q323E940a7937j4518k801J2571c1B3068J4435j354j5858d830k3798
9188b8628j1663M756a6499H054K2364R452o078A4119i820k0031n196O758h998
9202A2267J4626L541p963D159a3084j3088k015J0082a846A5513R049J338p388
9215A8512C411a2028j0276k703O211g616E763J1976M258l94r969i62j2100p692
9229b0754p08P545a875A2754Q404P38o812B053a3082j0715l787J0758a455A6851
9244B8685J369r646E16a8125j3721j505J2933a328A9956J2625j509j1984f12j9491
9258b0103j1344K522a4079F710J8181O644n905H786a2879j6075m205R633d049
9272A5276J5440L347j1468C439a6404j3561j657J0243b761A5630J1305l73j0372
9285A6190a62j5806j0827K142R841A705J6843Q786j133j1032g54j7207r952k030
9299b9943J0563d151A4842J2290L807p431H200a0297j4809n221N176i820H652
9313B4689P453o826I976i599j6978p238O508i830A1437J9895P405q224A0841a2313
9328c1693q093O635a3154A1247K2110N892q653I738a4136j6152o220J0811d723
9342A7844J6011k5j4017a800k2245j2532K865a5240E594K3299Q896n399A3329
9356i254k0064p053P991i555A3270J6695L463r105C209a8621j3684j239J2099
9369b1445G89K2423J3148j429j2899a546k2011j2123P44J4356a017B0181J2174
9382C2355N59j1913A623a7729j1711j149J0117b020A4563J2416K952r822C312
9396a4344j3157j743O569f934A2658J2059O616n959A1272g123j6738n945K799
9409b7007a3365D387J5517P944l665A0244c790j5746o391L080i131H267J4339
9422B2606L239o112F225a1418j1765l504O651c727A2865R930P5j0116b189j1526
9436a3715p616L812g272F982J1910L807p153A391a3273j0522P25P929C46J4313
9450A4659R181N23j0017D72a3775p518P74Q092D84J0832O449j787o688a393p721
9465i114n294p58M294b001E897P512L585j822n466B394i605q536m100K047Q772
9480a1422D03J5153R323J825o864D344a3017j2646l759Q129d081A6727J2155J998
9494C0880j1078g42j9314j4594N16J4864C766K3154J2757k528j6274d288k2149
9507b6437j1119L203J6502D448J8868P268m162I953i338j3057j527Q445A097J7421
9521A8518Q066l783I834h338j5995n907M908h765I480J4435N274o456G874h572
9536a8299m541N482e375A0022P181J412n451c19j3560r589p40O920b672A5383
9551B8768N968o084A3228g383k1070j1659J115J4444a783B2094J7861J256j3533
9564B7678D486b1773j6057k092J5434I76K7186J5491j997k0599h361l0315j4657
9577e3333N364K3586A1932L0721J5380o489k4727h022k9276j4655P290b0949I734
9591C2195Q726j2578E435a9288j4523J857a4455A0866K2112P421q978I550a6725
9605c6971o356J2008g607A6308J5483J857j0915C455a5300r566L066g846H538
9619B2259M823r669A525a8173j2576j808Q431e974A3221J4490P653m864j2628
9632A7872H75a4116j2734k068O336a0531C628J3183N497j569p689I4a4481n933
9646b0414J471h111G436J3165Q358l628A1503i303j9781j0741K834J6203D523
9660B6043J4533L71j3462D926a7084j3862j104J1017d977A0890P838k767E804
9674f734q908p33g664E171J1931M851l367H880d902j0826m760K187Q983h59E639
9690G676k124A842a681a79C233L469L266p35l890c083p190m648n24N630L647A128
9707E443L307J252J206q11L8k701A270f168r093n114J527P122A705J2553O267
9722B0525J92I951c211j4901l593N745a319A7818J3338l13j3244d373k5242j5942
9736d5557J191J7059A079K9638J9307R56j8635D628b4947j5921l537J5428c309
9750B0310J3605j638A5565e751j9420o416O247h749A3459J6973M861r335H343
9764a2206j6065n013O597a1596D468J4709M426k530I857a799r104r65M092b468
9779G440L494k66E060e500q755n597L054O886D929J3039P109R35q293B340a2829
9795b5870l385Q812e948A1141J3384L395q047A317a7223j1546j859J3969F069
9809B7579J4127l119j8263f719k9042j5295K216K0539D706K9466J8325j673k2010
9822B8814c434k7643j6091M182K0852F713K6483Q073p005A2487a4984k1294n623
9835d1901J1294f157A8920J8584L720j4125F189a9444j4390r99J2459c285A5679
9849B3770Q7j1318b448j2085l139K965c359I020P238J273p960a509j2021n103
9863a8633J072P568A610Q509O616k69o264B415f212o280n92K692c568D139M885
9878I024L380j693m561c093p992m093L9P064C069J1211P127l62p523f91j4352
9893a5043j0402k341Q078c606A4462J2672L490r288D620a3966j4105k313R052
9906b1332c531A4864J2656J573j0659d7j6707j1373k61J1068A20J6174R110r35
9920B4469j0176e56j4102p321K310Q616a6A0245M689qo155I77g203l939Q58d787
9937A078L670K143j78k906A020b419k317l63o72b097G93K547K779R84j656i7n433
9954e530k370j872L484D27Q362M721q85n692c493j0297n376J692h489E394J3831
9969A9225M595l167F588i528j4590m581Q311e207A6088J3444L104j1074A627b0905
9984c4708j708J5126A912K3926J1623k99j6886d795k1845j0763L389a6984F211
9998B5769R445n501A2437i216j6531n520P488g570A0381J4997L091p607E893a0970
10013b3602j513O934d700I006R781J777m172E884e119p733l563M722N494D130
10028A1507K694k261D362c672p238m235K014f205D498R420M918l79I118b952j2658
10043a5610p438K447Q944C866J3849P675j305A1105e606j5674o508M680g729I441
10058B5530N345p980D681a5592j5807l072J0480b496B0458J4994O25j3726e32
10072b1726j2686J672J2927B275J9980J0326m460j3785f724j6966o545N781g722
10086A1386J3065M702q534E583a1294j1794k424P076e804H990R537K845n894F006
10101f587o769k549L108e950C020P006K797k204l962a914o672l841O99L927C78
10117H295O977J233m176B872i298p964l655L626e288G597J2134K963m166E265
10132a0576j1975k907Q109c085A3233J1183K95r934i63j8815q175J225a3114E465
10147B4754N861l113A1635h887j5147q296P420i309A0461J4638L957p454E096
10161a2866j0708j333Q852D95J5368R451k499j0747d251j4315o171K951a0285
10175D615J2087P918k941I730b853j1304m426J142P856a34A0692N711j340G129
10190a05p557n969M68N364d96A0050O041n44l610C177g245r464m000K523g355
10206D822J2332N921k589r264b702j2754o431J487R725B161J3475O827m528H309
10221f881j1962m538N140b666A1081J0763M204q331B931a3419j0752j781Q283
10234a7669c272A3019J0610j557q833a56j2815p882L815f250E824R817K504n586
10248A2559D53a1346p929p04Q185F68J1596O977m54o901A238i590o966N5O846
10263i655a643F232L958k84l569A455d510l396q99K829h77D492M280J966p9n275
10279E384b924n980o765j965M310d914F209J2191M696k812q175a889j4649q224
10293b4762N68Q622B367J3716Q611k167A0655g206j4412n766M714g511A1478J4799
10307B6277P231q854F527a4891j5778l410Q811f325A3787J4616J172r401B619
10321a4216q925N18a0383E709J2936M727o814C221a3646j0688p01J0379g86A6303
10336B5671j148r577a42j4336p906J475R373A124J1019N458j658F557c042r718
10350a2760n395K921e430E004R167O474j999n581G53a3332r014l308M668h520
10365F461J4042P105j562j2037b618j6511r417J104J1333C478J8915R708l682
10378B8419A3150h581k1737q344O796a1567A3569K1811R312r770A2967a4335k1389
10391c5724p450J0615a0278A5405J7739K935j2663A579a9689j1457L246i853A1365
10405C0249K882r725B491a9596j4011K95J5231B098J8808J0893n180A2281f852
10419b1177k652O855C63J4442P940q35A0147g644j4382m690M332i257G165J2050
10433A9215M750l557q227a32r819n399M91L106N138a47D569L303Q83k82j624C71
10450e114m784j726M501G01J0171O837J375o612a590j5927j0445k033J0791a922
10465A8999J3806K250j0302D173a6124j2889r46J0298c007A5304Q014l074H583
10479f651j2586k155Q639A739J4310N557k125r376e002j0107m309M047f212D049
10494I760k421B476d273k550K962A037R611M438r38o519d442j0359l966L192g151
10510A503O337K998m237B804d55A706K674L246P71l132c863q886m825J850g285
10526E896Q480M808n815d78j3348o478M055c180A6157J5780J822j4141c679k8106
10540c1785j5810j86K0003D237K9675J8491o21k1743b606k7952j5808N606a9606
10554I810K1321P338r268D554b2180j4817k10J4900C641K4068J3085l579j6213
10567B1002a956j9419j1025K294J1733c292A0554M300p87E872f3l723N9A368N126
10582F494L591j262m179b939n085m243j779K337M712a605C725O945K350L484k681
10597A3823o121b134r177m250j889P523A781R738M386m459B88a4952j0725L006
10611b2671a0197A1273K0724J1817m154A7547a3706k7989j4751N836K4745H479
10624C8996J5418p041B2882i661k6846q552J1047g722B2256J9390j81j9168g155
10638c5491j3420P046a9956A1360K5649J0402p417A8988f324j9888n884Q186a0536
10652D926Q010m6D099f102p399K438a950I819R939L045p603C578i742q389j068
10667a9199M378f338B795L704r34o63A265l7O78M085J329K99l635d42m186j548
10683f176l32J973K155j279j725j931M48a953G573J0573O788l86r271a451j9208
10698b0659j1587j586J0868d961A5061J2738L416j0881A911a4153r274L350h456
10712H843J2828K727p132c36j6181j2167j011R180b982A3282J1375J550n623A0146
10727a316q058m469K349J630L844K113Q41A42M63M095L441P68o82l705b555l822
10743f377o14b784B724J986J527F23g484p329k505N208a785A1834J0516K108o766
10758A7692C346a0717q160j545Q018I16R786L821o904b225j1541n734N616F3J6112
10773A6175J2438K211j1951i08k1066j5340k17J5144a001B1955J2973j598j6007
10786A7323d977j9615p061N531g519A4478J6648L696j0948A108b1729j5161k001
10799c8891J1672d821A7267J4651N016r708I962i454j4091m063M371a0218D531
10813A4132M598l337E887c667q164k324K166c873F211P561L698l500F842d425
10828a3553o500J500O282h75A1300O665J414p033A921h009p314N02O968B096J0322
10843A2418L330m098A607a1577p911j673Q543A743J5070J0523m73j2081c173j7628
10857b0801j0421L636J3109D523J7306Q209m986I636a0208j5664l619O974e672
10871A4788J5814N87r204B990a7767j3671p96R029c940A6090J2333K568j0482
10884B0509D916a4525q561j207Q543b168A0167Q382o24p062A214i248n499p20
10898a5467O398f20G393M693j50l185B280c469m427j239m41M519A48M895J974
10913G017K47k008A489b474m334L58J898f43B197M692j80k674A29d561k360j904
10929h825L965A108O299L776l19D850b301p776l608J475d674D692P721M422m355
10944A2480D150g888q653k311M976b753I819Q794J457o226B160a0681q861o92
10958b0234N476c79A1408Q123J39p076F14a1992q523R54P026H04J0508O886M67
10973A8665p041A041i097o518LL589a677F332N379Q16k358C730d486l660l385
10988a1531L498b961B486N171M227j565E016a731n245n072L97L422f89H078N394
11003A3472Q23m532A275g520p317j140O102A97Q983N609J561p923b883j0051n266
11018a8200K442f298G342J0934L081l244C728a1312j1262j900P630b172A2902
11032B3714J465r728A55a4934r715K095J0831D072J4371P070l203G830h282j2399
11046b0681l381O073d679A1789R677K079o491C513a0246q226l313P329c309H097
11061A5193Q77n922B141e929n793m48N203c90E906M440j174k259C172c308n637
11076h945k189P95M891A263N555N583J220l865B968f150n297n088L693d806F451
11092A4979K459m268A995h855r045j087P131h82A2939R098n90r576c350j4539
11106a7889p523K446a1198E064J5496N846m590H820g533j4032m666Q293e886A0435
11121B0946K004r123H23a4032q130O72a0038C329J3377O522m379G337e264j0327
11135a5591n389N160f409C823R863K696k888E620c931o175j579L159c473C771
11150G954K718l931B600b851m993k690O07M030c9G367N083J910m034C690e329
11166a4476l091J589g751D496R391N751r75G331f594j0939m196M827d545I578
11181B0287M210p713I66a4973j0596j450R664G08J7320J1459r73j1996d23j8526
11195a8949q385J365a2747C247J3322P476m724G540h008j1317j312O847G74J0716
11209A1490R941k312I382c444j0724n581J182h799B416R393M806l115E540b616
11224i025j31R11d5E422J587j47l403b82o511j578j47L620b04D243N527J317j143
11241I944m565c69m814n756l454L039N254A086O800M927j49m062d47p740n883
11256a4070J189f349C403R961L468j063D972h289r854n505M901f966I364J1145
11270B0509N304l847A0888e377j1425o319K850h612B265J1658J813l073D145f135
11285a3808J291N925B510O870M163j611E878b793o591l515R22M529a653C888K493
11300F381J208k081j614j802f85p76f23b05j555K31j569R77P75q55j040J337J94
11317a710B184K393K809J056Q9m205a759o520n217n41L206a865H240O085R18o086
11333I157a004r267m959Q46e379H277R872M616n600B603a4026j3093n246Q856
11347b3509e918A5464J5567N088q573I268a3226j5196l405P337g696A2384J2512
11360B4896J723j1004a05j6690r272J795a1931E061J5898O721j899A2352d058
11374a8484o965K482R008c00A0838O280j797n874g52n959k249J985h93E695K209
11389G904l00B547d440n214l060K10N691C15Q294N508N64l463D174c815o572k327
11405a2714J512e521B664N231M140k496D13h237p309l69O472A779J3718R564J494
11420B6555r476A094a8459j2931k648R764f784A4702J4699M695r001F646a2086
11434b6870j824J0920F8J6490J1871k552A2767f869j7145q652M989a2193F186
11448B5150O411m535A3163b730j4346o231K569a0029A059P768J386m148B16e548
11463g106c498B511O270L502l154m283c383n996j756J337M027a141C444J30j248
11478B326m89D93b35B853K067J113r70A089a274l618j681j713J485J219J226J592
11494b764a280C071L799N733L329k119o246c152r802p220r14O583d094I302Q720
11509A8022R58o534B752i414n857O21f168F600J1160M018m735C369a2747j0135
11523b2882m825N327g807G539J4327M183j067r555C537i591m420l331M353O179
11537f810g79C385K206l78j781F45g73C61c32j026A945K765J087Q23k602c18p466
11554g784n403l189K045O284B871J0008N819n32m392C566f727n964j230N246f36
11570F136m44D69g106m921j543f491F307J1558Q404j410r880b797j6237j0063
11584b9097J33J2748I11J7736O779l732H089h088j3764l380J0877C135J8832R963
11598C1930r37j4492e733k1441j2362Q80J4719b19B0925J3444J985j0958F954
11612a0832j2439j851P048e332G652O133J40n708a842r287l012J396d874D687
11627A4201L001O59p137B789g891p934k966k28P776b636E282P594K490l935n451
11642E980B80d384n88K401A793L278M64H08e749p879l954L922e528G044J1321
11657A8365N982k645j0197c735j2781n695K576i363E486J0074L400o685a181j2645
11671a3826p999K747g834G473J6682O816k212A2833g741j8239r494L581J2946
11684a8947d21A7298J0087K90j0237B862i645q325K060P180b15H989K709m094
11698G604B372e958n834j113L377c871D337M586L776J08l306D666a035m297m393
11713i725j637L03L285L690A746N403L232k73l334B425b514j917k20a886H91M82
11729A373n85i61m568j368p38b813A851P169K588m60l386i2o043m058R76d566
11746B538K886R03k222a486o227j992J2a268F186Q946K400k928E560e374j1355
11761a6729n008L487P985A93J2089O894K60o842B551f916o773p49L507b323F078
11777A2129L38m342G6h507m968j320L381a996G764P019L449j910p796b273j0043
11792a2316n960l03N588b236G273R067N65l341B683e185o785k143M328a571H328
11808A2578L5o174a708r482n242K688f203E182R368J985j284E500e024r270j339
11823a5633M317c080G974N501Q0o772a563r413o103L016d962G421R856K850m140
11838A5987C617i517j0999j946M851d818H875J0968L354n659D755h987j1207j819
11852b2013O438b844I737R006K631o194B056a1020q419j736O548b438A0526Q067
11866A8593M73m681D572g244q804k080M339e548C777Q480L845k887E505c822q191
11881a2013j465J711N642B303O839M245l387D907b644n812l828K560d204C369
11896I686L180k419D391b383p239k697J421c284D791O243L882m559B841e770p307
11911a3077O58L237a187H198N779p58F450b266r459m990J797e954E175R818L542
11926A8535l315E096f594j0481k749M758f006E966R550L051m475D720f257p733
11940a3990j573L549c446E927O202K077l674B942d980m775k962K681c848C482
11955I943J078q50m327d47n351m127M88K261b640B484O280J625j799D114a693
11971f582l503N09c524B285N306M109j137C180d929o882j696K787b594G177O778
11986A3955J502m134B992h278o679r81N762a36I077N766p2o562b904j0027l060
12001a5991K583d111F888R087J291n670G89i414p687l89N340d79I927N610L38
12016A5875o295A208h098n114P46M592H00N881M449r2m822a295n728k024o3d301
12033A427N032L380r2l382B779c681m009l013M79d730H75P181L266o14l041A487
12050f646n043J35L321a25H037M712j57n272b599q635l968R60e610D429J1180
12065A5609L743l883E772f419j0292m070N463e173G419Q493L214n991B208h951
12080a6699o09P365F13J0598M763k169o705c609q473l569L012f122C954Q023L282
12095A5259l025E834a908p068k947R94N129A290L866L574q43l798a467k274j832
12110e573j053b798H49K613L607N24k869C24d522m590m80K961a447E960N002K037
12126A2999l803C438e353n759k847L182d177E837N966K536m569A313h407o098
12140a4505j499P883C133J0263N595j218H179d342j1894o788K908i927C034J3938
12154A6972N329l134I064c456j0830m967L943e785E621P704K720n165C242g213
12169a4115j593M620b261G990P772R07l670E394d474q045k941J953O499A233N914
12184G147L865p5k990A692d401k943L07c389B676K878K866k097A453d186o893
12199a1079j691K307b720C708Q242K336j114D782d022p887j997L101d059C690
12214A1650K33m653f22q471n164J970f023D936R736M765k980G631e402j1582n494
12229b2478K237i322B511J2666M992j595q584a519j0819m311K359O554C222Q116
12243A1338K976l874D003f358o233l596L036e044E282O750M797k162m809G22g423
12259a2765k420L504d859C053M055L645q19m599e38l907l104K657d40B675M812
12274G487r56k349a946m483l924J514K632A021O149L459j013j912A655d960j932
12289f892L3K650hD618r06j523a750l429k785K179b115D413O950J387j401m960
12305F389a882o715o456J007M984b554E680N280J401k013D099c477n097k439J908
12320i105a794C762N444K738j291C393f085o611l974K856e986C396J0036O809
12334B0241j067p595F97a0206q356j195M755d905G252P669J368m021D136f432
12349a2444n67N194c71G711M950j82n614a813p831m727k42O295d64G802M502L97
12365A2701m578B088d436l886J038c573F53K559J225j697a432m879j319J881J731
12380d018C381N416K449r9E279a973p324l814l0M145a082F579O217o91m153b03
12397h181m581n09O518B227J0315M789J9p703c987j1195q057J001P782I6J4728
12412A4824J0172M34q145C309a2875r023j387P031c779H710J0620M27p625f24
12427a0584p713p39Q701B534R744P126k188o585a723r467o073J84O705a142F251
12443A0756Q74E185A337b804k320J726f07A645L730j003H85c636j876j912J423
12458f001b897A866M090L319j111l717A715d687j335j765K813i42D278K537K46
12473G061C100a375o324k831P68c871B700Q827N803o51p584a475j0723p381j452
12488b1031O379c873I444R745Q91m524D219h262p461j250L722c056H457P902j87
12503A6172o039b97r850p388k09O551a166H963P803J352m813F471c607p123l009
12518a3739K015N203a072C504J686K549l304j819H30a990P0m01C21M46J821q62
12534A726p07b66k894j915j060J141b53B511K393J430n4k684e50k842o97N83a681
12552E90K184K62c76m816k866J365c129D485P317M029j848o362b091j0198o707
12567a8996J170O732C01J0543O853J77q199i01r234n678O75f595C706R791M756
12582A8253l151E688f356r514n084K060i340B632J1627O443j46p107B812h145
12597a5643j424K969f007B235O107L677j115D303d46n350k096m4L822C685M683
12612H368J642j269C212d576m667l597J571M960A619O554M733k007l682e03o050
12627f553j937K127c125D451K061l6B411c370o182j190L766C59R314N919R26n046
12643A1472A271a0000p435j002P003a723I585O961O99o590C29a1268o337J879
12657a5726f216C371J0563N233k720G681e059r738o920J792Q507A285J1804P896
12671B0985j063o125B665g874p396j373M238f160C130O016K680j841C852b242
12686g481k350K340c210D040N358J127j713m067b361n814l342J74M984c95G005
12702A0010Q86n155A343c465l550J053K530A160L063J458k100e51m155k388K41
12717f853b680C601N929K361l278C974d104o520k571K508d440D844O997N38l123
12732I256B299f014n570j592N019f26H833M400J442o037H89h728n911j16M404
12747a0351b832F892P277J905l683E651d024o369m443J762N203A086O595L960
12761A1641M39n308g2n718m302j207M063g11F430L646J784l545A044f763m719
12776a1482j594L500b959D373O281J193j569C247c126o702k366M037c000C219
12791H279K64k222C56e718l110O40c529C178M134L016k348B229e112n546n46K892
12807h312a717D906O065J200m273A354f295n182l06N714I85O992L081j78m068
12822F812a531p042m617J491N530A202P795L998J462o525B62h892m755r78M487
12837a0138c60E498P349N99k728C095e362o233j362J720d023E023N759K121l104
12852I799B518d283o973k442L649b856D680N809L634l643C924c312p306l216J370
12867a2464d370C138O026K904k219C592b956o354m62L366a422E064M345J05C886
12883a124o467k492K94d662B412O648K195n27D832a654o065m443K506M765B113
12899H190K881l062C626d242m983j953K646i13D573P387q10k130C230d890n554
12914a0444l406K876d871C478Q121J576j915n004a588q151k724J378N034A948
12929G470L629j365D275b451n904l001J566d706B635N908M716j236E676b075q314
12944a0389k550K94O100G21Q085M097j572m291h75o620k870N05c598A348P163
12959H511J910j288A467c621m222k862K615i96E828M082K292l487A667f021m088
12974a0109k068L680a807D132N660J974m252A459d506n851M03L342a852D483O528
12989A1011j070l603I69g466k474j129L210d80F638M172R77l625A021d861n260
13004a0121j375L985a317D436M384J766j858A029e113n110q90N533h72G118L179
13019A0297N16l637c36p342m495M05L756f17I084L245K79n583h76o019m710k37
13035a1842M259c70F506M763j591l041h23p068k429J298d262C013O333K471j469
13050A0348C718b999o299l081L66N951B036O391M352K09o101H50e325o319J982
13065i662L266a428E211M230O36m099c46n824l498m27M736B175M878L359K52m692
13081E972a522o563l474o86N742A099O725M575k311m084A39g383k709J683b845
13097B312O156P23l695F98e883n398R28M004B56O716M484J166l406A353g020m828
13113a1848j542N058b610D527M609J218l587A012d194m410N51K056f49F624L578
13128A0202l12l267b00o809n302o53M216b438D462P519J613k248m851b414o052
13143h466l928N33N242A79O759L405m92m866a918o439k149J706b910E489O352
13158A1841J257k187C004e315o867l198M357d909D296O983J622k862D687b163
13173h175j48L183a7E447J325k033A958c561o228K86L088c87F587N197p45k672
13189H367A980c705m420j705K304K638F02N535K274k458A613a669m290l65K645
13204c679F90L887L279J001k813I15e762n734k161J170O057A547R005M921k93
13219A5180l587C787g106o648j826L386b970E459O199J069m810D73g852n116J944
13234a1024L262B773Q704L630o95n362a836r620n023L59O125c07H485L727q73
13249A1339k817A921d616l409M12b489A716K565J828B518a435m607j382Q4c118
13265B322M720K392k206k590b13l039k644p60K446f12A857J660k52j202a37k727
13281b864k062J404a760B278L781K284p6l548a565o183m896j056L614b922F977
13297A3888L005k840D646c117q641m412K889f491C650R099K913m063B638f693
13312a6407n31M726b485I805O919K417m939B651h442q292k835N140e509E460O900
13327A2360K325k733D110b549n551j084K910b24D630K009M3A353b180m293m67
13342f940j39b840B154L459J334L57l350A149b393j911O43J018a195A481O48E89
13359a30k387j006J09J64G67L693K739J235j778B099d884m799l375J257e858B087
13376A0367L793j834E729b300p945m600J815d555E025P815L617l894C948f187
13391a5344l721L093e124F749Q668M517l335G162d251r774l509K513g265B473
13406A0526P80o41D673b255l927l581L156a511B695M295L68j939A983a385l355
13421d740j608O98P52i6A700K178J027r69A562K37B24b460q69J240a039A267F27
13439H22f75j931o23J067G80L520K623Pk483A755b725o126j56J722b846E161L072
13456H233J888l370H91e542n653L91e369B519O856N553j132o361b658r357m435
13471a6450n14O238I11R288O774j51n109C163g342o744p01M356b641E595O254
13486A1849l07l899A629d876m655k354L575a060D629L645M426k769C690b390m751
13501g141m398R53L253a514D559M887m37j639B450a815l773j34K395A47L024K293
13517E464p89A74b914l203r99K739A23M613L341J875l244B4d734l300p91L846
13533d979A447M964K973k375G88e921l945q34L543A01R409N571Q40n893A059i715
13550a6937j865O198b675G016Q091K209l635D634d615p525l243L170c362E039
13565A2676J658l544B050e936o336k891L149d097D269Q205K981j821o700b095
13580i631m127m52O842a402F129L640J26l099I70d051k795K46K747B941K459P5
13596E475l48I82b844m238j91J007a438B987M484K74k585A604b983j973n29K493
13612b992A072K987J459j065f87k010n162k83K921h15D999M517K514l946B222
13628e118n116k682J971d238C419O449K275j112n470a531o159m670K249M379A502
13644G808M135r03E133b271p398m063P07N300A379Q020M536k78m277A718g031
13660a1475j952M578b291C575N974L24k501C589c292k506j383J429b734C219K337
13675E556Q53j653E72a594l390p11J289a265A618L365N66o55k178E81b779p77
13691c556l52J755E93K304J015r18c02k297j448m47a722A421K785K327Q21A500
13708c289m165k312N79b895B348N949L208j985C580c131o280l748J879e028D077
13724A0392K944k830C504d621p587k644L312c754E540P436J739k548C540e788
13739a2515l502M595e171D113O827J577k766D107c111m789l395K379d400B507
13754F320L193j559B669a084m655j179J82K707A421M693J628p65j834A13e885
13770g777J256L015c77E440J568P27l253a32n100j689R81b250B533N123m75j836
13786E345A46e313m872r92N503G32O485O078k08n522b35r033m704J126M032I24
13803I596L730j677E762b874o931m424L101d492D783O200K485k268B722e643p742
13818a3385j571M123d184E856M799K554k703D681c017m690k005J421c787A464
13833E651J826r87C205i60k739j343l44b311I34L052L879j966j590F78d487k227
13849f714j381K307b123C126M470J248k272B415b464m016j856L136g91C053M302
13864G355M42C544b506m804k048M56b794C876M102L057k032B397d132n579j665
13879a1376K658b363D826M857J911m447I85e146m062m1L548D36O578K957j276
13894H695l479d35o476l420N79L809G73N749K293j41k874A723d511k962J55K479
13910d839b294B031L750J778j996B157a079m816j366J983b251A804M295J098j357
13925E840k742a091o262k198J481M002A257O051K249n73m186a552o018l123J519
13940i174d372C491L768L092j744A246d276m936r55L466g84G208L539j59m479
13955F109B74i096k520J176L480H44O287L828j284l658i75n125l242M25d400B257
13972F199K798j274A738b453l966j621J684b828B432M452k70n56B910a364m642
13987f006j421m40L305c4D942K472P46l803B45c894l340O50J715h67C764M080
14003G844j662k183a066m557k712M51c345A716N164L000q67m372a797m991m918
14018a1706Q75N060A144O602K672j56l539d98o408l362J999c326C113N619m25
14033H307r17A747c179n484j296J273b804D286M287K413k119l311b928m700l064
14048a0692J178M018B94N619K804r37l335a048l147k041J313J754C369L573M21
14063G363k351F11c910l974j190N57b318D372M976J893k622C445e14n105l816
14078i435J262c772B282K957L94j810A13e068j754m23c028B666N530L358k563
14093H991l575b505o386m066P71N064a310F107M400J410l686B405c922m484p32
14108i138L478A63M245M646k97B508b063p124l516J817M943B118O700O393r71
14123A4240m441B443f185n976k788L528d943B745O826R23l360C104c415l736J13
14138g038K619H82N509K528m27A744d569n455k349J383d716B667O738K934k353
14153I986m637D92e967k157R55c151A042K492P44G28c506l018l24K704C20N665
14169E985M079J403l847B218b285n856k396k89L537a296D798L033J053k814B297
14185a202k639o01J733c03C398K234o30k315a246m749l671p41K663f47F859M990
14201A1849K786j997F045b051o985m781J113L089a424D780L588K30l695f4m063
14216d127k320N68d73C919M389rk142e41m783n430j30K787b637B685M108J580
14232H373n25l508F43i75k382a565n9e23j121K54j341J06q07a248A643K187J136
14249D966P73L16B994A098a543k973j551k71J496J164c9A868K314N85j150A367
14266a501j232O98L4B621L419q2k607a143n425m702j8J709b174G141O663L700
14282A7504l534D147d459q053l827K162f134B578P468L158k856C016d706n966
14296a0672j246N469A62Q910N097M58n768b0j0181m312n17M481b713E527N424
14311A0951K160l332B772a162m476j591J507a855B070K68R55A510b262j985m94
14326d741Q69a49B490L114J480j291k361h92l671k367l79K239c57B895L376j352
14342D919k207a591l537j499K041d77E930M053N44l032B63g457o359k569N889
14357a0496c359F576R168K782m951E005e602p150m539N681c698F382P067J541
14371A4990n078a99q790p248J83P999A506R995O175j051p442f37r935m246k83
14386a5101M633a125F108O058j905m319B50d223k593K055h30B940J804k70j915
14401B559b74m044j641K257J215G39J769K254J05A379E87a25j360K36D98M73a56
14419E19M22e21j416j329O85M61d74C171J484J428j436p04D63d760k353k45M44
14436f914b958A922M080K587p84C479a430m563k613K925K375C354N164K087k606
14451G999B057d617o316r37J965d090C379O334K554j954m664i06o212k239Q66
14466h491L046F31K961K328J38j979G98b373k335N67J098B70J602O65N37Q43B31
14484a240k034k319K83M10K379E69L473K290m71k624I83a851l726N42K246d39
14501A955P60l55r47b796j240L66a330B760L247J423j781A457d714l053k282M285
14517e764c24E575L269%l937a099o746k880K130b434D568O313K459k390C222g138
14534a4325k334L942c877F435Q821J613l565D805e855p571k417L545c730E094
14549A1132J259k977A419e980m464k715M590b520F038M066O76k190A929c804l802
14564g606l190K450c819A948M186K143r10C540B3c511k282K83b721I19L495Q35
14580E249j026A804c139k282j104K675d26C949L419k7l236b84n018l860Q08K753
14596e601H88N710M252k054C606c316n387l141L493c164F524O008J381l548A737
14612g277p087j314N278a432H095O063J948n019E51i184m487o84O043e23H269
14628A3502j279m771H6g387m251J148e129A167N471K045k05l542a038l272k538
14643f848K162b343E20K411J220k57q29H47j81h05j165N8q46J219e45B227Q47
14660C074A366J119F92b044l50K74M70C90K512J568j222H96b413j503l70J260
14676c026A451K296J579j265j155a690m518o14K330f58D130L500r43j577c66n653
14692f019l296J334c769B263N180K724o26C387b966m771k420K001L615B269M532
14707F801K081o34l831g71n092j066J239K640G56L356J529k0k802a00k501j246
14723c847j341K295Q50e02C444K464j73k82A035b855l779j532K055b638B432L266
14739E698K152j678B414b038m590o78J573i88D918L785j53D254a952n348j621
14754h921m75c755C494N126J670j392C093d135n801K78K655a046E961K594O49
14769I204C074c005n808k130K438b719E370N616J202l584A635f417m107j218K581
14784i161a985C695O564m91j456A81c758k713j915J104b487D052J807J563k048
14799E374C93c396m412N51R65b526B470L886K451j027l246H2e911l142O20K552
14815e881h76C441M624M20k764G49c348l698M15K314A741L555K751l58C042b491
14832g491k789L375b114C336M249K154r03B674c338m191j328J593A75M517L720
14847H412o41k843c37o208k552J245c425B853N321K326k220C063b701m913k366
14862i980K585c164A541M936K386k798k114a437l917j463K081b364B489K035J295
14877E819m67A432a728l667j373P29J888F12N107O08N47C266g3m433j944q27K286
14894d991a415B712L874K67k129A443b777l713L6K515g80D809K190j081j653a198
14911d229m615J046L345i9F260O23L48j772a094m524k762J530K918I26L002L280
14927G208p01k298a692m107j865M26c520B696M042N30%B306b617l572j588J370
14943f407a981B956K642K868j616A935b103m266p16O28b163A958K335L355j979
14958E669B362b021l743j292K194d25B444L906M08k985A062d180l679J152K414
14973d293e73D366K958o25k343A050c560l389P79K486h36C413K676l78k419b04
14990b304k015o18K226D60L121J946L41k771d46k614l829K09J301h82B695K901
15006E596K759j350l263a569l599j738O59L111D32L508J260J108B667a827l884
15021e711j676J667A16M554L051K530l107A692d844l036r85J495b809C650M296
15036G946O9j878A818b493k659P9K003B63L670N3j395A39c212j932k99J433B86
15054C554K802J76j144k524d23l415l83J74J508a133A196N99J168r54C34a203
15071b60j486N86d58B208J716n4j324g35m682k348j788J768b796C267N352K956
15087A1575j153D977b203p168k268J531d793B827O176N93k176B071e148m684l49
15102a0181M747B196P478M957J08p342b024q448n047K883M943A06R018L738j768
15117A1094m347f56n864k170J846a373D078L042j865A883b927m146j290Q70b834
15133B633L990K660o04m142H05c561j167o67J050J975I58J025M85A078Ab281N33
15150a748L97A12K641K503j25J139k762a27n669m978P09L050b418D164N816K780
15166A2760k143E261a143q578j956J733c274D074N625R14m782i34p069n640P09
15181a2934e324D033P416N652k561p112b164q797n181K879O161A308P168K282
15195A0758j036C407a852m512o56b284A182O055K66l113a090m990k366n92d358
15211F14L857J088k48B634I21b240M11d12A660C50M87n1b690j572M52M69a359
15229A871J779O91j080I83k09H3R20i72B7c066p52j042M66h95B060M845J977k588
15247F294B054b919l577R4J164E39L471K240J32B602d377m038j045R33b536E218
15264A1524J205k670C713d441n415j542K549c688B167L876J760k082A834a418
15279c672O58J161D52J266R60r53j06a582l64N9m46j377a583l48a51E34L464J091
15297E089R84j917E96b970l883j045J594a452D063J301O3k686h73k281k698J373
15313d479A233N015K048J67B460d831m365j854L682d41F987L809J656m903g70
15329h127l840R24d580E019P342P40k850A319h876o047p60N571E77J0070N750
15344A6397j45n621c74r700n826J745N035A209R208J791K74E416a629p010j947
15359a0586J987c600B893O326k84n1B957b142l822k589J096c075E8L203K021J117
15375F399k499A878a860k396o26J057J697F86K829J407j536j114b398j567j140
15390e105K54d64D103J733J077l346e89m458l738K038J906B223N577J480k489
15405F791A656d979m488j343M119A089P848L683N06o001a904q410l610N00O393
15420g031B626Q199M112k595E280c667n714m929L358b885D138O828J3k604C192
15436e047n325q34M164f42D360N526j693k697A308d090m60k92J107a437G89K56
15452A045K41b10k28C94N45K0O47b56n51r89L84B2J666N88o51p52f53k430o53
15471c736O87a346A400J515R85p49F67i45k555P07J006A069N09P92I55i81l187
15488d168J94J457E1L162K170j74j824a689l238j523j037c259H11L658K371k66
15504F574B522b093k564l061L431a189C384K475Q38r73B588b148k692j713O16
15519e937b852I52L259J871K13j229k259a81l733k375R04J813h11B811K511J202
15535F524j350E89b121l119j334R12a956C137M328J223l151A392d664l314k803
15550a0781L893a499D620N091n72k745I6d983k923L4L179A654M898K603j570A104
15567c376n864N28L141A596O240L247l77E204b863o316k345J978c230C559O520
15582A0079kj365G04f488l021j806M316I64O658M066p85l615d99p253m498P90
15598a1460N671G51P186N224k598m338a75o236l154J132K142F15M848K697l89
15613G771k903i1l696l025p89K644a069C926K336K32o69A932b374l070j904J509
15629e839b516H19M092J446j289B481a895k473k968K947a148B890K600J71j548
15644D113A306d371j721L63J599d52E138K931m9C336a933m930j179Q07a705D726
15661F470K315k547D99d553k919j258L101A000M910L759j327C639a184n410k922
15676i516J658c617A918N920qj254B775b185l868j201J145K881A390K159P07o4
15692D192A190g58r86m89k61P84M41E57k14K082n49o07M41a204j299n70k59a637
15711G7K625J197L89j422A4c168l141P80J886A90L577J629J791B872b20m751q69
15728e840L82b252C676J391O75k427H20d479k658J085K683A736M519R79k86A531
15745b403m564l55K003a198D112K106K40k533A073c706l058O2c067A596K456K098
15761F150m79k640a949j486k003j097b606F05K847K930j167j843A659a554j642
15776c196j22L2R20c26B536K028q91j810g39j542j810k62J712HL540K877n01k193
15794C731b98m614k603j101K652d16D778K314P41l308b51m809l133K224b455B396
15811F989M60o21A032d747l977j425d863I29M674M190l54m441h81n235l044Q69
15827h291c303B353M226K531k561F82b540l195k867L223E46L681L439j462j790
15842D414d16l531k510r6K679i96C069K720M24k647A120b823j733M75K6a113A779
15860B824M53L12j360d98l169L00n0N09c16A805J742J806j272e42l119l256j35
15877g052K992e46C852L410M08k092H56d054l494j66K182C43N056J796j98B948
15894a620m719j875J313b935A957N798J141k397A625d381m020j37K736a054D295
15910H267o0l038A082d383l150o8c727d36E283J211n77B808a764l171m33N85a895
15928A503K389K243j233A746f89k583j775L70J977f56A684J576P01j121D56a920
15945c676M4P92J388A103K119N35n60H48b398k183n59J066a36B972K034J912j662
15962E256A845c075l819j541L567a178D174L139o09j195E67e171k111l16c677
15978B459L799K584j606l613b945n340j626K328c115B666N129J578j680B675b397
15994f294j132K118a695C105K827m92j035D00b683k411J576N24A128L435L24n81
16010D306A194a724k567m97J092J323c0A712J414o08l56I52B62c87m91d06j024
16027a430J93d06H45J9C54f8r03j62l99f88A289R23K011L63j705D54c203j987
16045e190k43J358h52B043L010K90j629G06c106k062J649Q61B692K502P71n98
16061E367C23d596k399j219J435a668C976M020N44j887A624b440m054p07O18a601
16078A843K394J120r63A617a733k086o27a787A012K044K162j465j436B99c146
16094c443j724N36K272A53L110J350K90n76j689a203j784r30J07R27A0J753J238
16111C001O39D55a930p71r13a682G38L767K157j273j331a219l623l394K76K332
16127e628g1F149L116j600l149a440m945l131M418h46C675M553n75l040c003n969
16143h972l299J678c602B781P239K474n19E980b451n961l996K248d563C028M543
16158G571K418l835B469c500m019j728d608i22E648K905j164j851E17d115l881
16173g996J72J210c115A785M412L91o90k840d35p36l212Q71J088C79J600j86p68
16190A025l74a145k637M12K99d61A254L994L20p12B281b015l171j237J217b565
16207B064K628J201j474A141b093m458J679K369A131M639K198j594B921c231n532
16222h763k494J776b960C908M799K320j115C255a812n986j315K434a898C419L435
16237F854N13k850A7e289j295P75b833A333L449K709k064B491f98k994j610J424
16253c878m5i5H78N86m71M59l0J182A164M01b21p82j016q00O37b94H17J203l39
16272A681D86d72j581n03M01A398M08K223j703H92a412j994q19j81a408A682J744
16289C426J188j794c25j298j413j28a409B118K479q05j551e89l267j662J101J861
16305b556B365J689K274j049k576a606l500p78K11b581G12M003O93o55k368b486
16322d324r55P7a824A019L195J930p15k219H10c315p63j651l51b515B094J143
16338C237K695O76B737a342l256k651R08b356B45L824L430j097j544a133m662
16353e795k067j17c672A752L796J709K23C186b036m905j303L171b134C552M447
16368G999n02k108g24m618k929O52L673C452M073J798k348B268d528l736n51K872
16384e943a844E292M672r13m116a549n001m313J607c875B192O315J654q00B835
16400b936n016j790K487K720B853M085J810k132B824b854m011p68Q40a746B162
16416F007J970k813j786a939k894k070N15K838F70M591Q60K80k555c20k001k904
16432e225j60J197B70K498Q18J125j675d95k609j284R7J901A692K094L54n05j187
16449B448a085l547l39Q58K014C162J65J499j520C90c095j354M13J772G64M509
16465E273Q66j249G54b610l480o57J005a763B429K075K641j178B117b530k946
16480e476j330K232b005B498J912Kq30A190a273j934q52J222b42A751J904R3j217
16497B531D90a251m32p85j8Ra080A273O12p93K293p98j153a58j857p94o6R51N64
16516a360B158J418l16p8A586a712k938R84J076E88K206K027n99j748a774k636
16532d410j131J295J956B599K168R04r59D49a017m406J315R57C05K314J505P56
16548D880I67b370k024j211Q58a017B594K830o1j084g7l102l201K92J509H87J989
16565B876K823o27k187E90c129k060p35K409A221J456K722o5B447i41k447j790
16581e178j30J272h04A400K404K486j080B463a859j473k559J70K685A256K446
16596C702K013J646B053h47m484j776N65b224A796L254K772j155B117a621m495
16611f116j779K759f04B135M830N55k225A359d273k619o02K536A391M625K451
16626H467j147B814a354o366p37K590e15D178L932j64l437E56e736j569q15K903
16642e217B162L701K604j501B933b183l620j768J686b361A951L247J303k652H78
16658b061j309j423J451J632H6L208P58l00j741a00k232k143j91J173a302B554
16675C662j66J419k129E90b887k101J149K95B68K453K984r15r56h56m066l7N33
16692d426a866A406L925R00k569A455b175l729r80K274C6K389L743J046C291h51
16709c294j983k43b680A681K489Q46o41f3k381k591j97b579D82K684K304j291
16725D179B055b56j893l418J059a488D11J932J037j16C12K00g02q44M22o26i8
16743A101M75L3n10L70h3j324q87r82O70J250D06J996K109O27k354A51b440l727
16761f167J009J742A86M298O97j054j568a305m602m20K141a068B588L313J010
16776F911k855A50e285j494L49K952A936K779K156k84B767a023l683j439J556
16791d589a121C218K921j350p18a185l228J3O55J583C92K500K233n47A732h71
16808b060k904J392a487K69B860p89R73A324a004l60M8j582Q53e81A106J043P12
16825B861r02K8a058j267j795K7R43f13C045K243J4k055B25c096k667L62K236
16842c165G7L940J479L01k595a383l473j054M57a870C346K435J304k241A97d133
16859f451j076c060a37D949K073K73C203c24m167j817K40b661A105L761k59k49
16875D358A972a909k211j121J185a518B791m3R33j299A68g44k774n14O92a599
16892c8B214Q81k14p40F62g63j618j362N50a205E47K221J65J57A317a033k193
16909c226m01n38b011E74L908J277j526H89a797l201m47J125c58B676L434J671
16925G781l384c4m502j164m65K317C51L409K844k047A982a799k338j669J94e5
16942B962L412P63k693F33b862l471j626K817f47B963K916L68j581G26c438j39
16958c577j902K256f57B399J761N21B261I0a906k129j162K176G06K706O42J376
16974E430j594A671b241j662j202q4a930E1L616P87K58j849a467j939k98l88a544
16992A608J621J017j658B28c050j576j645K346h59B708K716R21k315B006c164
17008d715N81J068h0A407J982K35A671b393j571N74O84i74A673L326J40j081I19
17026c157k340j210J783a627B290J721L56n77j673a219k011m62m47a27I13J777
17042B690J804k226E98c051j425P47J087c45A379K746J22p01j032d3k684j059
17058c786r63J169a442A559J878r2p07n04A20a667j57P63C85J014N41L8r45g57
17077b331r88m73L76d41A371K050J283j323j469g08j971r89J145a236A196O76
17093A872M87j42c10j535m07J06A95J171J407R43j323A168h42l421q11J439L74
17110c261E48L374j21J516k393I26c537o94J342J039E75J814J162O1A038b511
17127d439n75L45a373B068K946J468o36k679a792l068j741K74b584B23K190K984
17143E397J303k327A59b365j878L11J873A238L085J023j548j729a401k716j211
17158e328j33J741E25M116J858K56l172d90m285r80K72K691B36K737K498j493
17174C978j668b426p99j149K043i25C056K478j793p17g2k960k498j47K522A619
17191D049K057o20j988d63l719l054J665J344A003M654P04j356A659c712j429
17206e141J52j12a168C661M124q70k086k222c822j719m82K39a569A859M323l22
17222E860o36B437b286k351L71n28i31A362J829J274l94A637b633j224O1J368
17238b428f89A098K117J845j248A475g81j611j251j40J444D17K078J909k120k09
17254B075a67k210k13M53b89A100J352Q24j064a093r51j539J0J165F84J712R43
17271C339J498B004g05j484j955k33J954H50J193J745r58j275e97j403k213a851
17288f07H30J981J052A779b0j428j127j661J101a186A12J905J214J246p96j651
17304B030d41n76k033K22P23H54K62O54P22m26A42a226j888J533l41A307J609
17321B916L75m49A240a34k167k413J21b124b24B541K624m98r32A665a061l144
17337d205j242K717d81A960J298P0j212i09j773l67q27g99A677K810J79k267j001
17354A398b669j911p04J669a547B097J690R01j847r59a513k080P02J020A92K036
17370B228J543l08A371a550k514j816J441a285A523K247J617M56B460E87c696
17386e077n14J711a416A687K491P10o89g2l179j348q27b157D91J456L435j59j472
17403C751c96l677k042P04J283g2D542K092o70k220A195c106j633r85K216C11
17420B485M78O24A359a196l730n45J852a130A623L696O47j222H26b903k250j067
17436f220K680a205B859K150m63k87F65b169j980n86a16A509K387J58r21D62b770
17454d302n03J087a189A491K326K086j122A985b96k402k455P85b181g73B968L75
17470C343m08A278h5j000k026K71i48B63K831N31N04A992d71k751j695k55J883
17487c289h16A763R12K240j207j547C19b764j165O54J492E73J576J285A531a409
17504b752K20j017J428D13J864K046j5j437c84j400k070PJ788A96J594J370l7
17521C123r74b96r97j122M93e87A475J066N21n88b09j922k97n89R31i03A114K287
17539C401k71p18A104a128p46k82L73L72d32B281l03k38j01g25j353p02J380n82
17557a982C04K393R30J5j784o89b605j006m54O27a555C039J752J84j152A179b211
17575d524r84K730c3B848J271Q77j958a149k014l115J406J476A102J694J669l94
17591D071A110a403l058l46M9a643F83K551Q03j136g0k330o30j640b070f60B646
17609C638p1A705b4j114l707O26J216g68B677N72R89j321C91a918k21j976J593
17626b522R92B320K083r53o01C61b173j001j071K24h38A387K225J84p19j531a564
17644c329j333M3b210A554K292J055j581A239a383m043m50K549J599A962L816
17659E778n87k174j402c377j112m69K204g40D401n57J526A875c21k119j043m07
17675c890J402A084K649Q63j858G36a412j843j976b383c57A481J430K74p74A83
17692i75k259J175O8h65E69J181J047A375C2a532N27j393a112M47H21J828j30
17709B519l68n17A65b818j017o11K188h37A264K111J64j082c2k631r38l93J406
17726b588A26K337J552o83A420c01l497j484J196a791I12L188J532j679A554a239
17743d783n34R87e17A024L139J14j165A59b302j545j68a494IL438R01j101j280
17760A967D30c673J015j988K309g20H98J540J154A393A69g29j547m77J71b18E60
17778A272J129N71E09d41k033o02J78a052A311J198J234j509j085a278k598M4
17794c832Q57f31H20K702R59j987q94b65l221j155K093h6A678J993J170j785b87
17812b560k417J527Q22f10C045J654j54k258e47l133q28J530O16F14K369O92r40
17829B735r80a24k703q60a660c61E20K637J46j003q05B47a495j523Q23K24H13
17847C302q11P27r73e65k454L15n72a467b50A521J299J787j746ck064o38n35O74
17865b566a031A281J857J380j615B61b704k031L3b044D52K787R86j268P41i43
17882c788o89k82a294A321K019L54o29q90f60j223k239J365i16A468N68K204j179
17899C061d14j201j345j99N00B35N66J797Q14A061l93a443j779o43M70J613A490
17917C120N67A637k15A60b917N57a022k33F38J181J276R8F51a834j279k22o73
17934d008a166B779M03Q31p9A718a560j655n16L82a605A236K462J017B284j020
17950A264b221j093p37O64g33B027K237L04j409h2k678j050j251J339d37B022
17967D462m13j350A022b488J40J25N82I00K51K216l78j202a030j960m04Q54K16
17984b324F21K549N64q63l97a34j336k568L58Q50I45Q36Q73O05j23g35j581n34
18002b850k19e11H26J601L48J372A669h67k945q99R8a358A807J386k58Q84q82
18019B937b34j707k608J121a392C04M027j197j59H88f66k443j576Q6d10A855K234
18036D089o7j152A142a189j575j839K012a123A05J470J652O54j799F9a566j607
18052c173J003R12gB339k27L03H49b226j163K67R84M03A149J981m3j94E73a382
18071b457l29j116a937b47B835L54j243n62a102j038K08p28e01A653J348m23k06
18088B372j147b241k115a953q98g24A274K354n1j698p96a985m82o18P16B83O97
18105I80J591L3p51b82k565O00Q2K88g75C090M48n62l11G86a376k448m95J183
18123c136a223D08K958J027j124A306c88k936p00P88c10J17C336J218B127H67
18140g45j771o01J25A83J967P21K03j313D0a908j207o77J502A356J572O66q36
18157B758A273d87p23j694r59g62L32B390J258A677j84a511j080j542a471d99
18174A036K451R0r17j230a158k753j103J509J631b19C190J403j139j033a100o
18190a106j913M49g13F08J832J105r65j150a283j324j580M26J692A289L018Q33
18206E140L31B031b33l427o63K10R41I91P53J627L35j694f76k741K81Q2J111A648
18225B825R62j053H32a966j824r3J828e39A962K541j448M7@a555k04j088K58h90
18244A395J324k71j185a21j372j221Q64f07A444O76J592A164O42b68k296j077
18260c641m93J456a45A714J992N6q46A100F1c456l75Q93a000A474J639L38p11
18277B740I47b556j1r48a725B076K61K165L73k250i8l139k356N22K455c20B873
18295D047J61r64A241a693n19n07M55f70A815R30j66m34a182j871j364N93i70
18313A67K491J712m57A938I47a634j239m74K55h04H55J617o64N97C02g77q84K67
18331a394e94G11J976L04n93q95g05j773j280P07Q22D56L153J01L57q69C08a988
18350b970p8J206F4K115K50o94C1a691j929M30J273R53B494J490J321r01A265
18368b618k079r18J322J936A066J349J139Q5A265a9l115k09i82B30f0C748q57
18385B891j158a333j550r28O02g28B20J911J248J276j969A075m72a872J37j174
18401b909J86c04A834J45r6D20B09a301j191J070C24J544J123r2o52B81a856j904
18419c760j019O43a977A100J705R94j83A215a213j642m40a386m73A714R41O48
18435C303A269b73k087r76J017J066G82L404m1J7j15b64k470j709j70a380G75
18453B249K82J571j432C44a209j400k53a079E08J673N3K14p27d35j713k55j096
18470c499a374D66J207M14J218q36E55b041j06p68j16e68A475J565J88A580B85
18488a448r36k12a160a39B580J036l78j573b14k311j669n9a394G21J536J586K14
18505D057k004a442p59j202L40J092A111J512O60m6A143a722j720k15Q06e87A661
18523C131L30l58A92a287j571n9N19a073G96K323m01l52r66g51j452l86Q26L23
18541a440A793O56J146j324F54a212p82j176J257P92aB985J18J017A457e95k040
18558b635j421K007f09F99J245J617p0p09i46k148k119K078a439E99K566J884
18574E049j634H65a178l494J748Q15f42B222M07Q92r40e95j629j514j90J689C5
18592A795K161j316k48C09b107j127L60O49I09J700R4o14q46g0k264q04O37J81
18610b320A005Q36J414A471C15g30j352o01M7e10J47I06J769p35G88Q0a444r73
18628b417k18O81b87A607J311j73l87A4b379o04mJ215C90J575J350j42j374a017
18647a929j327r66b007G49J330K159j564l71b38j632r75m87J550A587J752j58
18663C181j93A049c34k097r29R02A45P34J553K025j299D20e46j957m51J402j189
18680b741e28A892r9M06G42a146k099J119R09L6H15K079q9l22q04a740M4j487
18698c183QK87c91A044J160J481A405g23j307m63n41J503H52J543Q45k94A070
18716a704k442l68b125a21H19K958J35m65B45a743j227m16J209L04H56J195N36
18733B587q76G61a132j629J72h69L30A243J298n27O11d20k018l32p34J158A4K002
18751B016P26j50J45b71j050j795m65J431g2A622L16R71I48D68a131j252L30j65
18769b218h98A274J030J115I22D09b522k25J21K34a139B068J081J075j714C78
18786a354j476nO20B35J254J639J0o28C95a167k113L67R25I17J811j97O88o48
18804B571a213m51j716R08J85b25A818K210j526j073d09j951l84l24a339G9K360
18821B439K39R5A123i00j601m23a263M0A275k80J570M88H61B08b612q56J034f09
18840I60J349J621j612j124f51j801mj460a649D59K824m99L79A541a04l505n97
18857d206J567O79H22J363P58M5A223a140j258k466J698g68H73K463K45o90H80
18875a85l229L43Q58Q28I01J490K75j039p69b306o57L26P34f3B257J45M35k2B27
18895b544K39j70p81e25A011K173J3o53c01n17j120N39k52a27A921J148q65p2
18913B132i74q3j725q66J304C44K488J393q62r64A055b063o21m37J192f81A607
18931B315L89A165f48j212j72n76O93A342N36P33L24I45i58p96k490J829a080
18949G28J555J911p90j505h90j248K24o68h56j1A121J781j386n63f01q53q85M75
18967a864A5J873K10J875j690G51h92j429K10j433a110G78Q06N94J03q00C68h69
18986a176p0K62F46J298J539A158D02f70j734P15O3N89A918K67J93R18A536G17
19005b117k50K39j02J014A650J202O4j352b68k041J65N71d75A273N84M63o46p60
19023I14a110r07j032J003j44c90B531N65l01r41a113j53j118n12b84C70J077
19040A447J505j430F88b75k199j548J792a054A252J419n23j00d71p87q05k787
19056d850J634a342B23K714L21R31A402a619r88j61P1h78A065Q16Q89p55I11a789
19075b006j484O99f47A601K459p60j503e13j463j499j408K090a270A751O18J747
19091D116B025I56c88k125j13k31i00B815N44o75j04i5k372o16j010J333b28C332
19110C924j35A751E99b706J4p69J104e02A822J261q39I61a899j537P49p5f7A781
19129C119L97p76B94h87k821J22J318M06B588J61P17r08q78i83l62j868J99i88
19148A710O01l61N51j121c90j607j034J174O09A389J205M29J155C75a034k225
19164c259m9N16h23A451J832j190l96q44d64k265q25a659F97M57Q98P9j038o5
19182A028a973j33P03K9e05B578o8m90q89c12l11j213j209R51A142J38K018r66
19200B332G22A44c31j718k67M50E0f97G49P66j74n61g9j651O52j76G30J215L77
19219B322l08j64D48a74k167O27K42d85C76R14k92J178j027D50f46l33j940f36
19238B7K093Rj045m04b274O3j304J578b65H82J403J06N31q15e90k100K38o18J366
19257a704a57A671L5Q83G42d06m76r62g66h0I87J382R86A036I2a935m68j374J260
19276b517d59A558M81J095J04A166d77q13k001J231nG42J210J722A830c85j184
19293a569j027l65N96b45A547J342L77J24C95b178k218M64J040c80B702Q35N73
19310D110q71F1h82k851M75i57D03K294N51q68I15g57k468j05o6J522F77L405
19328D082O67q39A927f89j942j940P55a289A353j58J854k78E7h52k005Q68K02
19345a787B9R26J902O36j325g54k426o82L71J198g55A690J845q11m38A061h88
19363b948M27O47b49A502M07K56j53p29b014j569J179h90A228J350P43r7A057
19381A87c558Qj001a545h4B376K15O3m71i27j20o97j476c65G79K113j036Q05e6
19401d22l226O35a494d57A978Q09p95J129j330A88a178o11N34n9a96A008P07m37
19419A278F22j64j91d37J4j27I60K6J074q76K13b23p89j268j68g67a91B245J25
19438B370j61o83A33a700q96K36d30j49D94j71K41O20a00m72j501O47q7F76J698
19457B374J48k07q50d1j441p41l25J202B46J940l3k61m85c46j119j143h61A81
19476A148l39J545r01p16g09n74j498n4J400A37J147K69E42N33n18e60j076j020
19494b656N98h65E79K268k34o85d62Kk424N8m25C41J794N35Q67j469E98b280q14
19513c094K07Q91h94A327J743K01A218b16j857r93j05a369A295J903j55j3A504
19531a278j225j093a522c93I57K893m57j326r66b224q06n1R60E0J006K120N17
19548C693I61A6a677o77p05Q82I77J584Rl39r47c21j071j113n66J206H33R52O
19567A791L19q25c70k546O73g61j669R40A450K24M26A039C91a199j516j83L14
19584b584b03B039L40J332j462b41j115k119p41a373H30J340J087p94A227B36
19601a482l077J450J113A126J434Q55l32A259c85k353K37m1g43A877N17J023j127
19618B290F54b392n84m15f69k83A545P18j077j00C79a394p76n93J026O79D03K59
19636F62k80J833m27E48i83k4o59e83A50P65o2R16H64b83j368K14m4f55C29J048
19656A377J240j59j016g17r44j649J100i63F79O83J082Q83D05a275o67n18K97
19673b163e14A098K184Q6A394C55a149j070n71P86d67B191J008N68A586G85a355
19691b818M0a252F85J012J201n49j115d27n49r49j24R72F5K461o69j97H27a172
19710a444J00p87m80J144E13J350o10J08l48d48n17l79l18M65a60A367J9L16b97
19730d60j546k24K80J53A073J396K94o67o12c13k328J74N00g07A293J620K67j372
19748A808H16a679j855J442Q63C07J246J587l51A112f06k307Q45lh72F31K001
19765B632j47o73H90i5j001j511a250M04a78B431k79G59la93j145r05Q96f20A281
19785F60J502H71J44b54j386g83p01M01C13J731p84Ll33a318M06q99j91h14j35
19804i49A772J109O50I26L0a59k315n55a301A088M10Q40N63A089g82n3j982K39
19822b578J016b76B410K72l01E28a092nk082K62N56A732K13p18J291A186b46k218
19840b464j92M48P88A641J521m80j45H34b082j453O52J005b24G82J593m0I22O92
19858A614a554j314o8J253e27B420j96j89m30C0a072n49j149a345M39A680R18
19875B598L3r31G12g44o39j408R9a309D47K286l21O4j031a230l12k000J140f56
19894A372K500j031j235g11n62j867j198a636b88B405J150M73I52C00b076j061
19910c137m93a098H72J718k22k7H47a559j31j152R73g67A849N97j42j82E89a849
19929b298j914J652a060A790N22m42R75b21q16K1j502N85f8D16R97M71M30D06
19948a712n97n57i49A23L60J774K88J92g42m07j594P03R09b26A015J64J247E64
19967A65e69j510L71O80CJ034P23F27Q34a18j630j011J53d83J83H60M12J83p06
19986G49g11K33j015j92f63R0F41L57Q99l38B65i30k89N07a45C99J19Q33N10D6
20007G18a495l59Q29A16P19C00J066K13F32B80a391m62l18b82l22I08K41Q04B18
20027A680a056M05k207d60A10K70J875L01A137E56J09a521M08r32R03C17J11J073
20045A501M52H82a68j277o48j89O59L53A704J439J46p13F59a610j360m84J518
20062a936c92B313J97J032j419c79j676j361R63O32G09K326n84N33I90c82k854
20079c236l78O12e17A153J423K02l46E21a720j262J368n68A56K402Q07j109p96
20096A460f1k601j459P88J363B70K493M98L2A396C8b753N91k060i86B69J987P72
20114C028N5A277f60j921r83J464Q45E66K560l43l90j64b754n94k16K28i60A038
20133D190P7r93j531a62j446j485J43e22I69J454J007n61e75j897k00P56L53A82
20152B980J438j426j484D39b053m57nM41a99A759J034L88A305a534j99r52a132
20170a57A082J964r20r10d84j718j625R5J829c7A834H99J588k69C30a912r47O91
20188b168f81r53N39B368o45D73d02J91o96E29h3n22G42j88O6N1e21l77j170d58
20209b030M90a41F75A50J687m80c11Q2k67p03j15e36A2f0A157D00J74A21M28a589
20230i47q8A03K487A164L99m88i23j8p87M49l4G07P03m20M64C54c39o29c9n64
20250f03I45A02M87q3e83C62a549l92N37d96G95Q44n91J007F10J33b74p29n93
20269a596j112J319f08I87R39K36G44k71i43k15k07f66A476Q15j105N33p79b179
20288b825j76M48O95A534J769L13L54A396a859J13j213j66J454A122J840Q9j251
20305A800a061n6l330J864L19a67B699Q33L68A413e96j986k250k54b437g85B747
20323C201L7I40a087p44j123O15h03H60J163M40A196f17k133j004N16Q28c72B186
20342C756m88j358a181k60n0j584J311P96A270L35R40A106b86j172r40O59O32
20359a107C80K359J186j321j068a214j860o64Q61R70c92A675N15K051A713b95
20376a740j449m80a115H58M75J958j343G68i58n39j376Q64c46E01K491M38j457
20393A973C87e50j720j536J166J145D57J160J151j366D62c96j198r67R69O18G32
20411A655kK25a278p88g57l25a79A576p0L65o74n62i71J77K8j02K51C60r2N14
20431G82H4L18a65j156L62J48a23k1F04B81J685c45c1p90r77e46L1J43G49h3A890
20453A881q44C31L29a468L73K99b38Q2A246L25C90K91a224m12m90J01A045pO97
20472A735J02E55h34k64l15r28R76A95r2K804k13A111B77a653m00f93o0o5I68
20492A398R2A62a57j725k10O60N24A13P49K62J137E02f81m13j32q17h21a29A864
20512B705j293m91e80j553N59n90J037H73L86J250o3D71e30j399j388a404j23
20529a527F7J183J713L97H1a095p75p04O6a115A261J382J82l26r71f81k200r53
20547c834J274c5A070K283j97j484b85j885n52j141J172a28B085J098P46A862
20564f09j895j140J454L64I43J366N6K27A060D2a410j432L66c94D73Q35N64M44
20582B316j027h7k154m57K62a87E69J453j17J65o70g64l26o60Q57q5B85J436O63
20601B384q59k84i84k52r41O39b6D80J843q36M43l0b90q14q76h53q1A155j25J976
20621C006r81E19a165L28j684K63a44C64J650J353j20A122a226m40j251J182c07
20639A877R94A375n74l99a240j675J269Q04K54A665Q1j91n66C0a100j339a188
20657a085e27G42J835n71G35b69j252r8M97c94A367m95J044m44l05A42c91j745
20675b136g81j143g31c12A539C81R42A72q3g93p56P06J21J48A190N74l28r6f65
20695b674Q80j71e76G3K098J96r70b07l54j175j238J249P45A446M71J4m00a86
20714a876Q0m43J037A051L97L26Q94E6K33h91j504m35c69B66R83J658l86F04g87
20734a732j261g72j89C82L51J796l06F95a555O42k10o19C76Q53n24N6K53l51h9
20754a357k46M03N00a93F79J540l09G92h74j54n11q73B62I2N60K39O82p5a386
20774a156K32n95k54b86G22r5J090l49I9a681l47p38i07c11G62J693n86A58J876
20793B034f87p86P11c21n1A178J24K80n74f28r23f34FM06L27Q58P02A039a04j253
20813a357g2j661r41a010I70K86j18K13c13q2j607L93f24J12E43P27j55j90A06
20833a283f13n41p59e70C24K242j222J987G52K50d15j335M1Q00a11D37K58J118
20851A813F43d45n05j584Q09P32B56J002J714j19j152f53j859J28j35n78I7K773
20869B870R41k68E65g98j578P25j437a261B202N83J6j3B62a496j690J79j24A24
20888C853l86n49j434C39c093j62J27b98B53J636J044M42A174d53j309j123a001
20906b76A692M52n59N93F1a792o91l29j57f5A213J785K5A163M18d71k060Ja136
20926g86G47O21L26H12C14h45j536K60M19O17F88N39K466j348j019e93j879j90
20944b662L92f63A065J904A381M75n58a184o48r50M05D99J524R48q48H09f94j602
20962b296n49J198g99A020R24p03O04B06a952l56Q93c23A421E99J268l93A67c44
20981a878g14r51d38G79N53Q37C11K06a617P21j042N85O28B57A7i72C86N46E4
21001a168H60B35e68a45O2l18a05G47j69k80J18j74b63j241O22H6R98N0O49n20
21021A263l12a687k39K82J65K48G47Q83R31m55E40b031j01p02J076I14J356J9
21039B289l49n43c94j986Q24m08h32L99E72J422E27K6A0a319f19n64M53C25K04
21058E29N50g9A429a52r36c75n36L02A076C00J137p15P87B30a996e38j262A09
21077C8R71J93K75R74D1d81k63j145e66D23J599P85p08A74a273j048l1k6f71A122
21098B341N30l15r28a788j022j461a217B53K193K152q40A341a155k436k53N84
21114c260f85A238J043K727j758j311b725j601m20J751F92l4J823O02j261F96
21131g07k922J367g09i0B066J02q00C19h27j152j25p15h13F39J183J32l09C47
21150e85a85j251j03N12D03J264r2m74b10D00b284N28P18M38I00M47L84M84G36
21170a021j106k53m97J345b25A276J190o21m85D00a374q65N49j53C40O31O72j08
21188A535F07b431N68j853J724B25K053j39j06M36c79j566K99p61N77h88E08J403
21206A911o09c18k61j35p09e70H88o7J62ld01n50p89a46o51K60M1R0E01j91g61
21228C85d71D78C6J13N33g25n1j256h0j053c0A17b3E16J11ik80C24L89L58l56
21249G15P53b43j500d83q49l57D60P64J404j010o29a243m98j39n92e18I92K47
21267A239j80N00e48l72j854a088d07C71K237L67n16A139h73j09j619a278n51
21284a829d78A134J035J425A038N9i67K83j176L52e41A630O67p18F95l07a539
21302a994J41g25E67F3K103q34O80G59e83j200n89O55O40E40R09O68O6C67d31
21322b332P69M08a20A874q1Q95E56a180j500K69J36R89A831n85J392o9G47f52
21341b198n9k92e11A492J012J229A217B67c354R13q78J361H9K739J190q24j026
21358B168a65l017r80J197L98D87J945J75n08B64h17j309N93M53b61I06J281n86
21376A601J55q01g92j492k03J52N19A590n5K89P68F38i97l9j474e08J62E52M75
21395A027l86J000c58h0o2j314D74i8A348q9C13c5j18m62o64k12L55a01D82J006
21415A488l31O88A66b18j672p01J168d20A450o82J273D59a28m33l32j714E9P12
21433G71O08K11L52o88g61l64l59L34J73E27R64L07k40E13e92m34j9j10M11J37
21453f07A991D55N87j77b7m51a49p94B11Q36a28n9A532k89e7A49a326k84O58M75
21473d77A1N99J65j76P40C77J128d67k85q84g58i2A496B79J70O21c3j428K64K82
21493i15l91A005L37J88e6B12a562L86j515a47j14B403E24K299f4l2j565K4K61
21512a376M87A639K94R53r64A87h24j291j439J401E69Q37Q33r6o66D84a480j86
21530a666k08h02o2A424N32M80G25d68p22k30j15M33D43J225G30R79j94C2a462
21550b009N8O08F57rJ548q86J71D66c18j267P56p42e11F85K74m05P55B81c54o06
21570i60j506h05l6I84K22Nk92l53b72k125a031j569b60G13J137m72n65C00c9
21590b548J92a046c6B045n44J310A251c51o46j047O30O66A391J686j034j44m92
21607A407b066f59k577J274d62A720J86H91R55C86g18j155M48O83D2M86J22J352
21625B002E78b33j447g56l76n50I08O72l71L97L68G46k40b03j514j87c59A48O8
21644B16J957f13H08i78k99rj20O54H18j52J189m6G85B72b041j188a162e08K25
21663b83I20J406q11m42f78n14j939P82M15I16P19P04j058E76h03p97q15Q55H86
21683A444N52p68J83c01j160o97Q09l10G38J136J092j046n66a196C62a033d00
21701A77Q91k18K23k37L51A63h21a81n49b64B62Q62C95J302l7f47K8r83L76j51
21721a377b86H98O2O60c62E36a582J01q4g37a11A017C94K287I47d12j111m94P38
21740a279L29A242J543K10l36r46a96j290j290J059c82C34J348R13j294B58i13
21758a751p90f34B49Q95J277p37p02c6j769M84j23B9K47I5J582o4G72C69f28a02
21779h85K45B12O38C68A05Rf75o4K46F65A13c8D96M54m22e33D7e60D1a059J65
21800h94L34J14F7J184l7j57f48j59b64k03o28g7D41oL09A37R70a537J74N26d15
21822A16J658k95K72p39h67o19j94k37K48C10O94J189r84j48a456r06K46j24a
21842A132K28K5j87I7b255l68J171K75D83L24J988O92q83A028b80n83j119K32
21860a750L33A11J75a03I80i9I37e06o68e41F60K81P60B88e2j90aj372J74r68
21880b167b9A071Q36H47N62h35Df43o47k55M48A033K46l87L31C49a781q78N68
21899b091O66G44J420L20J294A262f89j491j636J523N04a83B510P41j386F84e80
21917b381q29a350c44A430O77Q98j098D91a444j502j53N11a222C77J937L71j325
21934A360A34a016m85J07R5c96A233O70k78i8C22a040J01k93F4J3R38j08J053
21953A960F71a10j248O19m09L09L1G41Ob45A73b60l59qD37e20G65B89a39F74K87
21974I61a927h12m13N20a52E78Q53o18J291p96c89R7n49j420a04j06D41J798n43
21993A696D11f7j353p56O38P15A790H03J699I26O2A20i45l09r2M02a75I2Q22N83
22013A497a85B81M31a31n89J32B25J13J5g20B90i8G97c8n73o84D81n1j38L89K
22034F83B57J343j82E73f22j607h43m76F74B26J913D1N9J86a062j66d58a84E42
22054a6A11c24l66j375h90m95d57I35N89Q80H85a013N7m94d94F13N9L44J065H80
22075h49l9j099r82h00F22J703P10m40m80a10j265p95j659f54J77A820J75jq80
22094A114I0a064j754J272d51H00R74J193A334n43a426f42k029m67b91a7I23J089
22112B012P1J8C5a463e46K61j757f92A085D88N44j29D04a311N4q85B36P14D10
22132C019j126E19b61j457P8q08A4M47J048n29L18A6a286n09o99a038B81J228
22150A509L11Q07D83a273q09q3k20a173A231J011O26pl61C32c393N67J164N85
22168a077D42J395nj52na120p48f75j44L98G34J689m98C4L71a323m84l80Q69N56
22188g62E23M86N16j74F54I0c06J0C15h54C35b29NA61M04M70a28C3h12b36A350
22210d43A500o5l41h11o11M52m66M98P1I57I9fjF45g27k70j76H9K16K003A073
22232A03f62n69L85n43b83C48J472k62K40n10a048L18n32k08M78M42A274n21j76
22251E77J52c1j081J81L58l64E69K41d85A906D48K55d32l66j262N46f4p92e1l6
22271h7A233P48p81c90j067N40l25m54c23G98j63B63c87J16j36j857L29e80D32
22291A661l78R29c92j52j360l3L23N74A180J066p3D53R68h9o57j212Q64B14b66
22311A851o85a640f24j757f54r09e23I05O91O55q22n87h23j595O0d41a95A061
22330A406O94I00O3f48j069L6f87A106k00J508j047n82a4j765q66N87J87H8J468
22349A556o62N92J008e48A74a371k93J03M20F02J69J616H04J84a457d88j030M67
22367a051B7R11m7Q08p26e03l51k08r14N78C2J565F60J043P34G51e40l0m92L31
22387g31A07b32A140A06K78a459l8j135J278A57J050m03P50j51e24j231K27j90
22405a718K85C68Q76M26P7E18j50c49j833Q23e28E47A98J278k09E48h22o1j85
22424a068d45l22L29I10J530b8E97N0J27h82K56KA00e86C38N21l02M22m15g73
22445c11O9C97O66c25B87Q49m16b44q97j82N17m29A125J50k33K4O08F16c4j751
22465a785g96j74E2J774p69J93A70G2a706O75P1c42A396o80L96E12b10j722N50
22484a382j44P12J76D05O90J092D68q2a318l39J39f28b39A494L31E54j13g62J59
22503f03k94M06m57d37A02J119j43B13%g42q99M49a42C7Q66J008n16m75Q12c88
22524e88m34c51m47H2J610J102F35j53d78q98c51m33R6A013L52N48k38B34a78
22544b661L76a113A017l67O40J395j144c25j514P41j021g62A925j54j05L22I93
22562A25a210j59K72A237n91L04j29O92k94c01q94J35K59E57J81j46Q42j31B19
22582h77L82r10M91J16c2j47I35kg02K98n10n65Da545d36A935G77J80P5A19h33
22604c68j291O24HN3J817K46C5h14a81n78a67E65A79J557J06P23r92a224J31q77
22624a970g45C47D9J550M44p92f05N3l12l66b98m3E88Q72Q1i0G27c17n81j326
22644b224b16j07A487L2J33C33b61m42j998N92N77a21A280M09J2J2F25a0j20n10
22664f40M0a17G02K74M8k91M3a277O06p98e44J5B78R11n90M18l64a209L28j030
22684a911M76E29j72J651o41D06j16p1a175B81c35E73L1J59k63K28b82j842f19
22704a388M1fB247n19j03p22h85o26l42n08f06H7J407E37h05K40J23j217l89e92
22725B42M20P93m7n98j1h9j45j614o3g15E66N31L62m10rc0o16j29k39L76B66O79
22747I45j78O48A64d84p93L82A58R21n14P89N03K05E56A42b99j433p70a204i3
22767a13n2E07a27o49D29i86C42M88A41P21N6B2J050D2a199K96C45H0K6J315m71
22788I50q1k08f3j222K89J2c6A02O95N26b3E23a352K54m58d12D51L18N26n4m59
22809G82g22K40j114L95n9L32A64Q45M20P52N93E07b81n05p51f95A309K29q7F72
22830G7J10i70o58Q12a22E12J166E93J189D23B07g03p81n24M47A84J396r4n49
22849I37J5a04n93q27M71a98E16M64D47D6J18a422P09J3K87k1A935K32L7E05c42
22871a75o39n80A61N42e02C87L4E8d52p89o74f55D4e15A673j06J69m05A37a175
22892b742O36L24i6B001N78o69J5a221K88o29J63j99e35A547l75j94B45a409n02
22911a911J98k11e22A870R38o31C36O37c54m12j333o74a247F09N33R6n77Q38i3
22931C3e97k14h6j68A882n94d06B96a080l81j87N01L46a60A41J607j77G01e1j211
22951a262B05a893A61d2A127%a58D34h10k4rL34a48A137J078M76H83e27j078j15
22971a720P36L57C06J157m91J37b96P7j33p63r16d85H32J037G48Q06G28a145n67
22990a712J43e03K17D53R71Q63G41M71B3e29j72m97f8B58f4A82N69K99A2J52e26
23012a185a47r86A6K09Q39K32n70J07c59k95a18q99F28A03L76Q7A20O38e43j59
23032g02A53N16rJ26B99L82a092n37K0C94f97A511A39R48M7j47f64K16n30o4k84
23053a326C86N3J738E72I5J52g35m8n36A54J633O63F73J042a07j267l4j086O45
23072a849Q58i9A182P66k81o87g03o02m28M47M68E22P31O47D57G6g59b32o08n50
23092a390a40j185A333O96H67O2A01f88l04j013Q21M97J28E02K01L72D47I8k7
23111G1a346e12A36N31O73K85a031Qj95d01l81L17I56P99n07P0h4j839h88k19
23131a107M98A84J090j14j69j8g77k26o68e39m23G82M25J368C09oJ45a878b38
23151a990i03D39rQ63K04B55e04L2R9r08K43H0P39j02J44P17E98a507k12n21R37
23172a303d25F23N2L68R10I3J024a189K17r6C08g34C75M63k48a034m39M07J93
23191h73d29h0B83J073l69B82g68p69e68k21f1l22A277o20K57c91A177b071c09
23211c97E75c9A115j41m22j57A83a058j62M03G15B74J242F31J71D8a161a35j110
23230a245D35i64c61A046C18j48a082d05a46j185j86D00Q77F32R58l60m16h99
23249G48f55j532i37I80C89J603H36C14R1i41p54L78j56f86I27N14m18D96K10
23268G06h06l70p8A13B0J054N64F41k55J80e31l74b58C88M61O64F44L31D56c05
23289Ai74A33l7f24B52K12D9f66r1j21k0F2R79k84R02p2F89A63d73p93d19l18
23311g37A390M25j93P5c65I57C38c38j467J12I49A86M36J206E18a40j283o83O08
23330a498L11e4F95J180J55A011c0r5j656j02O96h5E46Q07k96L05b30j88j88K50
23350c56a55D46Q48E30M26F4a162b81k77l34b86G19g3A254J06bq60L68r21f50
23371h87A6f8I94k76C48c2m05j196p0E39a51A77c90A638a03q96d58n41l93D64
23392b31A411l96c16B50a60j137j86N30b12D05N92K16L86e40j47j93j352P7R90
23411a165d8E35J734E99c76K3o24o98M68DN61M7O35k55D60f38b86k64J60h7B40
23433H67J382F59B18f40p87c86j096N44A61J026L22G40J47c7j236M00l11E26B30
23453C21L5A46J403e99q96M26Q9E62o1A53K0Q00b79j132f28j062d23F32B96R19
23473A215j51D12Q17B92a08j174N17A33M94K99k73J62c90k64A48d32l29D0K74
23492C14J515l28A89a51r01k96k99l23B23M45J041p8F79l22b07i5q62a70E09M9
23512E58L36r4l01g14K19j028P27C0L43J465G58d8E27C5d74j478Q77C88K84K09
23532H81M94E32B64I0a235K97c65q33D04q3R92l08L5B48A09d40o2k93b79F38P09
23553A347o54b51F45h38k50m24D65a07A286k03I8a88k94m9M9a04n67L11A072P91
23573A863C92a025d96m89p46b2p02a81A545j3B31d87a03A4c50m53K65B68L25M96
23593A089L3e94E74a337d85k60J4K49A560B4J650p61a553J39O62L56A20J36J430
23612A686L96D90J63g98k92j83k1a19F0P85P79J06e26K56r10o21c90a68G95R47
23632A742G12G1P5g74o99J36e23b2A007J64L90D18c7j652P38j31m82A19J149k67
23652A001m84K30K23h96J89K80a33F63k80j74a37A102d8p15p73c07D80c13m30
23671g43B049E71J311H6g8c7r6B30A02K75q6A22B4e4j29r82J10e12B47J639F05
23693F52L40f23b47j462R7f50c6E63J08J01a7D76a281b72n49Q1b55A892n01E46
23714A285b67j090R8m7M72E9P44P88k14n36f87j38k11d39j61J21E97N22l32K62
23734A049J07a290O04m76B65J20J93P39m79Ea251l00f28A46d50J36D25j77Q63
23753A111D33g66A72b43o11c07l24F44N81e5D82e85C71b52o12K46H93L91K90a80
23774C84b52I2a691L19d29n47A338j61m72%e06n20b02j542C39G0J314j86j64c66
23795b130N15h06P8E40J689m20L99r46C66a306j386J343k90A19J637n67K18C71
23814A26g89b59k63o6j07C41L74O2j80P37h76m28L97j275c01B68L48B03J146j46
23834A203I0a318e32l43D30a48H61d69m34b31n45F58a080e09I75m07M15B08A6
23854g61K86j880J135m1i1I00m48K69a56l61j638L55a75n14A387L37E76J085f84
23874f45n49L4O9I3J674k40R59H39d22i8p56j071d00C79R51n89Q2J47C30a006
23895i97RB18M61A24M66N91K71E45L9k06a493d76F15k28M8K61a219a23H53d9j41
23916a90R1j293O64E69n1J016a1A270B21b06m16K6J99b5C22b19I2c20q13Q1d58
23938c80B21K04M94J31D71i98j34c48l19j58G25Q61p33B20c97k05l58o60c60m8
23958d08A041P8r6j8d11o84k92a97n64J87H94D39J097l68d21E72b128J61f60f7
23979C68L00P11j03f2q32J24j4r7C13M81M85D93J030E73c37p3l38k97m9E80K43
24000H23j01Q9p3l35b052d50j16k07B47J270l21C21L13C7a816g00b13f7A548j43
24020A405D58I0c0o96n33J18K57b49A079k29J98k29A0h13n8j99e03A639q02P3
24040I10B19c41p86o00M21O02J51A679o47Q61C2NA1a165J35j54a16K7A874E20
24061A793D71g02b65p69k49M27A5O43J6K80j76E8a571k06A20i89H19j37N02B57
24082F29a200a57Di19j22b45K1A238F04a70G44g76l9B0L98a205A785o5D53B18
24103a183n70g32m95b3F64M80E38d89k18R3B33e08C3a85B369A152D32j80a262
24123g43j193P48d20A069l91L74N81o46l35a987J80g45b74F33k30P07J96o29a08
24143a307K97b97D60j72J539r0H40e30J42N1D21e86K19D05c81A234C64j24L87
24162F27m3J69f58m97c75l89b5D28J149C49b9Lm63p41A16a827B00Q44J93e55F81
24184c20p3k13A97L92L01J55N32I5g70o25M26B07L69P93A72M88j52a165L01h4
24205A71g43G73m5N66m87C77i08J07r56F19H5e56I55P55p91i58C31a626H8h92
24226a02n6F53R78C35J242a92r40M0M67Q1D86d21A091j73A7K04i85d2l083A02
24247I59k56L40R06F16pa314a6m10k8j45@A940r0A71N90f77j047Q57C11F5L7J634
24269A736D90H2c99H94a047J54d26F61PN59b49l37J79p96e75A4O67C35N95Q83
24289A813d89p17K6J8D15h9B5O61O62K13D95c57A26a234A66m8K74J66L43N21B19
24311f42l0l54r6A87n4M08O91D21J01R9a038c44i1o08d6n14A443m52P49p8i01
24333c71q06N05b30B53N04M76m46l47a465c47k33d5A28i2F32K60C41g37J39r03
24353a501M17J69L45G00A60M92J04a25k34m1l08G30o2c2q6j5b1j030c23k32K33
24374c22a42E36M46A64a62D09d2p66E6A0O00m7@A13K35K53B15i3l91k94b25G95
24397A068m55j41K45J27e20o16K16K88l99C32P99j06J56c32o98k88K59j88a5j75
24417a90I20m16L99Q2C30a916f0j35A16O87O43C72b9A54a817c07n77b29A014C82
24438I49j47e39D61a706B2O85F1R06l34a73B84J231e16J78p67C53G9O13B90L99
24458F89Q65a341b97q9o10H32d28F11J056F82L89l62A04i19J41b60E72j31I3M27
24478E20J64h6n63K88l74l3I96b58A050j42k26C0f51j76k78J32K42G88K15j07
24498H96m08j95a3l22l60n58b2A238D3N42l6J87a53j306K59K78E29F8L87N99L04
24519A358c99j38p98d26E51K4J66M9J57f12a9q10k66a1C91f9F77A31N63i8G12
24541d49M5f0j39E68B50N20K03c53j00j125n39e98g2r25E2O57C27e91R4j05o1
24562f63j178c38G97A86J134j41f0D03a889c01a22A581G57R92p64D89ra066K92
24581g74l49A65k3J55J122F54l2B58a647J37L94A5J061D02J07N83n03c60m98L35
24601e23q67hA16M85K18J497e1B28d14o61P2d26D65j88K38c56A92L19d83r91f24
24623D45K8j98KN51O93f18q0j144d08P9C3b81I51P29B84c45F75b62B5c09I0P52
24645H42B23J07a198M39C28a240P9E67d91H74l89L80l45e41b55n30J93J6j17j0
24665g03B88i6k97a24m12l99j59A79R51E31j63r7d1j038l26m7P13E07K19P12J28
24686A566n65C27g95r80h36l0M13E55R83b93A152A67a404d32n02L82A698D84P5
24705E59K74k39r2c89R5l06r86P36b39D07J56A57G0N56a36H7e72I6g93A94h9r30
24727a019G8a57c7m34h0m36r5A092R05I50M84D85p4a012k06C30i81G1Q81B46J60
24748D06J066b54A25b34F72J99j77Q51C08F9e26n67L70J38C1b24A147K77D21g32
24769h39J42p22c18A09R95D84n7J78a061k85L97M43D41f71A220l9K8B37d30g4
24790i64l13d39J61P2C5J822n00J82a00D2a107N21F5a30B70e23E51J90b52n07
24810g59K96n3m83C71L75M10l09q7c73k45p61e5j002J23A576n14N31b13e8j406
24830a464m5d01D51J334F45d21E00f07r13p15a016H14O21l0C22K73B69a941N84
24849a357M28C4J777J06p5A79e7G36a107L07k14dF06K93J882j229k17a11A4f83
24870e21l82c54A04J473n78a01d7j416c63j02A82o5ON83P3M50a32A867a317e81
24891e46k05B88j15M2d74A330a90g1n63q2r43F07b62A162C59a4C12a20j180c60
24912h89J53G03d07A266b79j033c13g4o34F13K77J20i19c69a73j051a53B28J91
24931D19PK94k46A85b55j663a35l79A36i68B62J009B87a83j117N04c93K5n04K95
24951e77G95a81A515D23M98B3f3A202c12n94c30m67h3E43J289n93k4b25j089l2
24971a346L2d22A6P04J183G70G1d79r03c07q98d1G47p4O88N35H00ip20k1K26B97
24994A530k60n59E6f25j033K33D07f55L17A703A80%q8a037O3L17b77G22O5M23
25014A210A52d46n36F5g45E9d04C73R36n71K29d00A25h45k00C69c89B474G07O49
25034A356F43d38j03b3j600f94K25J99B42O44j36j27d04j133L40k19C68c37a27
25054G50J56J211g90L25j044M08M93J53I93J3J154C10m1a069K61n55e2D29Q99
25073A328o58J530d13l15L04n83d18G72k85J167l72b37p01r88R31K73D59R13D27
25093A049b60K2j937f24J02B70e54A525p26B14J249a098K85p40L93e18D73A13
25112b17A118d22l32K00m1K88j050A00Q38j55O34a51C05N11d8r01p45Ba374C00
25133a009F33L90d23a78k81r65Cc65j16A69e5F59l03a177N51N9p15c21A14K41
25153C55p3A28b60K8q24C65A31a37A74L53E9b13j490b73p17l38N27C88G8N22j83
25174D17K52a00B42c73p48I26d60J67A89J593e7A217F6h47G08O62a110D12O6J09
25194E87A03c56J3l64C51a5p6A063M79f5l64I01C99J10a396N72C42f34G56M07
25214A163Q29f27j64l77n5m0c85C58J19J477H01l73a074o34p8e50o63F04J25O67
25234A396J17b40j664K52P9B62n4Q34K58m24J80d17m72L74m84K53D96R74D19O43
25254A062d43p77b45G5b00C75j08HR77O24h90j175f27j74H6J53J400l22D52A17
25275c20k97G42a025D06K30j96d61C31a99e5n49j095e34K09o19d2B648j136E48
25295c48D89b29n24K22C27g79D99L20R1g21b00m13m43e22N6A898j53G8L39c54
25316D5a742b87l1l80A181C63J6b6A42i44c09m9J00Q8I76a36B81b80I73B84a82
25338E26K55k55C1d78C02c42k06K43ao61L6B09a06A01R33Lf92o76c40D00A19N65
25360F84d25D08f47A69R86a77n66L1b3A354c35A78Q08J517B81g36K25r51d90F
25381E82b78D77c39q1j49m73L02j46C51Q02A82J382o15a112i1k49o17H29B08c
25402F74M78D78j74Q3h85F1h78E9O29J59B80L15i41j3M54A16a08F92q0L23J09
25423A044ka462b51m49B11J67e35G65b07E73E4e5n55j02J47D05h13F21N6B89P00
25444I89f5p9j053K27k14B64j30K25N7m1b00o91M20k61A42L37L4J32F8AK94f55
25467g17l88A406K90B07K39b35D05g64L47A49a921A159l79N25N45E57D1a371M86
25486h85M41l47E7iD55a05A443m33a41k146h13L43A5J316F57M20D93f72B00f95
25507h29B97c5B4P75F1P54a213a23r06o57g0j02N3A598F80j21K24e85L2J29J83
25528b41k95A021A73h39h7G56J11b01o90c51B52O08k78P91n53a70A2a248M76a33
25549C60a18A488k27D81j59a570M35d16a90H85a18A195D85b77H62i99d02n92L13
25568f81A768e3E28b21G7L09a021J2a64M6A124K17E14c88o07k68d99D34a079F46
25589d85G74l6D1f23B07a89r87b55I90a28F29k59J151a53N9Ec81m8B06fG5M30
25611E05L81d33O2I7J31e54a92E78K91P19G33A92J71c47m33A86J41M12a67C12
25632c28D5L99b54A89p6K97Q93k72m87K79A08a732k88k19a98G20l4O21J01d07
25653a515P27J67D12L49O84D65J70a020K15p76J58B68m9a08A381n62p4M40a83
25673g32j02l62D61c30D58C8L9k8N07J26d83A7O70c02a00a8G5K35d23I94h41B2
25696g37L47A151g98A912H68M56n53N0na058L20J88D35b38A272j27k66a39C75
25716I60a216a40I56k93L66j2a120R3o9m59E06b16f4I99N6A92a172e70C56a12
25737B59A03N65d79D5K28a570a9k1C63Q78A19j7K11A47d29C52N47b42h1B53g03
25759a26A423k49j65a75k66j76o39b71k27j65G84J18J139C2i92a84m02o15D40
25779C95J190r0n92j10f0k718a234e21%m40E78K02M93c38m99J12P8B0J376O14
25799B010q70k99j76A1a248o7m58A86Q25O88A40N66J1g60A60h40A126M7m36R16
25819A653G66a214A1a180e9p74a93A007B42b7l31m43E77i75c72B26P5O21j90a65
25840g12G73B69q5e30n5b79J37A197B68J70J002f83N6j157h83A69c33G28K79I8
25861B95F5a014g6n99C48O73J39E15j95N38g50L55n6E37e07b12G57B41h4en16
25882e21k07gI95K47N04E19A92J36a476o28b43m63D43K15j90P49d64M4bD79a105
25904g54A302n13k37b70k60k51K13m17C71k6o1D9f5l77R7j25k61a2F65o0f1m96
25926e57J58J39E23O93c53J43l27C65h69n81d64A41R3K56K30e7m7l42Gd00a14
25948c29A123E34J10e19A85a450N45q89C90J212C09O40a87B68b96k21B60R9K0
25967C79L51L21a158c79E76a265a41D43a82G38j65a70B28c82a37A044k52c7l41
25986c78G89a16k026d04C63a49E1d69q2J85a56I78J37b44A07c12k08a73m74B6
26007B10P92J12b22H43f81J12k24m81O24B15K81N70k90B15o7g03j99K42h3A595
26028G82J299o5d95k29n64o10h10j65D85B24J653k89e19A21a672I9a69A084Q2
26047A166C38M63C20a66m38l95M34A87K74J06M26Ih06Ob59E37a424A364E4J536
26067A590c72J53k66k21j50D78k07L98K06B32L76i26F72f50j09D69J04a42E13
26087A427a74A507e52G02a000d82G72a485A769D78K99b66A67Ha261K47j12C44
26106G44L23C54kc80i3n19r7b62C53n5p4a067G20B41q3a460b37p01A66P18j1C67
26129C60h12c85l74l98d88C44O10A00O11b4G5f79M0K79E15O50A38h98a05o3M7
26150a21dD35k05L85N3cj73F07B77b29D25j82a375D60A34b20O0n43J02A29d1k78
26172c19n70B5e44m19A28m9j6N78e3j432a19j574N93c31H62lJ27g90D96a180M08
26193g72f3iA307k53J17R7c79q5j533M24C19K28N81n33K2A30N35b8j396e05k06
26214g11j9I36J58B06g2j13m76c20a44k12G74J7c53A331C45a344A99g95B05J014
26234A219F5f38J12e7E71c78D78b35C28j27b52B46B1J273BM03b87j773b74p79
26254a053c34j151c32A119J2k91h77j099A81d04I40M86J92p59d08j38j179M70
26272a255c7B90Q05m80K85k17a152K25j536r8e43C99j36N17k17B0h99J98J62B5
26293I5L68R29a79B34e51a03k0j313b03j48A252e19H59L32B83e90b92J23o6B8
26314a93A302d98j59J19H71c27j07H6Q29i23A30J62M06J1H3M3J59h80b57B27f41
26336e83a16A077B61I4i93J64b7o19A57N18f76I39a33k59j093J32E42b21D20K3
26356D43j61R90g38k32c93k36b81i2I81k1c87a72l52k54k90N30B67L45k58O06
26376I60l34g00A34a97q0B46d2D98J350G09A84e76B34C1J32R61B17j7b02D79J24
26397F03J25e73B92F5a55j026L34J31D60K46B79Pd3C51e00J83D60P31k77I5N54
26418F49e65K67j0A13c35E48J12B56O74b98C13d40D71o4A22O57N78K1N3l81D7
26440a251e18G2J019m54b66A597e31r00A42c96o80N14k25H45l97h52B43b32j24
26459c56C8Q3g97E56l1k32N48d56aG4g03b73A56c44C48A24b02l51C35A65K22J55
26481E42J97i76C2a36k99A07N98B18b46q37C4i39E54B00P54b70D92m2i86j11C84
26503d37F60A97K64M19A62R1e42B42M29e50D07H6J194f7H3d63l43a59A01c94A155
26525A294R1j33b72o9q95A45J05M03k84j44J665A8a334B12g16k56a92m5D81a91
26546d16a62p12C87a24l03A92r2a21C41e29b57c7I6c04j222a36N8j28A442e70
26567e34D11a020a92C25g08J80A553B20c12r8C77c92j282J76M40I74m3B82J228
26586A510a0B59e10r15N33K29a81F27a5A17d08n85o44e11k66A99M35L8J200E69
26607B35g93J64p51e92a29A080C32f30F67A87a126b95PA39cj56B47a665c01E58
26628e36q67c63F66P67C03K11F9R06D9g04C92d72J37k28O1b00H4K72K56a367f29
26650e77K06J36E66J64j1E0d96j669I7a034J95G83G3Q68L79c11o64b79n53k71
26670a103M93K72A758D87J69e20H66a296B21B1b59f6A441n13j14l90b53j052D81
26690i02a09n01a67F27O66E49a33o20c73A010k12Mf87c13o6F6f4C87J063g3j34
26711b07A1e74B16q9a74C04r5L55Q5e85m50J07E4e08a12k68j65n83E43ol1b06
26734G79Q34B78O49C36e91r8a38A21J009E62J45p0c38j22K25k29G94C61O28l72
26754F17j4K54c55m68C29I9N9a02F27J36b17E3a36o86J09m2b64D47a6D30R08C41
26777i16J34h5p1m32A04M48h6j91D15f61A130b74A092b07q12d87h0H26c90o84
26797a074C29a69r10G6d31G22k0C19b9r32L02E23d70C95c84E85M32C35m9h7j412
26818a499E03a244b33I99H9K38L54e8m15n95b15D13K76R94N7B85J02a64n76r62
26838a702d85E1h91H17q9J32B00a366c44o10n92c14F47L68M13n64h52iB88D6f04
26860E39j74g25E41M34j75G7e97D46a8H82j09i54G99D0h89B87J063D12j57D6m
26881D2h7n04G68H3a08K3B05A2M12j26M60e53I80C8g21I20c46l96aB21M1e46A88
26905e27F0g0l38m96H65c7A04J137b19A21J33c82M5l54K00D91K35M19b7A013g33
26927e95l66C66f50i4A140e89B64a102d58m31a84B26L70h9n22E47c19F56M69c16
26948A23L61A41J377g35A27c50a31m22C82j5l2f89a48B90M18l49D0J272d26A67
26969f36a8B31K72d73B62K72a344D71A05D0b89a7k92A559E08i0j76A79a65K0j129
26990a274G65M62j93a529D49b07o26k78R8G91C45M66M64Aa08p44K54J0j38j22
27010h48B99R29C58q9h97A87a888R6D74A43a70A86M27d19B9i37kI9N51g49C53
27032E90L54c83A220a340O20H9a369F24a93C36GJ020K1D89Q3a020gl36A04K44
27052C48j66c62H40c51B63a69D9L92a56G16N80n33A61a34k38k64C58j46a089a64
27073C3L44f76K63l37K24a59A239A78L49J2E4a044d64q10B05b42A119e6A305h16
27094f93m45M23b10m79D23I1N17O09A85g3C62c18F53B66g03G94f23a9A131b30
27115A96cA30c96j12I68b80J17m22K26a25A30f36a84k09m96A17a24B93a9H02i10
27137a56F07f3j83j162I06d99j8A77d36r7E64a334E15Q31A89b44D6O96A09c52
27158d93A17N06Q52FP99k03d3G1g36A94a42B64M84c28j93H10G2a77H11e25C40
27180D52r6C3J335B87p8N36f2I02c11a28l14A98d37a18B92D5e34a24n57K79E12
27202g32A186f41C94c27D39l7d03B7d54A041C96L42J75g69A86i5j045B94R85o21
27222F58d0D62L52e83m62D29i23A273k02C02O87a078d32J39p71E43J45N14C69
27242I58m04g02o14b68n43B1M03N80D43c26A13M42c12n09E4e99D41Q83C95h7p9
27263a66o14JK99E39I2R55c88j06D20n5j38i17a62d5j065b83k19E66A24R57c01
27285A9e15K4F38A19d68G30O29o51C15d40o77B7i5C27R31C82j44J78D9d63J49
27306c14B60a0m42G30J90B20g3q91a71C79a71G02J049F82b89D18g00A67f11D66
27327C04PO72K73E39a423D28M19c09j12E6P23N63k05A03b30G73c48D16E0R09D46
27349A37i96A284k01E22j15A93c16k37F74A21c49F36I7N8O4N46g8j16A7d46pB96
27372d6k22N8o13D02e10m47G08A05O43B64k9c69h7o65A39c5A214J69C07A10h71
27394c91I09k27c69D32K57d82K00A341c53a31q69A58HR5J23a45b6A95K3f64a53
27416f38E35j39e98E95b13F9d17a58A69i45j83E14b14n6l42C08Ea01n09A23b42
27438C12O09l03J63B56N67A01L19g16l38a59C35j44b3o71J2K56j8B91M03d0G2
27460B79a6A329B33K42h19D87c16A872c1A599m7a9l26l38n49d06F22j65O17a28
27481A8i46b16k90a5m1j71D26K08a16G9N92Ea142E30a61K6A82c38D10a11E19A6
27504d1H36k10h19A86P14f63B97E0e90l75A95g12H3h1k98B10M67j29j84N10e06
27526ao35B63b64J08H75l26E2b84g6m70i4B72M40k46J1A83b8n36lB69h68B47a27
27550D43A40J01d98D91c68A42J56O60m29j15K7b63j224d81K9C45k3O15B64j9M21
27571F66A01a077e24D22N04b98A7J085n24d90B12e85r96O88h0c3C36J288g24R6
27591f28j95H61b2o10k3B37J73L7l4j0g42J0O2K64D26h53F95k54c47jn84c13P8
27614b35A152C91b12G81j53g13r9B38c81B51a56l93B21K63b7G4J70M78a70e2k9
27635h1I3j8M42K89g99L36a19j040a09m08A935m88j70A10a85R1k36A6i09O2D92
27657d3A35jP80C71b11E01b17H12d94I52e00A095f88C00a213L45H8d89j7G17d17
27679A62R48n28e06O1m3n88d87a16A137A75O42a013H71a96o66k10N16K25k61F85
27700e27C40g51e0k06l86F69a17A520c23A59h30L75n62A233C74b92D96B6J36a140
27721A53K35M23c2D8L01R9b78D77f83R4b03I96f84b25j30A027J22a274F81f46
27742a02l20Q6n59E16K04b48B08P16m14a59J3C38f79c7j62C34P05L74j17A33f49
27764a8j43C72c57E26K7k37j28g6n76b73F59L99C39A47J26c14p7B18f64B22a183
27786b0A196E63i71b41k97i4l92a69F59a081C07R96A39b49B23e10a24l70A034
27806A31J024f9A053A95f82k58A9e56b3F56M78C61P31E45a11l60h3H50C64L4K0
27827D18d49a96j13j83j61L18H02f23H51f27B76M24b16A36a706d51l53Af15a04
27848b70D13L21l41j06N24a2m86C52L06Q4m5a25L7q05L22r7F21B24M05L14D4L37
27870C81a02j076b69C82K34J11A26e60p1C09e1m39J29i0B35Q57k33C81e13B98
27891a556a71Q2l3n37A372l14G5f15k88k72K71D4i0H40B44O25C35L90J77f72n0
27912g22b8H1N55a06G89A01h53J8j63J66A56a97p54F27e39l50A04O38a43o96l0
27933h69L88E32d61p2C7d38k1K08m7D99j86d28H9L49m9K64A90J07a37B6M63K67
27955G56h7F47k66b86J31B21M47a76A049P01G79J98C97oc51p95L39H76d43M9k3
27976d17B79l1L29m9a99j2l43e5G05e6j62A201a89l68D24a511O27I15e91C05d92
27998a54I27B62b83m33L23e6G63O93B87L56e52j43L20l29i7A84f69C46P82n3f03
28020G38a33p93K94A37d0C51N6j75L23a319C82j53d16J05HO4N20J048A22a05E91
28042BL56L68k78M1P43d37g1j330K26B09J007e32K04j35B21e82a53A51h77c70
28063a03A275B56L36a68F81h94L79I2m0b63FP18a2B48O6d04C14i84a10A396m07
28084I89e4A06Q04a47B79g60q96P61J07A376D65c11D23J12a004l58C78g73G06
28104E59a40F31k77A31i8n90PL06E18O46j22j71l35a26j36B7ho75a17A407D36
28126a250B34L2J37A02d78L1a74B27L30B53M1D0a63q00A10Q8Q50A4J89oa034M2
28148i92K40K42G86c45J70A232b51F85h64D05K24A60Fa311i9I73l1D25b66l3f3
28170d20J13k10o10L11j8b2l10C38d01q3A67c18F66M18a52C45a09A13i85L1b60
28192d86m62D04a1B51h4M0E92a102b87f8E77K60l39A35J74b26p47B87h03c77E08
28214H34a94E34b37l05Eb92l85b82E00B47F4R30e48J11B03e53p37b63B54n4M07
28235F07J8C03a10q59A07b4m93j7F15J75e96C24g95A08J56a351I02b96D78J037
28255A515n4g64b93o82E38a96C4M31E7J635G83b65B11a66j145C1a2G0i14c97n93
28276i90e6J5m77d4p97D17j62K73b53E55j2b20H8M88h31F85na96F78b89I3i93
28299g95i5E64k80H8N61c05A97d07F8O4a711A5e44a98A796E5P76a174C2b77o6
28320c43k28B64J88i35F79K6c28m59L55E49C5L38l2J43a85C00a012M74Q2L0n04
28341i30M44D78c51C09N0Q4a305B70A06e81H07J60h3k16e2j203N31b91F59g8D04
28363D44A72a45J2C00i57D03h04j84A07O80N11B44r1O90d2A54f02j36A623C44
28384g8D60b09j6B70f31C19f13b30A3N53L01e13K18H04l42c66m66E86P63b51m31
28405f82a79C95o0b88p67M86C02A45L73a50n91b0m89gj11B71qb68G19J49j48k28
28427D92a733i4C0O39p8P1M73A7a9l66j255c46A018h62j15H06C09A31m3O1J43
28448B92h66D76c5A46d41F2N33B73R6d39m81E7J85g9k90BP64a80I9e49m64I16
28471B10K33M89k79c69m30B30a613b90I3a1k7E75A72g51B61d76o43A53a24A092
28492B71f7k40p7n82H36f27g5r55M23b8C92L24d96B7M49g7D30a297a80A100J1
28513A111b85j53J89l88Q4E39H7a863H30a363e33n57a23D3M15g57IK80K86J549
28533B124D79A24Q64b60j29C26a16m29a46C17a14l33F18h96a14k7H90j50L0Jq5
28554F86g4j368B7h33E8b93j086E38K56k80A09g1j218a18m54B34I5L20N01m22
28574D94b4k35j309d20P0O5D19A35K65cD62j11e33k73a89j045a92R3gG63L81b83
28597e14J22J46r29K54c06a33B86M5J20c04J50q62h2D81B9N8b20n23L21C94c13
28619a86n38A63g64A42L47f25a06n06a27q26B88b77A140a33E66A16d12k46c3A8
28640a46D07Nj26L90O57d97r7B73f48C31a34F89K58d6l22J38B10e54qA03h74B47
28663G09l51K19b01j43l13I15c75A12J252a101h2H61B49a219N81j67A3a147F88
28683C6L8h24a16m57n46M28A40K51d2r15GK61a332f46K06k98b77B61M33j20c61
28705D66e4p84b30q11a40F05I1J414a3m41A93r4L0M58J11M02l29A30gB37a402
28727C27a249B51a51LA311C10R2a24j175a44N2q21L13E50P5k44J14a4q99m70b46
28749b49r73E62B20J140A52a8o38A52b34D6A6M24J00A43J35n7R4a144c02fA189
28771D98k1A07L57d93I34a137L62G75a59k63E51e9A268n72A61a93k95b7o36H1
28792a40C64K66b67A501a577d25G76p7a05D03O65I3J1a637Q00H97j8C18O54k12
28812G60q0A79J17b44k93b04b3A84N53g29J46G7N09L91A10e72D78N96B69Ac50
28834b54b0n81D50j39e92e8A86J84g38E10A6K16f93K58A241E57J83a576e76b51
28855A249c73p23N20FK40M56Nk24d07l36K77k15G35p8k76A60rg6I11c32m67a46
28878C6b54a03D50Q1G5f82k37J67B93i38a21m87@A255n38j76g1p87c70A92M95
28899F87B16B7d28h2l49pO7D27A34b14C61O09D14a34m19l02K11q4E30f75G40a7
28922A18a153B21i68b22b8G41j32A1M29K83J49B3N55e85j80j14B69A34J031D35
28943A99d36H46a94l68A149I4J444a12A57e53D56d37r5A71g58F99m7B83L52a95
28964e61j31n75a7CM39b8E60N64n37k49K81f10B95b42q8F88e73G49g37b42j59
28985d01a30p78F05a406A42P74g00C09i34L08k84M08D7je58a48B7b92A60b01j14
29006c15k98b53H19d99C43c02J33j372f04m01g3A144n68a27j89A101Q06a081n7
29025a138C43K17d14N0D18o9L33A21a574e08A43N1a18E29B35e14L0K0A31c07D15
29047a008A116n35K99J092A68h5p43b11l87b51b1A70b78p3C85i13c76l60K56G86
29068b14C05P8J64c64DP7a048d29C96c42H52B67J60k2i85g6r23M05J89A160c26
29090e83Af23b07p12M40p63A75J135E74b27A376c83D77k35a16o65J25F55a22I12
29111B74A18c48j78j08a0A89a21H73C95F0a54q31p57E57A86J295F49A62R64A91
29132e29I4a317d58C63i00b60i5B81K44A98b79Q5C48J7A69K00d59B0K6N90h65
29154B64b86j82a14o68D71J96A42d12E36d91D84c37k45A43O00B76J62h14C66b52
29175f43a01j046B13M06K48j15b00I42g89j21K97A62G3Q33j75Ei13e5A04a086
29196a00jC23a231H19n8A27i33b26K1C99eA76Q8e01A80c98E05c79i3H73I8O11
29218G09b41n86kG28c22j09D24Ab06m32A005A75a35A58b10r54N05j47H73l42f54
29240D81B1J00a495e37K22k24I0h17a42E66O89A72f29E53B52M8j08a44A257A85
29261F44A86c56j198N35M57A32L34K94M57D06A00e3n74G0R47d67A0d31A323e17
29282h50j16a27m3k9k91B5N78K48a142d38J84l89K17k67F8P95D28c09j72F42c94
29304a54j161A28c13B0f20a15D45J71d85J1B32M13a08G49A06P90k96d53k06q6
29324g45j15G68g82I94D5K18a04C26J22a228a86l97d5k04A44O66a039H3i1D8b71
29346A28R64c37H04a572F0a176D95H1g2n01B09h40D80N85n02L1A06g35D33c30
29367a73G80a21N4D51d97B40f46k15F05g13A052f26a10j04J0r80M10A73f1F3K94
29388C57M85M22m45c44b8A70a35E23d3H97a79F92A19d50F0b96n96C23N17B85L66
29409F51i9B40a90j100N66K73C3c50c6j136E95B42a445N18B16J02N9n8A5N68A94
29431a093J43m01c65j14b2D18P03g92c75j04B11b49J2E37O14h18a35j98g2D80
29452e11k17L32D22Q1K02j72F2f06C83a294B5a25M4F93q8j63fq27A39e5j60l83
29474e98H44C99L81f42A82N43H1c79J40m91b36F87B31a312A376n73I5i66d5n19
29494e64B16P71D09k9b51l92r04f65C11f08B13m8a67c2r4C7f63c26n87c03F07
29516a44B87l2D5d96k70q38e86k53L39C59L77Q53D12A17e10A03qK55j49P80l79
29537F02q3E5d31j15K28p8I5g95G04k36ok28a93C29h10D85M5k52d27j09b6A90
29560H84I9L08O12F6a098@e95D58L82a48j46a35k44D87b05n12A02N01A10c08o67
29581i75J75a95A17B1a83D45A69L35b0j73E47J54c74r6A22A4O18Q3b10K0B1h51
29604e77M3a21H59d17C78b50j14e5r06b69A597o89a43d8j81A58g67J32j72K36
29624e71F06IQ69f6b9m1m35Q3G38c29j6A66A2L57b21L2k50j54r54A70c95p40I03
29648I94N31A75Q9b70a07G49a10I16k98P21B68Q1a216e85o2K42A67k4n4Q52C35
29670d02n28D26b82A432B1O01j79N08k36c33C17g82b13C50N86M83e07b7D62e2
29691D7J277B99NN37A79O39j49e64k45b57I0d51A066j99C54K5K48A6a106d99p13
29712a212e12D61j2pj43DJ110a231Ha46p07D59k9M18A84K14l1f54q6l63a32B50
29735F65K39L17A02g13k8Ea49p40c71a30j72D2c37g1B90b77c2E02p4K59A98b64
29758D64c97A94a62C94j78QP68f37j36L01j284f86G25b07B35J017C76B4J17c5
29779f30B16a37G70J64f36A424F30a18G81a386C05g77C84E6K78M51C33Q7a048
29799g54J7B39a078A50d18J25o32c65j5J26C42g97E15d87E21F4O35h52J38k39
29819i53a69F6a737e87B04a44l6l6p0m4L6l85B20b13l1G49B15e69m37c12C42b80
29842A041L70F17L70J9B1Aa289L58Gf73K33E63l3b22G90B56e86k05A068a0n46
29863e56K46P3j209A126b34B45a072b26G45d16H63dA244d58F11e94p67c00a22
29883i03F54e86j91I94k65b34N4o88a59G72j15C13M22J91e50K25q13e08k85H22
29904H53J15K8J60E29d79a70l9G98b40C4b96a40l2l1aC0L58g44E4J100C14O59
29926I73d18F7C3f45A16a34m41n7b26I90e86p6k79C92J3K10K03D00j69c14mL5
29948b83l76D9J54a122H9J357cD33J2h29J14A68d08A75a91n96A809h32D01a18
29969B20K50e05H17M7A71e40A93l8i21n96f37A192B21J78L44L30h98G87h14e7
29990b69A97J363n63A08L00F3g7p4B8d76p46A36J84J235e56j56B30a506J18A004
30011e49a52E24P73b57E74j74J79A17a018A72b49E17B56g34L52j80F00d5q51h5
30032C25J29N07l98J16b65k91E61A59b40E93R6l15L70g99o6B38e71J01m67D09
30053A288o31e67A66j7b55E3d87h0l74A134d51A154a082h0m65N1a98C5L8a77n4
30074b31A008m22a037b04A46O28J32O07G0J240k74dl71A60a19B50a011c78A42
30094C01K43J11N0a33ej662E59N69R5E76a12E86e85b87I9d99l16F85d13a41A220
30116f80m47d44k94q7C65G7N68k11M11f34I84b35j0F58B82I5f78b58E29Ra29F40
30139b36k45G13k19d00A20O40e90B09a091c86o33K5G3J19J19H0K99b91A46N6Q17
30160A019D44A42M0J39a352c74B16c35a67A0c80A76b72G90B32Q14a131o0N07E66
30181B84J53L21c2B55L06a15j402N34E39d36I50J51e78B82e9G59l10c80A14i5
30202d11E42Q10k8k70C91g23l45B6M13d09A293E92a5j67A74M9c35h7G92k49A84
30224b72a13D31h1j99n48C27R76E4J221D33f34l56m7K81L05J67B12P63l9j11d46
30246h3p08c02m55B2d09E43p0A5P06A38a543B96j47a773a69A38C5a75b3k18D14
30268h74H43A14K0K47b22A85b49k24K1E21n1a48d1E87A32J254A48a64m63l59A28
30290C92A4h71J03K49G42h74L41k01C89K39J46j90R72g32j91J61a69j41i0A458
30311A085K22A62Q93A81p4f21q94B2J026d19E26f54a04L2k70k02k62A93d43k33
30331f76I02k67e31k7k50E19b65h5l40C91J233A08K5J147A43h94m1h1C47h10H07
30353b21j6n08A1e19b17l8A73P38j83J78B89b42d9D48J90f24A01M87k64C1Q74
30374I05m50g36A71b56F5c92G40l52a44E74e12m35D66e22I0a66H40d92A34O38
30394G72a265f08D77k04d95F51N78C4K55M04B98b65B18a95A62f58H13k28I2a27
30415i45A78a115M67L11A192B15P93B91M0f13K5b55l1o35b51D25A02Q51e99C36
30436h83q2J73H8k9rJ837c58A176B48a224dC59a09G72e38A98H2KL28B01b39I50
30459G60A69J096P5n56e8F2a002d83o66c43F34j11R8g38K02a64n91D00a59AK42
30480B43J143E50a29A166b19r18A39J14d2k78F92A14K13h71A71e31D77q1a35b0
30501A182E43M13D24a613E86d1m47g5m55A6R6b85n98m20a37o4F15J05A16J198
30521A314D36eq35a13n56l23D52A18J401F63L19a244L51k27M59j20G97l75p6b62
30542D64K93a53c5q77K03C05c45A109O56G03A51N2f1q9A67o6R18m77c60k15E98
30564g42k12F3b23H35J20m73J22A48J95BKc31G53c10A30i6A2b76G50i01H32o3
30586G69l23D8K49C9L74j16f51F03f28B40L89M3a51k9H71M1A49jL65d8j473M53
30608a068d47G80BJ172c16l19G84b46L7p21F96Q24n70k49L75c54o21c01p87c87
30629i86d47a69G75A74M78a74o2B36g50H84I4M65g82B93J31o3c12Q6G4L68j42
30650C00Q1I2l1d11n09c8p71a4I3L57d07E61d2o17j19b74n88A166K19m47l31b03
30673f47k78K70l05b32G7M09k19M70N1c5D98a085L66i0o64fC87b4n95B27D1i5
30696g17a4AO8J83d44n90D92a270d24o71b47A92J020c26E70d58E62a342K14J78
30716i50B58J42R36m65A91Kg50O9D7c02l14A78Q97B35J004E06c03C81c28O3E15
30738I42B45J044d92A71d93C54a767e08C90RO35i86A4i3j245g4A29d81A426a78
30759G91F3K88p5e28A07a72j04B46j01gA572m50i25I2b85q84C43N66A14R98e83
30781G62l08a067F9K72h6H51L6a41A473d1A30f44L21o21M29D91j04a39k57l79
30801g75n15c35K5j01B44j02J036d57M5a70m13D52f86g8m16A50h39A51c92B45
30822D70o4f45C87M82i00E6N92d18E80a83C70i42L17fG4K44h0E13b7H93C06J32
30844D38g55D94f5A33g46G2R43A88A0g91C50A57n4i5H9O26P07o22i13f0q58c95
30867I93l0k71g77H7L66D1b74n08c49o48a80H60A96L65c91J63A20j1J66k8mP99
30889A042B3M1d08k07j9L03n5nl89A368Ib36k59A80e72d3%n40C66b34I04a051
30912C80a069N16N4F15g61D71k35M63k33g1k88p7f0G61c2F20G0h2j25l97b23P2
30934a51l3F20b3C47R53F9h02j74M73o25d48a20D25G5M06Mn9c75p34j116C03N24
30956H27K24c97A003b05E97b36o14F57a267H28j17K73I0a188b8A73i71M43K58
30975b70n65A267m89B69P36A49R5a056G29B86K61d47C02b05A090a33j350d67q2
30994e49H44K59L1F2a36n79m03a89o82p31H2d62G86a42H52J20d02l83q78b00A394
31016H90D5P64noC24g07C54H8i43A252B45r6F4K88g8Jk17C72D2b76D76d67A96
31040a234b29c1r07E05A62L51K97j68c01g8q33k02A10l7N68J96l80c32D93i0o62
31061g52b95n4C98L62R76Cg5k14A54f51J39G3a93L1E44f2D04O58c2E5a706a75
31084b57n6e4kj76A09R5a970EJ17a86m82f8n26K27D69f47K19J97D00K26J63C06
31107d34A071a81G9c55q6p65F7h14B47r8O18C10f21m0b50H95k00b96l23A158C94
31129E96c2A85a059d90E00c2p20D00R46m46e44p80M00d36KG33I9m4K06e73J27
31150d46o6J31k7D98d4A499N41I83A11M46i70q35N86e75A235a18A303f42B03K28
31170D31g44d2j32l3O3kG81C7a03o43J7k75e02F93f66A24M6M99i14F2c67r36M36
31193h67b5I46M70B41Ce88K59e9j314C9K7J529I0K04a53m78K41o23F45d16G6J017
31215A093c5A619B15N52B06K31c44A18L78i2B72p0a97m62c3H90k75e8I48A9M19
31236D38F2K19j12g2D98a6B43F4a21H30k09L97b72l98J42k0J90C79c20I9C4j3
31258B1b13f3A65f49L0b66B07J24O27e11r0K94J08p59L05A67a33n08L18m9A128
31280d29D53B04O21a158a93B59c63j87j77F5j0K74c50a28A8c85B17M21e85G35
31301A01b65p26c33A138j2h40b8p70n69A91J84a154I21J46A71d52j74E34h2j565
31321a647N02AJ484k52m24j27Bi74j31D25d37K2A236g62A12R50G4f2j59J6d7D40
31344C20L73G9O71k14j09g84a73n22E14c71B33R37C84i63k50c43J66E00a90D29
31365d49B53K19b40o06L29d2B16c11H45L22a97H04M45a100k36dj466d13E09k28
31385B81A38e2F69d86D87f06j99H44f09A019J8d72B09h0D37J82b16l03B02d99
31406B42a08n88L1K6l50c15J4E00d56a03q63iA41iA5a6D9b20k51A147f82o97B1
31430a197c60l24A93a02B59d28A77g23J00j16M0a42PA221K17I8N79a122c56B21
31451a66l40a59F48P0B12I2N26g43L30m00G5M73L88k31b09E04K27b30m9n27L26
31472d80F81c12b1I72a1Fa285N00A75e51D86a55G89A35K51b60j61B02a333e57
31493B51N80P89m0o20d56A168B73K79A54J4K26L4B01a81j72n66d39A50M10c27
31514D26N65A16L24e75g5m37C78O17F0R30D72J95Ef5q57G6g82FJ40K64a9q07K07
31537f19b00r1J18G27A13O12C36RR2N49a453e05D29J03m2a35G53O97b88l19j99
31558h06F7d69j60H58e12A175d22B71d22b06B24i19E75p8R9a64G5h24a64q97B57
31580f88A221k78n0A58O24C55c32L6j53b11C19K98l07C0c23B14G6e42J54G83a65
31602D37j22lg29G66e96J3k14b7A286B94P0L85j89j16d59l71JL33G29f2C18j43
31624A75e84D78a14B42Cf37E1P07l62d51n6a94k76B23b017d61D3J56d99K14J04
31645a81m19a28A24M39c09C78K65a193c45H92B17e57K9a64j338c50A51O82c3H40
31666b13C11g2o71D29e73A50h9j14E6A6J75a11o24aA97f80A213b8A35b91m06J64
31688e33k57k45b80B15a15H25k94N86E35b67G7d26F86c88B17a21l0A65f63D13
31709a727E80f1A19N20L51N68g04F5a624D3f90B12f54H84B32N55a190A35d63m56
31729i19E3c87a92n82B05e66g9j771e4j582I56P82C77J064k7b17A42K21a034j37
31749a171H18h66a08B1c46D65j70d20a6m30D39j85J076B74O28m21a37B34q6e90
31770B42m1P03R06E96j31d31a19p89a24c9k43I80j10J83c40A32e75Kb74C98P3
31791D71k30l6c51l09B8a605c58H30f82A25N17j55B25a261d02G75Hd95m82L53
31811f24A83N51j39i1F99a71E8K3M99p4L25K90a25k27F31k30b14k50A47b05F25
31833F6d86j85d8C81a18G16M25n6B30L15J051c70J76p15L26J50b11d2A007dA69
31855f21F8g45c32H13o8K76C70j05K70a034H3c04a42F27k46a29A039D83b79f8
31876G08d5m48I3K83a45B54h6A376B90L85a74l9C09f52E33O5N67B35a10p65M28
31897d47l87M1E5a00C60K95c13N9h5p24C23a28l69Q4b8m6k07n93j36r5C41I9c91
31921G7P15C44N22d60D13b82M4B1e2I14B99b6p05A136C67a016b17A07h19A52J89
31942C41L11B93d43l61oK44a72H51l24a61B32K74j97J86a150n31M37E03B49l6
31962B13Q87c29A41c76Q2k32C56M79J353A007C77l9b53n36j36k79b1B6Q2M5N70
31983G23C09I4C8f51b38B07m3M51a71C74h63J3b72o11B89A42K62h02H45L13b96
32005a373c82D59e77D85R80C96C2lL88a91B76a55G25L38a94I28D18a41n56A21
32026B50A01Q47C86m0L19F4R73e36J64F7J168i05A85b9C12J64j95o9d77J75l50
32047f52a64O9B85N65A59a23p42L79j26A11e99j55a52j22B13b84J33B48E5A8O65
32068F83e92A131G9K02K41A18J68a694C79a002F73d77D12e7A32d08B4a69k25A100
32089C04K44j35P55b67C37a221e45K18H04B6J04N33a47n0q38D8Q28e22B66b57
32110a177L68I39h38A11h91K86B02a94I81C24P18b09k54n24b89G06B48M24J63
32129H35h1j71C40a73j062b28B88j06H0M49j3K40C65A31a802b70j441c12H01B91
32150A932D26r8b1m52J35R6C02H7M95B50e34E49A5a01r54d39D32f65B62c44p05
32171a049A304H5d69C36h76b53B59Q66l84A91e94H9d96l3o49a63C44L63j25P30
32191A312C30i4n15A87b76o71b55D10j58Q31m23B95n8a24n77D87j38p5K83f3A11
32213C23a240b1o7o84A79R90d83a66G82b45l91L6P6A83D9M65A03d48j48j15b21
32235h0F74b00P3m06A0L71A59a055J44H04d48E0g7D61j59J88j08a4B39d28m67
32256h95c0E00c54C54o3b86B29o1M1a141c62q2H77K41n25B70e35j59m13c22K9
32277b93F87a456A499G44c85C11i43J34j31d67D45L26G9L13a52q46m05b99A30
32297A292E95a49B73I3a85D36e43C73j23Q00a0A385j02E59c30j62a55C94b16N6
32317a60k23e6A626a013E8e8B74h22d4J2I13A05C6J07c59A19b57c4C17p2J56L20
32339G21bo31dj169M02c04P7D05J379q22ij283E22P2k4c20A88P42l10K03c36J26
32361b10o42j19a11k77E81c28A00K68K93A9M57cm01G98e38H97i04D27K71d23p6
32382d99l56M25J90B97H%J161f60D6a318f38D18a012C09r1J53J856a84j38Ce21
32404e16E20M1m6D8N1K6c37O2q51A28b6q19B11Q21c57h0G46k59c00j52I64c01
32427hD51h69a69A117J66b21I53C4b64NH14N08k70C02A28d16E1e23q87B75L85
32448F60D2M75m1A07a09Ok4B09P3C5J57a81H05b57C19a61F89d63k52a62H39a7
32471C36d95O7a16l96P9f6A175D62M67O6e61k66A403C46J90K41g90E72b00P8p03
32492h25L98M0e0J9D13O84k19f84D68d76q89D97d47B06K67L10B74h55L37J1n95
32513a102D35h57A123P48n84D28E8P57b80k49J04k26H41l95IO89d60P1C45G6d9
32535B44c58C62k0J232f35j36K04b64hm12F21M79c8A90E8g4o86c21m37h0n04A982
32558A60b59A19J40J72i23F7O69d9B99M25J57b29A96e67l71F27cC83L25C51A68
32580c86E74A65R0i94C63K08j32M82k64h30a63j41I5J000k61i24L79B51K34J13
32600E98c43j112d42B18a31D92A10L24f59lb26n29j57E99a140f0j39F68m1h06
32621F55f09n13e53A776D3ka63B78a62C92j76e19mJ06A086E38k51a37B04d97J81
32642c16E39k21b25p78D84g32l90L92q6B21ka67C11h51E81N42E44O74e44B13B9
32664G04C13K76l6N9c98J80B67g07B18G1a34m59A415E93A96c14C01a011k9A83
32685B43e49B1a61j112F1L25f82C28A51a2E56L4K41N33C33b13l99H05c67j72A019
32707A23L37j15A27a063b14k6J13j023B43O73l16c25C51a091d12k08M8D32J26
32726E58Q34n45G2f36K33J63E66b81H23j77j19J37E3M47i22A52e11C33K01J044
32746A578E35i07A418A87e32o25B27c13A39L72k48a38A152l65g1o28L07a34A99
32766I27J36
32767A063
$$ Imaginary data points
##PAGE= N=2
##DATA TABLE= (X++(I..I)), XYDATA
0@@@@@A6@A6a6A6c2D8f0H0h2A12a44A62b09B42c04C54d16E00e72F75g85H98a045
29A184a359A548a750A987b238B517b831C161c537C943d380D878e395E984f615
45G303h075H894i819A0821a1933A3176a4542A6093a7830A9815b2096B4748b7891
59C1659c6305D2183d9898F0520g6162A01568a50138B77971a762710j298163J223385
70a837488g41124I21862Q77432J11172H53038c61048r51585j3792f12904G34091
81A940414N57419o16278C91216a491009j398542l95814Q92022f69903A221624
91B472358K23598q71057C44112a063414o35038L53414b12686A059615P51874j92801
101A618688E50983i88411j381230o02762N65557h56012A021657J456499O05769
110C083925l65409j196334i1279j372129o14764J96804O85977c64756C45997L68406
120G14403p1743B83442h6495k04857m193a16652A74790K91311K23366J37462J5181
131H42110j99338A67022e14766p23876n68747j96346L79613f20927G58413J276279
141B034692O88904j72261j001929E1648a414812q93770L4158R46700F2821J145059
151A207880L92376m59468F2412a163815p55881K08820e23513A108396J335919
160B444315M60138o44994F81310a241331j460201l86701P84966g38813I53539
170B073328P7566r18867a25441j102197l57213N46001A96746J338373P26923l09807
180A952235G08439i49458j413899o12553M57030a135233F32276J442695N87463
189B662434l83294j082178i9962j019843m10234K63880e42111B33501M39334l4131
199F38704B57118b49332m27743j66508J82677b19313B72457L89696K37949P1044
209I71146r5864k43630B67922b15818n72714n20083k56045J49332N62972B0698
220I98145P43151J70810n00356D60337e64390p36578j82379M54466a48960G27686
231A168526k10608A94580g65343p05183j02473O10241A59656J177641P24664l8234
241B023727p89990A1667a158239o71761N5441P03589g6067G50278L30251k38222
251H42307B14409d52106l35521J80918a0908G11219N14553M8679n05227a16517
262i98928n14272R658M80734b53968E35485N21774P9573l07956C55274f8236k63061
273c31297o9294J06499a04148D2661M9225l1147h591q0873q6354q8193p6169k9219
285c69399P5294f4562C21127M48332L25902K7828l57241F1330h09689p29305k64502
296a803496L64713e44670E66013R24754L96258l09564F49521e21930q95669k43742
306a661341M71520b11170H85583P43632J2219p60325c24423j126167n83033K04388
316a829235h85805D50918J195061N61806k85234I44403c20619j067960m74088
325a862667K80214g12302C30536P74721K17012l83753A57718f52574m73973P1633
335a054914d79494C31259O97359L02337k18261D43983d11385o90910k70119K13405
345a159009e68294A85881O43544L01554j35811m83450i2282m96194k33782R8306
355g23952c23944B17881M51632J78142j59093B38503c62711n32036k50726J45837
365i99636d81622B57976P20437M37428k9578n22088B4780h38289n89570j01332
375a529191M49007b24836G11086O44446J08488m62057A41892g86640o20080m0948
385a447668N69662H2068R58206N76025m1796o71311a64586j045081n88511R2530
395a705648P24034I7692J038484N98337p7615p06811h2912r33372m84640J28460
405a372464O70268B28700P92236L19498k55498C84938d71531o73253j95663L71573
415i68874a96251F40987N77873J11034l89156A92736f18864n43590o0456M05507
425h17403a40570E43242M37548K8107l89110d528n85216l15175O5484M07153A55024
437F92871K68451j13406D03392a89192n28360k86440O4963M06173F1484N52611
447F14095L30671Q384l09959A15485d42556l86697p6403K44780a92020C44914
458G67042J34374k20190A96356c70536m54029j74743K01467b64511D03457N48652
468I52109K20171k04109C95425c58056o54564k92431J93961d97065C07606O97129
478A004735L22824j94056D87889c45332o89846k72559K54408c62788D84362O56223
488A140585J92780l59958B08500f51689o13709j17363M45062a02466G68213N54522
498A322735L1270m86503D3991g89591m99489L7971N38373G7851P19474L75837
508A173162j02438E33134b17902o27492k55324J90410c70049C12080N54646J95353
518A062079k29516B96473c22007m79927j79672J75656c38201B34177M53005J78548
528H65730j21129l57991h9332m38539k33649M5729K92692B935M23580K81104L1898
539G39517k47140D7490d29190l31514p5132K30295a14376D75116M39728R9257
549A014101k87121A52998e18559n20629j42798L25906a65197F07754N45741J01402
559A254897l93754A01458g22721n37597j2499N11717F9207Q25905M75637j00431
569A270318F23511b97814q09989l63067K28812e02498D59682P91213K85726l39713
579A196908C86686e57818p08269k00134L87723b75713F01204N99805R6661m18903
589H78767A32806f31700m81009j0496M40499C78O45930L74595k0772m02787a7109
601e93121l32435L557L15184a01833D11177L50678P9250j90611B71336a71461
612e48641j91784O2708K87019A1654L92891K65422L0148k42245B3973d37831l08729
623g46560l4140K75125F170N65838L83917J6764l81957d8859o62541m33661k079
634a147140M65388G7549P43657M22071p2500n43674a81103p41511l51797K04366
644a070045c98299D49438O67096K03575l65749A41396g75597o11528m6644N40190
654h93579B6160R41090N83485k6677o35331i1466r19951n03282Q7258O33725A32613
666I70612M08784j64464E78999b59675p14785l04837K20304d12144C87985O36451
676A024436K41750k22321D42147c25343o46875k90099J53355N11231H8644O38411
686G27055L77334l193l64522A51215d50229m21421j02193K43981b30769C40459
697G61563J24515k17871A75106d20198m60637j21518K80677a35683E45961N21154
707A067115J45275l14289B23325e61370n90260j59422L34272b72557E28444N66448
717A094892R7403l94184H8576f41867m37669N5591d79675C10663O82522K64748
727A257933k80365B48546f47873o94712j81313M35342b05773G68823O90076J32103
737A591002m86093A95494g56504o03909l5232N25628a3959H20401M65392j04595
747A181198E56245c09915p38336l19001K21294d58285D41101P51061L10557k34217
757A268502F00561b57436p45574l80625J01380N18433e0110E99530L87446L4352
767A021328l07666A98761c15908l23205n4307K00389a23176B85393K93713N8869
777F37975j94900F4488c61665l41826j36817J44962b86622B47901M79642K70974
787I98517k7200l39237G7178d97129l90653p6157K46927b50161B57473L55076
797F12549O4712k38597B4250c60328j78662J06115f7243D05636L52777M8516l07010
808D99919e8498n98666l99408l3338L69053g6362E88628M20824K6538l54521I5938
820d74098l10484P5662c05266B32068M32560J19280k66641d2745o21116m14918
830a078779k4820L97163a8826G25390N35236J26459l28112D04982c49049o10493
840i59542k78378J21621M45448g9999D59917L24467K9528k46322A55952b60079
851e25942k7688K05342A4559M04315K94024M5348k54078A2844e66459m78499j93103
862a238061J95607d74018C10774P41810M42778j6344m91536A67139f97906n87616
872a285522j10107L76821c16370D36051N00465M3000m15393a05496n99200k46677
882i51373K25646a00797F73506N83161J03155m60883D2037h84914o40104r1251
892a616269N03346b17548G02100N82546L9210m77758H6462f12114l26827J89047
902g49894a48214E57987M56964j8990D68514c79083q26529m34991J68503g27530
913C26130R79094N46412p9374o74236H7718h76114n80474l6541M71500b49523
924E05667M49434k761m02408e8941n61395k84169J13530c15239C51271O09568
934I60839L25050q6594m99717h0796q19478n93635j74595L11748f33790B97053
945A135635M86016j8018n08723B77874e62351n69698j09774L62097b15216D51596
956H40997n0967C18564c69922n83531j88897L25234g1218H13813O66482J63656
966A643951m37399C11643g03910p44999k07969L77078d90814C78870N91070Q9552
976A059492l83516E6975d86770k00012K48221A51907O40319L53355j46879C66765
987e18443p98207l87099K04488P47073B52350Q84279M57432j01837n85539I3735
998f23239l59937Q3622M21071E0905L99056J13103k09466g5121m42115k50227
1008g67463M3407L16333G6897N10236L76413J27975j54845l89983B2724e22123
1019i71331k46927L7791L26488c11774C24968N71443L23480m0013l89980A92217
1030d10693m01062n6341L01575d9365D43076K25954j54311D2568e52348m46055
1040i98403o8675L96736G2511Q12916N70206R2288m44398B80398f15782o45085
1050a260867j81196L07784e06534A70467M68226J10021k33845A15663b11519q3522
1060b95041a01910B64180L42865J23160j91155G1822e02634m61879j63665J95959
1070i32219d48590A52190N03445K51030m3403k73280B09146a36287j99333j6360
1080c51980J10618h3763C9170L8260A4695a24570j61307j16936j9182J09256g3208
1092B73635L76886K82040P2437k02046C21719c44834o64437m28486j4777M43946
1102a008588b23617F52383O65060K09149l35779D31580d42142o35527j45216L95873
1112h27012e1232G63320M77018r7670D81743d83477q70583l95232K79470e81170
1123E98603J008281M40934k86396H67499b97492r93157m55937K16060P36271A23177
1134H42302K56964k60297B27530d25098l74155P7088b48523C98037N29619J74874
1144A102530k80625A83739e54780n53688j66593K68544d12617B74379N27940K01429
1154A003748j60538m14416e5233l69007j28529J35030a00212B40516K07672j1413
1164D36775A95026a91780l89329k37848K1873L11317D5017N88142M54380J53919
1174A241458k27941D48562b87699o72367l86351M5556M80574f6422F84686M74409
1184A159095K7943m25330D9496f62074m16470O2483d90026B86813P05294L31907
1194A324014k11420D08893e23286p89396l35293K59617f08387D09181Q69670L93341
1204A672192k11344p11940a66590p73426l57219J60447e62323A54250N46334J70607
1214H71191k36036A25301d20061l27925L0181c53872A81731M77829K29654j06947
1224G82267C84001a50267m61467k15519Q1769L10884b7713C33634J90516k7513
1234D96637k01948B8563a85068q5044N9308d6256A56971J47627J8474j27669c1999
1246b90753k14250p8566J12628a87260A84671L51437K17580o58k44732H2359c87439
1258g35351r9161J86906b32241B70527L94874J28731j96106A56281c62771l84500
1268g47271q4660K67540c2592E60415M12743N1715l45894E3004f31731m86032
1278a117763r0708L44630b09005E11796N30318J51782k79111C21938c51007n00753
1288h51760j51762K30516b68109C09555M22194J06092k39593A28417c81022l56390
1298g37412o3937K53292h3585D11534L44690P3212k29907A60688c22849l52141
1308f74990j00704J72636b31131B01226L32100J12121j44741A72948a99265k74435
1318d73700o8410J68037c9831C23042K38349J5590k29331d6415m06479k57400
1328g10294J0349K85767D4393M55672K82986J125l01327a3306m98337k97566K4724
1339g84485L33326F6212M99112K82392n7409l90385a71473n24040k69160J02230
1349h62443d08932B33840N78954K81652j23681D80701b02663o25078l24366J08923
1359a043184N01243A60625O30131L24081r6257m86286a57959o20818l08443J19676
1369i67544d68828B16208O01303K81751j47804D31863b60430n93503k65390J57471
1379i61852d37518B52010N84745K50657j66845D12545b33744n34783k20265J74216
1389h14576c25352B74523M66722J51061k11264B00171c57263m06491q8495K54354
1399e97895a08098D25774L66589N3417k77158G8147d31116l38625l8423K67326
1409e40838g5334D01982L09590K6084k60997D2177d00881k78937o081K64700F771
1421D37187K71154J366k76008a5562m55154k94601j6636K71797d3178D54832L41553
1432G96385N3875k58771A13137d11321l78743q6993K49909a34418D11648L90919
1442H02567Q0486k66621A01504d69184l99235n8091L13920d5240E52558L99654
1452I52212L7026l56239A9140f06049l95578j2494L77845a2002F14417L77746
1462I92163j9465m03092c9883n74657l19056N7156M12231A28723N22581K46293
1472H97597j18213C50033b14714m71555j92696J55763b89447B46499M29439J67616
1482H43554j51127B85486b16195l96682j53521J28775b87667A50043L65508J63653
1492F79204r2950B79538a15871l37769j62315O4847K68770I5445L48086J88889
1502F32420m3264k66167g5465l91981k30017J9708K76243C6022M43261K83422
1512G62705Q324k88236i08m97115l10172k907L12101A7304N16101L06702l0253
1523H09854l60065a07548n21381k66353J04243c55773B38519N10546K15328j77865
1533G86528B80457c50614n00846j61249K43619b19365D16051M64803J08727k83351
1543G06230A52294d46520m05861n2197L12865e1741D89375L26128j4669l37738
1553D63096d7119m84108k69088N2372L46052I3421M49691K40769n0876l13874
1563D19131c8154m33655k56034N979K51216g0677C40225K83221O0366j83324A55498
1575b30147k99779j10130J25066a95182B01709L27499J32568j15603B13130b22449
1586f00139j66079J25668b59922B40546M32967J98488j28683C27648b22556m70953
1596f93509k07854J39463c29416B22544M52824J72270j78045B18917c08538l86336
1606f94874q7721K53060d5155D62054L15066j0487l31944h6314m93561k67491
1616h47366O8714L77492A28343M68118K22706r5134C56025a31624m05298j72210
1626g09132J14647b50771A77860L32987J08757j46715A35697b55400k93710q2785
1636f31895J56543a31423B74931L18419J16618j23295B59767a65556l80678k02288
1646g48522M1001K77386b419D31288K85884L4479k35543I3034c65386l24314o6794
1657g56494K27478g2721D33195L48076M3794k87606A4227e54116l86859l9815
1667i80790L43058b8651F15158M29474M7408l57932I7101e68559m34484m3503
1677a046546L48429i7372E13631L78192p302l71613e1778n17300k57056R9563
1687g26571c18902B30853M61230J74394j82598B28330c16251m22061j36633J98505
1697f76440b31705B75516L76421J09364j81984A95170b35109l04165n6377J97935
1707c97716d5479C11949K24551l751k39704i2132l73502k12977L4949K87130H3363
1719E25501K84778R781k83570E8171d51859l61986q1890K42311a72941C64438
1730G60079J03151k35474A40517d10507l95639p0657K96275b4127E75434M03336
1740I78770L8336l68037B852f78607m55564n0537L85164a15548F07929M95632
1750A103561Q7966l42915B16163d56124m59155q2937L02050a48191D10038L52444
1760G62482J5811l11958c4354m72703k50714O0096L42504A29023M40501K25589
1770G95113o7739l22951d8992m12160k28610J5924K36862h0489B55340J95309
1780D50649P318j56911E3516a75198j15692M2323g6835A45133J69832M2994j15672
1791B42287d007k96278k26519n6137J49615a18500B63791L20342J30635j10586
1801F04182B83689a33954l63222j72561Q5604b72743A42481L42787J23017j47667
1811D60618A00093c36459l30938o8773K48883a785E35326L82549O6867k89277
1821F95465A40841d89577m77791j49082K29820c68373B50363N04371K14634j33352
1831H36016m04187g5981m24117j95232Q7046b90524A18565L35134J29223j16089
1841D66833A58834b23331l20723j38524R9892b73833A41819L90525K36881L452
1851G72677k29953A50877b83432l39590j42160R3773K93410I581L42218J81857
1861E33656k8952k07872C009b47209r7075R7787c467B75029J74884k8236A78799
1873a93747l55856j84490P8804c22924A46683M30842K25848p3337l40232g0003
1884d61359j71193J14885a76847B29687K80097J6240B58676a82707m22576k09580
1894h14863J17009b65182C34527N35788K58777j23499m79131a49421o32331l62556
1904a144308K7797L93946a15966D83103L84885N0219k79530A54478c36335l08201
1914f44536k5850K52739A7215M39745K63209j8774l03708i0308n02957l38056
1924i31321m3064K84794a50823D61976M84552J97321j60558m69480a10884n63555
1934f74439l13458L1631L45879i0204D02028K79572k9328l09785i1375l61290
1944d52665j26478J66531a2342D51229L16142J2747l15696g0813n50187l43540
1954i64540q73L46579f0417D94225L37863N86l11086E1393c72279j92254J10229
1965d54304a14572B82506K59708j8037B17255b58678m47585k16280J33232c33100
1976B85697N51929K85655q6150m32959a4158n87100l55990j2177L09483a67586
1987C18394L09547M0593k21592G1324c00998k24730J0153K43599A11284L74591
1997D85875K25756j8037k71126b8065m86266l67154j14906J94208c46706B32368
2008G48189K91191k7247l37077A39842d10028l77637p8326K25068b15373B35796
2019E36505L4429k31873d4724l61223j74303R9607a35734C18335L71743J25782
2029H15860j80994B06094c09164m12258j60156J46360c49013A16398L64069J38027
2039F18494j08215B35424f8555j93026o909i9747A41880J81644J9643A71399a32861
2051d49821j91303K4131K46949A7636L97857K73237N6425j73971B33047a50050
2062d50611j32635O1448K15183b0866B29037J30597k5754j60369e9542k11150
2072b70692j05184N7266a10214A92346K91724J59633m8498k68711a00726m55756
2082e56482l24457o2762K43451b10199C73931M77251K01617j45736m47195a32514
2093f50302k52686R3841L94436A14614M45194J82929j49236A78923c23197l75796
2103f98993q2541K50289c8427E05366L70764M9589k95480A06953d49668l85711
2113h35379q0973K40281b21614B62348L28713O6906j82286A44062a87570j91829
2123c79399K0231a58543A15171K17671N9983j34184b0073l06143k06139j6118
2133e48473J85953c9214C08848K54697O9254j47417A77920a70921k70002j04115
2143e45038R4782b00864A10058K52229R4882j03817I2281b24544k44047o6800
2153e35391J59141c5020C67307L09349R0989j87697A55635c69266m29395j70511
2163i69172J65520c49729B37498N11087K51696j11748m35322a38622n20865k54256
2173i13743J04932c86599A78666M80463K05551j48236B69468b97911m54529j60821
2183i13261K03276b26005C51834M48298J47783k02953B72276b86419m31791j50304
2193h68514J73313b83031A99599L61031J16029j49019A88306a92820k66494n3015
2203e12329J69294c2757B78701J85011j3834k02440f2074k90314j54182M3049
2213d63521K16942F3958K87496J52307l4901k07533c7917k75768j48889L1365
2223d31209J94011E0451K69716J37632m8995A92993a08993k75920j39366O5770
2233d58509b02642A52412L19591J57143p2020B72617a34261l81134k03541O2719
2243f56217L05801I3427M21125K37491m0753l10245f4867m43762k52611L6956
2253g24284L12064E9522M53532K55722m3680l19865f6150m48455k52230M1011
2263g25824L21425F8172M38249K38133m2347l04328d9431m22221k34678M2172
2273f64158K87247D0331L85098K15838l2775k60816c0800l48199j93046K9018
2283e43027K33875C1009L11933J66361l8819k13595d4984k74191j42142M1719
2293d19598b08806G9455K53428J17660o2496A73546a13103k45400j10111P0724
2303c97890a70129A31573K56399J13069p9101A77956a37347k65166j14300Q2728
2313d34085a79812A52723K77655J10679j06279A51022b02148k81299j00793J30623
2323d53617a30431B58471L07201R7721j56555A41173b93985l33364j03026J68228
2333e62147a80953B77742L58654J20831j67758A98193b60472l52850j13507J65668
2343e61161a77683B71833L34450R0884j81223A31165c07211l18313p1642K00501
2353d96665a03926C27351L04936O9204j93882A24856c00304l02652o9083J76589
2363d95450a45215B45446K85252P4329j59632A25398b27333k48338n3876J53907
2373c75640g6682B54418K21540K9476j68687C5940b89368k19038k5675J81992
2383c52089c2112C01704K26163L1419j75191F2814b86608k37056l6124J77369
2393c82419f2134B80552K35244K5653j89441A8730c22640k17153k384K20546C5557
2405C92004K14392k5981k58040f9918l76611k15743L6933K79262F8360L92112
2415D60472K19112m0690k85975f4190l89397k06627N3061K89272H6317L64526
2425D50843J82156p0045B68360a30408l44231j54776R5609b29489A65814L27258
2435D93072J39626j00284B28199a62505l26820j41506R7815b39063A36558L16835
2445D53393J45184p8692B50248a06769l07912j45111O7162b37317A02978K95138
2455C98116J37515o7929B16778a19687k95189j38776P7591b08446A49633L04068
2465D53701J38668q2825B28628a50690l30430j54430Q4403b56894A38954L41381
2475D80335J60587q5666B58599a36367l32098j45675R6291b15319A73919L15347
2485D89266J08323j35383A38694b42603k87308q0110J64490i5064C01011K79495
2495E80506N5274j84865I4339b93966k76174n6144J78164a12249B50204K54794
2505E04998N1287j61831H7875b35631k10379k5998J63895b4079B69669J85310
2515D54979q83j84929b9996k96974j82641J248J89809b188C28127K20732K5818
2526E74677j75109H3241b66677k51657o2433J49636a27423B15993K56732O6049
2536E38774j51248G8291b65158k39128l1291J93743I715L71798K41131K859k51412
2547C74091c8884m23882k68304l808K72066a6485D35851K91632K1614k56013F6632
2559c61698k68799p578K42002a2432C54568K01715m3261B47745a20625l17529
2569d38154j40795R5378a87517A91381L12230J29635j00615B42510a23520l10479
2579d33999j54011N2538K27141F18K74680J53139q899j56995C1418a79418j13696
2590b93114K0714a34252E9698J73809Q1615n3233H2200a56875k06857r6316O0870
2601c99178a84835A20367K87571J66169k6010k15959c992l35950k11882n849K03941
2612c53732b4118C00255J88817k6140B25890a23623l05841j23301J26561h9764
2623C25380L24252R2700j98922A11105c97212l82390j08068K08440b25285C01792
2634G03609J30839j75728B56333b05741l42451r3245J73006a16294B60396K39375
2644D99771J1508k13680d6808l37836j95625K8836K38424D6523L46129K16800
2654F09452J3356j81369A35321a99292k55933r9627O9206K00804b4971B08614
2665C45968J2181j05908G3539a04329j09370j002a04580G0850J63168P4141o2761
2676B45398E4437b02294k29743r9310Q8532a78152A78775L15850J50837p4309
2686E71153k77245h2642l31699j53652Q6420b00750A45491K58787N2006j85057
2696B71227f9138l43041j84350Q1674a80854B77059M02730J74894j45003B84744
2707b62230m61246k04075J28218c94658A26583M36649J94064j06066C10755a10622
2718d36124j11213J37764i4056B55466K32691K4976j88816d775l43981k34000
2728e82756l9597J64172a47208B06014K85643J40759l7565j99622A01757b03128
2739d35241j00498N3173J88441c7549B04371J48647O624j29373A9092a85887j12422
2750b98309M4695f3448A94643K11128O4663j34027C3179c30649k81560p9744J70784
2761e21169a51270B78138L24532R5267j65278A82532a99947k53420k8350J98503
2771b83214D0825K87019J02125j37175c1544l65807k33492K0187K88034A35592
2782E85201K59482m3060l33026b9658m74521k70177K1256K86208d7479C38516
2793E43088l9719k45975g1816k70101r2504J14643e5303B48805K26635N7385j36614
2804C96211A16255b15082k78697j40347L9207K05776g9856B47872K63543J29689
2814F41104m2810k05160G9564b43479k36668p6942J03408b04204A02736K41883
2824C44619Q0667j14753D8229b49867j99651K109K22705A42834L65589K05016
2834G13439n7786l20379a40385m54335k52415N0316L34689A8774M40687K36642
2844F96103m8964k91486c6202l14304r8544J43866h48C03936J56907q2952G7153
2856c13746l07485p8228J92543a00067C61575L35833Q5004j91919B03342b18489
2867e18749p7999J52648a45580A64065J86848K50j69596g3797k25699r6246P4983
2878c20759i9698A88574K47318J19818m8094k08309f853l19794k39916q8167Q6313
2889e68417K41364E743L33522K36213O7314j25006B38093a03208k86860j31573
2899e21641P2807b05893A10524K56588Q8789j33727A7239c36277k47024k0237
2909f03538K36965E8292M48850K96544J8226k76733F2706d41716l41777n4282
2919h37775K41864a67398B70572K78343K8010k04268D4230b49367j25270R4101
2929b80536b7779B58576J78538k1883A89861a46289l10813j53915O7455K62821
2939b80741G6600L19968J64696m1740k13794B5325b14439j17069L3664J46336
2949a51508C2728J38326K8707q7157d7700j62929r7073J0206J25809C5605K22228
2960B57833J69248O3439p3477k02798f5439k77632j96828m9833J16210b15256
2971A13115K96821J58601l4071k13676F450b94053j72402K5698K17308I5210K84891
2982C80101J24982j01309A03962b78280l11694j04596J65055a45568C19252L74686
2992F93938J41732j53154B90768a90806l93613j67299J05807L18834G0407L21657
3002C92064J27037r7433A63539a29144j98329k4484J52493E2082K40943J19003
3012D12028n1330A55089a24006k43180j17088N4355J98162C3224K36784J30609
3022D00617j0760j37075E3099a32926j06892J507R7416B798J27319N1850m3390
3033A38577A3929a46062j26245l2946Q5381b8103B09389J98436Q3908p8119A87122
3045a24849k89987j62265K7694K16122A418L34286K09943M536k04227A1300c19470
3057e15985J6898K29016H2675L34997J74259o6898B36524a68309l66287j79161
3067g13757Q4958c03679A44933M04052K07846n9002l06286d7279m07095k21024
3077f75398L4679K60743a352C49792J91898l2163k30800d8596k87516j34591O7356
3088d03347a73695A30577K49705R7057r1525A44330a54027k43058r4928R0323
3098d01690a66082A19754K29083R1415p3107A63039i0281k01856p1718Q3124h5042
3110A36907J57854K5740j17961a1275k21036j35454J3580J65309F7994K48149
3120C16143J37889l1761j97839f5239k73905j55669K5484K02701C9397K91035
3130C30432J66942k5216k01551c2725k88078j63866K1952K03023D5111K89701
3140C34812J60962k9002k07826e0659k93640j70966J7578K02993B3808L11830
3150C35638J92037M117j88083B9429b93634k17179l4953J59447h9453B32807K36722
3161D69529N9516j33569A19699a91201k29979o6811J18847a11225A84859K15552
3171D00411N2346j29399F7804b14208j94485k9636J46885b5032B51706J75655
3181D27361Q278j61681D657b63032j61668R370J69692A1555K39284J28882k7309
3192C52412j69725e3506k00386q1302O6643h9669A29882J62927L7329j06034B0775
3204b01906j46618j7506J21911b5560B09018J62343K9179j10444H2779a50196
3215c27696o0921P4371a35370H3650J82969Q2133m6064A45307f6512j89304r2701
3226c48517L9856a45948H6820K20082J16681m0034j91610i0578k71777j59069
3236e21424K1269K10001C6859L30676K04786K933k10888B0022c27616k20151o706
3247e54473K07093a2286C20023J92163k7634k32108h4701l00020j36929Q3840
3257d37810a64817A84535K83088J00264j26310A39335b17036k71092p9707J36869
3267d30966a39964A82978K32769O0802j24518A01480a64767j72791j6139J36131
3277b17566f2B04412J09321k6166A36600g9008j88040q8389M2364a52875F6182
3289B65159J10728j3502j31539B7894a83693j49581m0081Q8704a01092A08318
3300B74195O6467o1212A07655a09096j80748o6077Q2676f6106A87346K01368N8043
3311D46757j20098E7946b60118k42647o6349J48563i8896B75445K79355P4662
3321F29462j64600A24378b60778k77972n9707J80197g1795B93112K29325N875
3331E28312k17294d0118l35158j73622N7536b24518A37268L11050J31657r7390
3341D82585A97667a61034k86617j05715J06238a83840A31854K44221Q0204r6406
3351C59873A35975a14796j82715m8491R1299f9961A27970J36123K4937q6213C9565
3363a35884j26543l2898P0884g8700I9310J47938P1634l2087j27519b5782j84348
3374b10130j18816q512J11721b9229A84865J50225K5871j13093C1173b07738j64833
3385c72571j5652J47840A6612K63380J62890j5976j97195g5015k89713j54205
3395e18933N1742b23429A21463L08819J39217r0039A96867a61038k96375j13107
3405e70520J18872a52139B03525K64995O6133j52231G8447b47799k16043k1016
3415d84858J79479d823B87307J67687j7672j94136d4910k60203j32098M0268J88409
3426b08534E0487K31247J20852l1163j64799b1543k05326j13114P002J17716c0967
3438A54071J20182K1824p9243F3791a07965j30970m2165O1660g1782A07650J50580
3449B58230O3014o2255H6066a36547j87465p6955P1061a26185A43590K32608J03086
3460D79284p5367A69659a32733k54940j05132Q3789a62710A42484K39103P5478
3470D57065j15939H0336b15096k01439j8019J75376C3721K90193J62865l4066
3480D52713k22895i3473k95334j46369O0171K37007H2714K78170J30640o1986
3490D29538B12643f4530k24786r2622P0863a20172A06492J62996L6887r8509A7510
3502a83012j34278r309J20225e085B04776J47179L4512r4291A02768a18975j80327
3513b99302q6463L4666J41318h748A89689J23871R447j00891D7193a36180j23687
3524b59867j0740J09207B3987J87423J10562k2008A42690i9309k36455j29626
3534d65390L8737K03420G7618K93240J76228j4980k02610A2553b98584j91282
3544d89866m744J74594d2382B25669J50274k3059j70648f0592k04198q0244Q4889
3555b60145d5204B04819J79862L4581j27339D4956b28933j99947n3933J11185
3565c71628a40057A20296K01574Q0280n8342j62045a5510j58552o6393L7958h5595
3577E2252R7964J6489p4259d2257j39027q8670N134J12517C9673K05715J46589
3588C91977K8722j04175A01627a55413k15121r8592N6010J91736C7725K29570
3598B67295J18397l7674j73061e7962j92683p3539Q4950b7816B22977J77532J7556
3609D18065j64572d3216l18545k13905j8589J95120e1136C28528K70930O3324
3619F62782j63846A73837a90845k67931q0688J20003a57591A34379K02490L3560
3629C70429j34587c726k36968j28363L4525a48411A20114K47461J24636n0387
3639D41824k07812f1485k80358j66910j893J59192i5184A70732J86513N1802q4713
3650C24334A41306e7671j39249k9215P6069h601A35611P4148l9027C2636a55997
3662c18421n9902P7182i7698A66975K33949J10426n7385k10141d5852k68958j52322
3673d67132K2329J78099h079B22756J17338m4544A13864a20010j77189l6820J30797
3684b03222D9109K69463J74276k581j98774c8135l40112k26040k5450J86159a11394
3696B48545K61184P5558j26131A93055a05598k21444p0554R3946a01369A18338
3707B63009J3652j20590d6720j98436j13345K2987J53742E0837K32270J50105
3717D33212K1085j20242A10826a41179k00387r4084L6824J47580d7598A43553
3728B64945K0329p6659G5941e3274p2898P684c8238G2611Q5885J4446p4273d6305
3741b11562j14853j2052J07251c4938A86118J65476N2874p7975A49560f4945j68076
3752b33021o3689N3540a03288E3368R8682O03F1674h2068j25305l9911P6523D996
3765B16211J63200M4767r6364A12917a50443k22274j06174M3711J73557a7895
3776B11961J41395J2299j04684H7861h7977j16312j7945P8442d002A35641P9601
3787B15242j5025H9776g7825j69047j07573O064J27591b177B42133J89476O6357
3798D97966q4562A97731h3440k52713j46653J2447J60548e8811A89335J53564
3808C42899J0364j29639B0824a72472r5783M1800f4000A51629J67497M0074j14408
3819B44792A1412b55793j95444m2892J34661i4163B02060K20069O5262j07410
3829C79981A52282a04723j82047m3499J02569d0840A42257R3744l9848C7558a65925
3841c21764l0238J21674E237K66342J93138M0263j34600A05019a97426k33750
3851d31176q7629Q8502b01650G5470K26912R5225o2115A49034g8052j80477n6298
3862c14827Q9643b4460B05803J64589K4082j34749D929b83194k13676n6296J30392
3873d22774a40874A99500K81386J27352p2617k47873d5315k95196j60949K3580
3883d77880J93442c724B50836J27403m4423A42327a11414k03489o4454J03709
3893b75648c6594B42427K04418M3057j42348F7756b45862k30389n8641J25456
3903d09436a49986A42913K17969O6541r5984A23723a00741j46588q037J17541
3913a37825D3684J59499O1602p2702A1815b02861j58637k9896J22950c6585B19368
3925D07583M9483j06031A32271a21185j95952p0260P2774a36588F8979J54116
3935B23095M5355p5253C4008a36414j12342l853J12477D7765J89962J19571j046
3946C56252j29849H363b26054j73180n0350R1022a54753I4381K11697J09939k6395
3957C89622j45969C1463a70523j24751p909J02478c2204A32717R6782j0078j07113
3968A12308d9161j50625p8509K9268a11453H2803J78789R8035k4129j36587g682
3980b13165j33435j7556R9763h7453I9735J34433L8367n9311H5867d8335q9423
3991a37758j2670O2124A4272R6128M0860l4731A5748a08971r6685k8947N7551
4002a77052d8516A04188J23212M8437m3508A14058c7046j28858o4667K2221R7181
4013a11169A4359J07698M4376l0322D1622g5398q8966k0565O3503E199J47109
4024A52308J06152K1805p8016D0501a52782j55414o0342N9692a41850G9414J97759
4035B77173J03447k7315j47733a2188k07774j23414Q881J39086A7471K05010J13634
4046C36115k2961j53833f8409k13347j11941M0401a66916I6409K41486J22835
4056D60730m3634j98712f7166k62927j42420L0672J91262B7963K56842J38875
4066D23680l0058j80205c9234k23033j03531N2214a30957A04028J89431O1279
4076C54738r0972E7106a75411j65642k8954J18448c1720B02707J55690J4608j30787
4087B42218B2847a98005j35550K12J31363D184J95671J07296k2094j42238e8466
4099b34849q0404N1563a02109A03911J74866P0808o2404A08978a13879j88590
4109c02469p9611N9551a44838H9187K03306R7595m3200j71430e9313k12473j11974
4120c83760L1824J66216E1013K17030J13921l1206j70136f0637k22775j18008
4130d01420L8438a80234G6405K30227J17957m3351A88443h0778k40736j19170
4140d40684M8812a93543G7973K36693J13016n3152A78218h0619k16257r3106O3386
4151c26596a35211A01845J84864N9742q3446G2893a39990j50420k6561J06200
4161b10771b0056A76811J22007p72j17525d874j80787j02444J2055J17100A0850
4173A67634Q4918j5166j04246a4077j32562o5904J9849R4300B8383J11688N3322
4184A93393k2939H2878d1953j11388n7639J8676Q9094B8640J27158Q0249J166
4195B37213p8476B0899a31218j12514l0466O3893g0373I7276J34562M8538n2371
4206B28005H8656h6224j42845n2513O1261f6362A17153J41056M2181q2571D5379
4218a58482j49815l4071J01323d4796A74203J55671L2936j01355F5136a50086
4229c04445l4645R4052f6185A27863J30787J9545r1183B7746a33026j00135J245
4240b31916R7869A8735J44485P8371j6820j03041b6880j40786q0984O694R2894
4251a49062f514A34698R1611J1352p0795D4087h9337r4423k3621N1079d6579G8058
4264A71195K1701n7531A7905a12625r3628j5219P4866b148A59470J11247J4245
4275B84962r5510A4202a77184j34242k4402J06150c8166A71435J45586K2693j10795
4286B28919B6836a81405j32139k572J30370B3025K02148J11030k8703A46758h0912
4298b81830r1448N5720a37590A00704K02575Q5452o1395A43937i0166j90537q0489
4309c61192N8852a34203G6175J68130O3456n7935I7935h5230j40202m6317O4289
4320b07460f1705A05836J26516L5321o4722E9920a07156j30041m3077N5427h7719
4332H0288J41532O1038m1041A16279e0049j47750p2393K8683a20136D5059J49806
4343A94865P1114l5427A03395g1517j49528o2860N0231h5565A05819J58358N5436
4354C19613o9250G7874a31463j63396n0291Q3612g5318A41909J60124M4571r3321
4365B53283F1749a51512j50059k4621J05355c0058A66578J28702N593j17114e275
4377a90320j05483J4081J27123B9951J72127R2698k1435j25737c2058j63493r0026
4388b85577J7485J15176A5034J54626R0121n988r5564I980a37651r5184o042Q3612
4400a55265a7385A23660R4264J3269p7427A4493a35217j00793j3039Q5822g722
4412A59635J14716J5178r6880A6149a73815j32611k2238J05111c1671A76279J40183
4423C16462J7690j10503B7473a78204j31109m111J26771A5519J94534J03346k7941
4434B85458A36289g4318j83843q1712N6349a12436A09481J79729P0658o6566A15901
4446i9943j71689o3930O1035a17469G3275J47138N3058n6322H0931g5091j13276
4457a88367k8738O3507c0954A05977R4146J5017p1207A4138a27411j00058k3197
4468b50666O3729e7446I8630J22708N2063l9895A16305c8170j41364p3803J9324
4479b34013J04773A9335J35866O8391k6253H6569f9935j31585m7697N9811c7320
4491A48739J43734L6888r2596D1493a81285j68482m2292J01576h0216A57917J75479
4502C33396M2909r9833G9270a35233j44835j9771J09118d145A74584R4871k9013
4513B40442A00785h5835j57478o3460O0636h7059A07075J54262O2004n1277A29731
4525d4495j41565o7849K0140Q7655b8647G4331O1264P73m4102B7856b7818l2193
4537f0011k73L0134A5240M5539K7716j722l8643b1087p6969o2485k2301L5460
4549a47382e8239F4522J15513P0778j0811r4267C977a40412q8593j961Q4249a0012
4562A20206O6435k7678D7110i1868j02597j4616R2020E0183J71039J00459j9623
4573C02058j43344e8558k10663j17163K1375J51257I873K08478J15364j3871j30423
4584A89421f84j65065p6178L5957g9150G4679J14432K3067p3451a88j50752j00700
4596b51640j1075Q3370c2246A26528J19484M2316l9874j07064c21j32074r1317
4607b23712k5218M1231R4846F472J07593O3816K210n9193B0116h2148o1112O030
4619a37230e9264F2057J11007M8296m6224C6961a44385j52588n8192P4605i2090
4631A44734J96950P6817p6149A39367a09388j92574o2420R1828g2202A46569J38387
4642B84956p574A28820i1307j94340p0748R1790d0957B27058J95630L8553j44357
4653C16884D7437b45603k01139k9745J49108f6122A98224J66370Q187j42357F806
4665a97542j00931M2699i3995A12063J60068M3158q6019D4333a66289j58028m3809
4676c68126Q0621a14101I5727J68601P9279k6229j19042C5323a21584j07412k7931
4687b56927N1184i5549C1560R9620M2523l0090E5824e7858r1904l1167M9308g219
4700A41946J15698L0267p8525C8047a66892j61996n6645Q1360a11502A20922J85345
4711C06267O5382p7273A09515a00672j48759k6225J03700A0656J74228Q4833n3768
4722B15949D5727a65424j59950l0210J19617a0620B32480J61639J1986j39251
4732B66854C1107b02598j38305K667J35197e326A67561P8708m3379F5305i5364
4744b08227j0779R7223C6817J51610Q0874j8565j09666a4741j46795q5793m580
4755b51909P0701g1630C3553Q1301L6404j115k9683m3583B8074b1262m2600k8641
4767i2503n616K3792b5417C0694L9138N252C4666c8426p1085k8667L3513h125
4780A21653J07176L7074o3395E4719a29472j49358n5384O2928a12141G8508J53458
4791B31966N2651n9195H4754g0841j05419r897Q4115C2730J18969M4221n3435
4802A42485A2852a38230j07063j3214Q5885a8351A41152J08540J5837p6391E7313
4814g5239q5604j3791N0890c9765C9081L9005p810B5038c5349m3378o917K9566
4826e6078D629O4798N4176K4681j3406n0877D643h8437p8919m4072R701P0532
4838a31195a7010A12572J01750L8481m7485H4567f5594j25823m5237N5565d6504
4850A10354J14679J3336j01940d6186j88183j07435K8670a47355I8481K30296
4860C28777J20776m4795k00274g8035k54922j27467M8777K02186F0540K27871
4870B88411R6419p0703A16095a19144j72076k9695J18458A5866K17891J20144
4880C53901k8736A56869h5224k12843j02640M8887a69562F8931K01156Q8811m7622
4891C11276A54605d1257j56158n9019N3826g1503G8241J00954J2620p9012b3583
4903a54728p3969J5115R9605C6077J46100R0584N30r0317C3436a26826j19046
4914b45872l8301N4188a05219D9204J28833O1163k8633j04515c5334j22416n2616
4925b10366L6846e6998I2596J25620M0036o5824C7158a49914j48693m6501Q1768
4936b63340g8276A43617J77719O5542p6058A25054a00280j78228o4960O9519a03515
4948I3704J44388L2229q7759A6074a52270r8958J3020a16189F0627J57753P4234
4959B92614m2319A10418g3114j51177o4662M2746a18638D1190J26897N0013l8883
4970A79217H1285c2562q1166j7470M4362e892G2916M0623j6758C6026d5400p0594
4982a15994k8298K4894e3919B8127P3821M0273j617m0543C3477c9568n4472k4830
4994a18870O211L7570a9786C9260M0553J2654k1885B5011c2258m2481j2034K8030
5006e8743B259P0057N1554P395m6801g878j01900p4351j2475N6665b7556A03553
5019B03077L2082n2075F5566g3820j08857l9645M4599f7749F1996R8538L0453
5030A90987m8529C4113h6644q3738j2581O4589c396A15559P7222O457o9520A0138
5043a16139q3765j0492O3531c4289H4299Q5040K1520m6548D8634e7501p6103k0944
5055a54548L8820c3509E6906O4200J2629m1806A0934g6919o2878p629N1754b667
5068I7789O7914Q948n5636A5497i6297q2013j5721N6840b8910I2816Q6999J7818
5080A97633o0004B3737a02273q6919j0622P2819G96J34396Q2206l954r3908b8406
5093a72970q4362J7590J12268D1807J60045Q6134k3320j28359d5730j68252q5360
5104b99342K9389a34805E3222J64782P7785m0084A13584g1363j56706o1870N4893
5115b35046h3648I9852J43157M4462p0923E9672a23752j32190l3420Q4036d4464
5127A33484J23452K3459q5674C6375a29475j11211j3392Q3600b5132A24517R2574
5138B17091K675q4184I92a28543p3479R460Q7404B4814J19328O0555k1986I1044
5151c8015j13976n8602K1870R1490C0780J14728N9913j4598q5262a5096j11808
5162a26904o1770J2029P5329A1855J06356O0218j4729p6723b8456j04102n3457
5173a86015J7342h1539D1436J15293N7644k2475I4864d2555j24509o6077J9634
5184b13507R8162B6504J32910P1135j6986r5899b2918j25856o3956K1715i2774
5196C8775J15050N0898l4974F4379f9405j07716l6275M8576e0701H4850J02808
5207A87658L3673m9476E8033g4892r9457l2808M5341f0941E4347Q7607K6404l7557
5219A30801D4571e1738o8633j8176M1118a7589F4627N7311P724m2786A1108g1727
5232a30666j4337L9370b9011E7700O6591K5598k3136F0052b6943p7126l8503J2552
5244a30020N7832A0620P6953M2094q555n5428a9190p9618m0911J5050e5637D2822
5257A30843M2139k5213F2027e2780j03313m8004K8464g9874D7381J12633N2107
5268B12121k8729H4847d3000j12122m6478L3811f6820F0571R8121L2612m7020
5279A44284C5116h8233r0889j6654O0102a8697A08891Q5091J1445o6398A9062
5291a06518q4467j0412O4100b5437I1558P6765J0363n6379B1524h2123o7805n363
5303a55291N5874g716H6516N7105J918n4693g16r2731n8591k246N6802e753I1993
5317A56563P503n0425B1382h0840p2120j7628M6753c1847G2351P5272J7996m4369
5329A21250B9835g3742p5422j6572N0640a8048I0217P4197P716o0706D385a08399
5342a81917l210O8504A587J20606P4127k733p5599b690j20700p2462K454P9497
5354a13901F032J17393O7442j1350q2121b0461j06038n3350J8047g7371C8335
5366A39912M3879l2004F0940e5227r5470l7808L3618f1741E4712R5909L9831l1759
5378A58693F9235d3074r3263m0504K5777g1436C1961Q6022M0058k2201F2130c5206
5391a15050l3701K6189d8293D7123P9381L2774k7281E1324e1594q8407m0011K4844
5403a55168g2979C7207R8841N1428j5213p6792a6134j02117n6459R879P1593A1184
5416A09556N1924j4512G0537c5816r4045m1159K8127e2303F5120R7056L7754l5769
5428A64161F0333g0401j07661m3496L5481g9202E5138J10421M6724l4652G7943
5440d9048j00664l3583L9877d3349G5303Q4119J5726o3382f29j18848p6409J262
5452a94624P8375A2435J31214Q0146k026q1578E753a28775q2679m337P5209a8004
5465A02639P4503o94o9781d518j04380n2920J7365f3860D7122R6333M1610l1281
5477A53784E8522f4333j05292m7260K9274i1104C5965J14700O1516j3857p8745
5488A19579C673a05923o5177J846O5188f045H7085N1238p901o4170b7946q4965
5500a12911m1058K5168d8489E9093R4700M1644k8524G5973d5812j10690n7782
5511b14284J7501Q4778A0279J12180O1539p302p3924a945r4508m8064J8737e0711
5524D6140P4616J9182m3820A930a01453o9808o625O5235a373A17325P6486Q683
5536B02494o3081B9676h4719p6682j4130M9005c4143E7151N9025K045m9295f841
5549g4893l1612J9674b5795E2491O2737K1590k9088C7341e0307p2699l2188J4908
5561a40286N8576b555G5752N0215J0449k9124E0269a5267n3162k5891P131L5725
5573e1464b234D1356K4127m971B3926b5037m5551k1427J8055b2257D8525O5944
5585A14469L1943j5678F4079c0011r0174n4333K828O0900a1590H9109O3932O978
5597A60019n3244B0579f7634n1572L274N5347B1866P1728K7349k7219A8919g3173
5610a43355j5811M5565b1330H3359P6563K4578m4533D9096e4288p6692k8254L1132
5622a28102e5447C1017O3541J9784l1526B0833d6376m5992l837M0080A4717P0269
5634H4986M4642j861n1097f195q7911o1594j1692M3745c7909F3552Q2112L2831
5646A78495k7335G0476c2810q7562m1034K2681f3635C8817Q5904L3638l6125C0708
5659h1229q8467k2523N7509a8234A16984R9947K2046o9107C3087a20513j12070
5670b32583k2641P1666d4427A08317J06365J8882p8549A8474a21126q4751N757
5681b00120R3369C3766J26345O0916l2812G6076g2557j22901m8093M8161g1104
5693H0035J18042L8140m9896F6892g3424j00931k8408N4311c9588G8912Q0177
5704A59089Q641o1035B86a05080o0945O918P2180B0116J04492N8094j2772p2895
5716I7035a3118j03060o1708K804O5593f979I5583O1456L561n5834A1664h5119
5729a45301j753N4859A915R4536N7554j180o3467a1660j00341o2597L745O7730
5741a03123E414J09944O7883o87o9227B208a08034o6852N38O9481B587J02951
5753A05538N6845q841p2954b2083r3932m4783K3001f0002D2338Q3911L4418l0114
5765A30553E0136d9585p4954k6254L3158d0664D7660O2279J8215l4675B5330d6852
5778i5000q412L4992h402E2894L5781N8l4032b12n2978k9936k79L0786d809D0867
5793G2046L971k1771A6394b5097k9298j0275R521b4993A2925L2993J7650o107
5805E7461k6322h426l8320k4555M07K8538C086M7982L4885M372k8389H976e0730
5819i4578j0356K6695b1031D8022N0652J3314k8001B0663d9245n1931j4706L1581
5831h4301a7084E7605N6755J2089l8067A5833f6434n8423j2893L9290b0114F3384
5844A25591J6885l7946B6021f0450o0394j2772L4962b3235E9380N9628J2643m3783
5856H7868A1331g2794n4208o513M7873c459H1838N5692L857n2017B641h5833n6905
5869a42738J96N2778b745H5929N1965L29n5715g992q5710m6130R565O2539B5564
5883A10465M2735j7493F1062c9831q9154l9749K3982f3637D4381R0742M0533k7548
5895A48108F4262d4342r1914l9397L1185e6414E4634Q9538L2490l9123D2991g0417
5908a59301k7145M7654c6005H4538R1291K4837n3019C7501h7740r2491k3658N4374
5920a49515c7337H6483Q8342J8970n7166B3866i6565p9859p827O8134b022A14685
5933A86579l180p9606a4795j15623o4170J1858Q5164B4435J09492N6101j9548
5944A70480H5015c0483j00612m4022K8531f0525D9132Q4352K6156l7870C2458
5956f8549p4332j4867M7257a7493G9514O5311Q850m8646A7592g3511n9274p820
5968a40605M5087a7165F3880N3018L762m1134H810f1208m5333k613L9596b532
5981F7032M2663K660l9538H473f2667m9396j1210L2707b6318D9232N6344K0826
5993A26402k5970C8866c4178o0950k3015K2892c7873C6821N8315K1384k8356B3082
6006e3557n7572j2381L4528a7235F6110N9370J1081l9503B0141f2079n9169j1515
6018a32763L8320b1755E4021N0115O927l8379G509e6267l4014N297M0997A5277
6031F6803K3577j2697C4496b3128m6264k1878J1344L8214F932M4244K3620R06
6043G5702k2674A6084a9350k8035j1765Q957K1545A275K8712J7505j385j9160
6055B6947d244l4997j9459M98K7593A2785M8106L2946j322l8170i239o9120m5121
6068a23480j435M4010b369G9871N2317J488n0818a823q2024m7711J0586e8104
6081C0847P9500L0470k9193B9273f8783p5834k0700M9728a9028H9042P5173J3642
6093A77857n5212B1598h3804o9499p613N4770a5350G5220N4191m013n4722a0195
6106h2926l5396J8054d2809C6027O4235K5008k2225D0233c5880o5320k6714J4308
6118a13606N2856I344O4240L7137N11l6638A5476d4205m1682q248K4332a8862
6131C7775M2711P207k6972C921f0100m6414m357L9470C586Q0986N6328P336m9626
6144I8610F875i2046o8493q663N6643a4501H8772O7421L607o2252d652r8208n1875
6157a54735J4551f2255D5832R0390L2950l8221C3709h0627q6834k0978N2149b8765
6170I0395Q2218J4439n8498B5320h0455o9358n477N6596f839G9316M7439j0385
6182A16370E6716b1426o7713k8677K1522c5845C8356N8942K2383k3686D1379b6349
6195h2858k5421R214L9677d059D7863L6229M364k2378B3974b3220l5208j5603
6207g4031J2937b5564B1198L9798J6384j4899A9331c7397m7440j8453K2031b4458
6220E0038O1309K2041k6358C4761e0219p1334k5283L2819c8277E2985O8958J7565
6232A39508l9867A7825f9357n7102k961N3525A2554Q4684M2441j3131E8590c5781
6245a15278l5680K4879e1561D0848P3940K8703k8361D5274c6428o2153k1893K8729
6257i1745c1732C6060M7359J1298k7027A6540c9098l4999p157K5004a2426C5194
6270F9090J1162j7876B4015b1477l9772j8722N020K9986H81M6611L2494N507k3490
6283F2003A4160c9750m0403j2739K3052a8614D5091M4891R863k9652H945f0429
6296a06853n014M1794D716P5082M7898m732n5872a8327q0679m2008J4619f2777
6309B8236P9705L7331k4205D8990d1795p1636k4423L3326c0236E5355N9801R944
6321A25100l9124I801f8715m8056J349M8438F338O9972L7395o662m6668a0497
6334g2625l3638P902M2448C830N2147L1238k335l1225E330c9763k9238j680K2221
6347d8460i998C0573K7969O308j7978A1183c0509l2075j2787J6483a8758C2049
6360G4590J8942j5245C3689b7245n3534k6877J2572M6938B0359O0476K8980j3936
6372I5879D3837b3814n8856k4697K3211b6056D4003N2125J3629l4197G517f7381
6385a16697m600M4123g39G6576M9898N77m6935D901f9629m5162m26M3503d601
6399E9535L6820o407l9962h981n1717k4832J1683c0417B5510M5533K0201j5934
6411G5310C3216b5046m8088k4860Q424L7847C794N2639L3653M131k8193A8266
6424c4968l7826j0197J9615a9981C0629L6309R323k4026F093d6704l7706m511
6436h8921L3484E302O4825M1938L818m1412A597g4385n2775o733M3721a3018F7230
6450A20536O320m3308G958f6980m4579L899N0545A7768O9426L2145k0051C6744
6463d4297o7594k5989K8982c6578E1092P0726K5414k8937D5870d0214o7422k5822
6475a33458K4435d4605C1093N8733J9595k5753B4423d2985m6433p989L2175d580
6488F0930M4859M594l7999C725f7060m8473p687L5246b1022E2585N3885J6144
6500A22614k8671C3734c6414n2773j6541K6373b3284C9983M4810Q864k9831C094
6513f1587m0445r33M1975H302P1043M2606j206m6639b263p5984m7674j282M6160
6526h1043f967F7004M3697R61m2712h31o4346l4093R440d3112B3363N5385K3935
6539A02683k0974B6311d2244n3862j8281K5149c0742D0473N6349J9301k3238C9091
6552b7529n3777j9508J8674c6276A9664M5799J5035j7386B2669b8281l5776r678
6564g3735K1682h871C7799L4777P133k3164A1759c8198l8159r658J8957b5595
6577B5906M0721J5740j2011C3498a2543m0698j7199P978c0786A1464L7091J5736
6589F4291j0374B3091a8387l5585j3990J3199b0778B4367L6321J7063j4231B7736
6602a9518m1640k0539J0645L5392A1170M2193K2431n683l0551d487m1325k2544
6614f8356L763K9854F854L8677K0246o558B8795a3116l7778j9389Q022b8412A5572
6628E7334K0725q082C4426a1954m6264k4654N038L4686F727M8324K5650m770l0906
6641D5025c778m7595k6797M196L4109H866M5864K4731q569C3502a8570m6433k2262
6654h7265J2312c2175B5361N0292K5058j6397C7100b5598n4576k6090J4105d4515
6667B0629N7341K5479j3220D2563b2322n2802k3156J6670c2773C1984N0494J7755
6679A00233k2736B1440d6360n0886j3798K8475b0308E3254N4878J4725k9760B6293
6692d8444n7490j6375K8152c0709D2659N3942J4369l0368A8519d9325m6682n454
6704a01461L7384A385O6801L9675k193m6561a2958p0450m1087N884N1793I398
6717H3208M1460m133m9303b042o9734m0213O923M6623I291O1084K8333j2354C4144
6731c1420n2914j9555K4278b0473E0283N4685J5585l0271B6768d8734n8360j9888
6743a26982K7735c8269C5115N6488K1453k3488C5587b9745m7738j2815K3490a4429
6756D3509L8531M404l2274e070n8331l8403O45L9012A058O6015M1363M995l4427
6769G9004A7445d8808m6264r020K7903b2856C2212L9031O528k3755G722c9496
6782f5705J492L1673A4861M5099K2014q483C5612a9539m8982k7693O185L8311
6794e1718A936N1297L1240K944k8260A5067c0005l0429j325J9419f925B6631J8043
6807D4674l234A8099a4873k8561j2510R511a6188B4928L6122J6175q980l2785
6819C5460g637m2328k7342n01K2264a5079B6510L0264Q345j5346A9044a4828k5245
6832d0073m173J4470a548B9349K0648m371B2720a5387l5142k1395L188K8068C797
6846E2036L1126M131k4346A9501c0555l7523j3162J4837c0897A2535L4296J3110
6858E9941j3482A5612b1417k6546m445J9287C547L9639K5026Q95k7294c832m8071
6871e1903l2573o267K5379a7875C6155M1923J2692j7063C1146a9306l9234j2623
6883g1163J3350b0759B3466L1366N326k2781c668m4168k7242K761L4373A4588
6896F7420L0859k365l8930a889o0236l9293j565L5475h834D7658L6800J150l0979
6909E4629A591d9565k7322P025c0817B3144M7669K0076j8389B3302d0679n1071
6921i1750j9603K1429c7276C3571N6867K6091j6977D9351a5846n6460k7152J2884
6933h6574d2879A6447M7192K0326j6778B0192c4488m3090q860K3844a0254D7928
6946I4465J0867k7227B0226d5484n0491j5507K3379c5828B9934N0426J7134j6677
6958H0817C1670b7167m1391j2758K3923i680D2881L3863L405l2273g544n6172
6970f3716l4916L580L9843E769O0741L7325j179l8345D294e5630l6407K162L5752
6983e4123a140E0093K6061p530C1138a8630m2371j7490J6385a8060C6112M1637
6995G7749J2505j9414B2982c3951m4397j8257J6538c6216A7084M4153J9619r838
7007G1018l4283f972l8404j7598R518b2308A5070L3317J1225j1915A4517b6164
7020f0141j3474J3317b4469B2723M0463K1974q768l4044e017m4738k7287Q06K7290
7033d8946e956C6844K6405l27k7154c901l7702j9661Q014b0419B3312L6380J4759
7046G4451j3897B0613b9887m0763j6693J5392c0309B1734M2014J7312j1647C3602
7059a2934l6533j4183J2299a8204A9490K7138N628j7874d6l3971k2632p43K2433
7072c4959C459L8069K4207K628j9106A1598b7716k8397j2094J3030b7365I477
7085C9612J5322o758k2904e949k6278j5122P635a5714A6209K8867J2322j0577
7097D6821A4050b5864l6572j4609J0743b9803B0395M6375K3146r116l7257i919
7110e8067k5612O573L5515A1402M4878J9415j2970B0500b9954l9211q845K3413
7122e4597e307E0205L6414L404l0297C467e2825l9257l068L1063a1540D3333L5502
7135G8835L449k7634H456c8019k5595J826K6515E307L7278J7559p125B2346a7491
7149e2225j6266J0504b6745A3558L7315J8771k646k7136I67c7726k4720l495J8900
7162d7041a2014B6177K5847N367j5861A0130b6158k8064l504K1324A34M0952K7509
7175F8595P29k7077c728m9259l1732k81L1689a545E3900L4361K617l2938A053
7189e2052l2618J014L6730G560N0057K5265j0405C1006b3940m6739j6636J8882
7201f8433a9759C7662M2080J3225k5801A8162c9424l8458j0016K4531a6981C4209
7214F6556O892k1955A0871b9841k7464k160K0337c389C0211K1818R41j9988B138
7228c0747k0351k788J6046h669B3113K4659J0655r422B0077a3826l0094j5029
7240e8949M622K5381F706L4536J9197k585k6741h062l8242k0603O849b9081A6054
7254E6583J9418j1734B7460b4653m2984j7904J7637b2458C3013M4215J2626k2816
7266F7038A8275d0365m0983q070K8626h241D6680L5587O59l1541b150m9966k7615
7279g9731N538L5476A1850M5407J9367j1782B8725a9688l9405j4396J3778b2957
7292B1716L3364J3984j3545B2488a5556l2267j1647P950K5148F373K9301J4414
7304E0088m267j8915a896k7038j5120q36J7883C65K9009J9072K523j8311B435
7318c3836k4963n044J9787f538C6227L1113Q834k2285A3113c6025l4160p447K2473
7331e5159a0162C7477L4728J593k9650d296m6851k4719P509c0825B0456M4954
7343F5410K0828j5592B6155c0205m4525j5958K0063b4755B9618M0276J2937k1093
7355F1738A9949b7378l1534o247K2091f416C2188K2610k450k5249i264l1885j6253
7368e7402O016K5571I213L1980J8825k796k1844C719b7806k2258n271J2526a9035
7382A0872K1999J2348n132j7661c471k2989j1784L266a6806A0357K5022J3145
7394D8524o780A5085b1318l2275j4590R346b6445A9926M2413K1436q676l7516
7406C7583a2109m6064k1851P256c5522A0796M0732J6790j3650A7901b6681l3044
7418e9725n448K4078A151M6422K6466j457k9988e796m6988k6346J344L0536b611
7432D0913K5479L42k3320F849b8304j8296J451J9300C271K4556J0605p477A0687
7446a5590k3022r311J0161a4965A6831K5667J4820l402k0901F04c2347k2867o206
7459f1420J4937a6815A8156K5940J0300j0570A7689a6190k5623p849J4999b830
7472C2789K4351J797k4990f222m5593k8410O86L0669B486N2966L3915K261l2102
7485E9526F681d6328l5168j328K8812c799D3378K7668m964C2854a3338m0011j7013
7498g0362J3405a8900B9206L7474J3330j8750A8359c0658l7979j4048J7214b6216
7511A8352L6202J4657j2024B6480a1087k7480j0947R597a3543A6599K1535L138
7523D1272j4234B336b8579j9009k361J8516b393C0813K5129N678j5931A4382b2185
7537e1165j2208J1019b2527A3770L0402J1846j0773A6948a7380k9299n334J3989
7549c8024e251C1651K6347L827k1580E04d4082k9755j495K5551d424D2941L2666
7562G5607M646k4608A0332c7205l0725o213K3606i200C4294K7110K111k3634e0
7576c8194k3001K452K6727H231L7733J9548m097k7752d997l8243k0887K440K2703
7589c8984a939C2124K4077Q04j9729E307b5718j9278j680J6969c662B4882J5133
7602D0015K33j6783b996k6082j4436L434J8670H390K5429J3795l853k0186e969
7616c5115j4106J999K0802E608K7739J4962l323k0280f319k7457j4634P574a8479
7630A1767K6583J1559q675A5934a6366k7799j0927R406a6819A8852L0617J1991
7642F1460j0096B1532a6106l2154j6183Q030b7538A1458L3405J7847o816k6031
7654B9863g526l3076j8163M693K6418H710L2942J6913n917B5922a1132l4893j5125
7667f1150O179b5645A2585L6963J5811o481k8688a0267l5760j8725N791K7309
7679c1652E694L3945J8257o850k3871g842k8833j2316Q263a4811A6439K4241P377
7692D8057j3682F939b5902k2721m606J5376d750B7059K4388M927j6133A0603b2492
7706d5628n430J3031a1172A8657K1037K390j2994C868b5204j6397k125J8624D733
7720C5386J8571n09k1937c154l7290k3500k534K0057g228C3823L1198O216j8259
7733E2978A6016b4952l2513p254J7567a2797B7511K7707M800k1069E20c9549k4281
7746f3830m93K7001E054M5518K5821k863k9120e85m5079k8095r6K5306g078C3141
7761E8171J415k2588D064b8603j6105L528a8757A0170K4993R515j1607H177b3439
7775d5256n361J0422a3576A9138K4266J0033q467k1591e334k4884j1219K715J6390
7788b2332i07B0087R515l655A2170h371j7183o886Q170d193B1953K0814Q790j1529
7802D0028A3145b2742l1232j2627Q710K8626A0593L7477J9579m412k6760d087
7815d0591j8696M706b5642A3568L1929J3669j4106A1321b9737l1553p433J9513
7827d9210h905C8527L4949Q276k2090A7785b9046l4882r727J6202b3312A6393
7840D6046Q912j3612A3845a6913j8308k043J4548B110K3388J3300k575A7809g102
7854c0576j4422J789J3480d241A9936J9668N380p199j8891e372j8799r616Q26
7867c2961J4259hA6685J0020m939F653a2593j6413l448J0045A191K8853J9325
7880D9369L609j5371D774c3300k7231p793J8881a3434B7400L1045P069j7020A1336
7894b8340k6237r55K2789E850L5480K1054p058B3540b0760l6675j8103J1542b6987
7908B1618L9558J8267r708C4470i438l7602j8138M463K8876B555L2045J2386o338
7921D0648A7735i786k1867p610P422g855A7765J8066P100q294A4721a2239k2458
7934c4697j0281J741J5021c193B2042J6944L931r536A2659a0333j8224o424Q185
7947b6796g725A3736J6019J806j3606e624k4447j2771K760a8516A3504K9058J6522
7960E9084o178k5659a0521l4762j7154O561K7804I586L3144J3761j0187A5593
7973b0995k5496o598J8368G63L5165K3667l52k5326e995l8673k2279O76K6338
7986c9933h43C7934K3172J61k0065F950b6123j9155j886J5962c934A9779J7009
7999C6788k67j5404c13k3072j4711j218J6933c70B3542J8206M612j0662A3683
8013a3583k3488j2113N176J8092A051K5719J5295n05j5908h14k2855j4712L170
8026c5211a5349A0926K4996R292j0041G994b3779k5114o777J3660h494B8213K7478
8039E5691N534j7299I408b6439k4141l307J8051c202B8267J8474j836B1006a1979
8053d0376j1987J1053a2365B2614K7404Q841j2805A4870b1592k7344j0996J1573
8065d8359b0756A2287K6448J1348p842A9753g543k1552r738N712a2891A0204K0345
8078C0549O482o582A1430a3175k2237r240N857J8464F854K6546J6372L19j7609
8091C2482E030b5429k2380k827J3836i203B1913K0280L955j6319B322b5578j9818
8104d5396J426K0741I255K9172J5914n849B1864a5573l0643j5397P731b4482A3454
8118D7274J0605q260B2081a4951k5992r591J2543a1207B0529K1440L325j7203
8130B8091a672k8177j8290J926K0226D688K9775J6838k625j9793H18b7470j8419
8143d5889R16J4008e821B0952J5899N46j1940E207a7863j3670k333J1407a894
8157A9906J5980K617j3523D070b1814j8452n047J1814i692A9191K2719P818r933
8170C9795A4816a5095k4805r819R870a5113A6074K3758P098j2182G282b2848k0507
8183d3355m640J5446a739C0960J9711O79j9887b96l2930j9544l2K1491A637L1587
8197C3224J7847l522k0590d386k7393j4417M960J9635H456K4574J1169p239A5149
8211a1360k1917r356O956a5937A0807K0169J1029n141A7266h086k1152j0331K794
8224c6775J6846D756K2523J1401k843j5859b946k2421j2426N93J6069C511K2254
8237B5765J3481j33j6323d531k3538j5215L658J7860D841K6603J3814l904j9606
8250B1748h088k6561j4852O170b0802A0620K7674J1721p467A9197a2277k6864
8262c9141j0063R557a3828A5912K3719P398j2061H255b1266k1375l894J4343e061
8276B5318J9558L018j6515C854b2993k1533k601J4375f207B0782J8343M190j1811
8289C1504H177a6986j6945m069R944f658A6498J5542K717r163D474a8771j6076
8302c4847m729R607g186A9438J7993O516r805A2738a3167k1358r181O522a5832
8316H663K0870J0342o810A2387a1298j7695o908P732f109A8975J6915L427j3232
8329B6085B400b6039j7038k452J5616b445B6304J7916K756j5311D883b2836j7703
8342d0539o58J5388a345B4473J1762k854j5687g062k2929r080O202a3238A4842
8356C6926R994p189A7314a0875k5886j2548N133J9415B588K6809J5661k214j6654
8369B6190A252b1945j5854K422J4711B436K1297J2655l059j5842f823k4237j1496
8382d2556J110J8615F672K6580J5113P57j8297B912b7038j9735j891J3982i449
8396A9709J9394J951j2576D345a9459j5719N85J5313E314K4043J2272m481A5396
8410a2553k4841j1661O916a9358I806K7512J1680n985k1086f579k4333j0339N043
8423c6208a4267A0146K0179O199j0584B994b2873j6298o99J7016E248K6248J7001
8436D8497n34j7448e41l0178k0476j953J9149e577B4370K0262M261j4669F088
8450b0467j9402j341J5236a246B3990J6487M52j6477b931k7687j6772k16J6888
8463c0718h56B9082K1350K686j6319A1442b1056k3046p172J2154a3967A3210K2587
8476C5797N617q960A0506a4919j7794n227J2301c288B1929J5350Q49j4343a181
8490b5388j6630M36J6228a55B5761J3583k85j5108G79b2053j1239J916a5602D735
8505B3929P151o750G618a4626j4808l765J1820a838B0318J5380Q30j1302B276
8519b1515j3913l687J2263e559A7163J6573M387j0848F763a4502j5745m349R527
8532b5069f593A5047J3874M629q594G408a3896j7287m940O739a0777A1312J9851
8545C1163R314m173j7067e377k2434j4412L442J3699a216B2510J6157J279j3239
8558B6707D685a8994j6868j670J2219d153A9687J4756L54j2724A078b1748j4248
8571c5996J675J4581B900K1744J1348k026j5173c325k1148j0460K731J5387D304
8585B2294Q253n655A2327f614j4411n340P235e391A1828J1696J580j0364g70j8183
8599a8953r218j174J1922A002J8651J4634j54j0626D044a8019j5160m335Q146
8612b9368h861A4470J6225O313p892A0636a4366j8168m701Q292h639A9535J9863
8625C9398N226j0979G253b3689k5255p130J2307a2824B1284K9735J0229j0061
8637E1187B0983a6131k9374j1205Q352b0021A2609K8037Q722j0625A2289a9225
8650d0936n101J6209b088B8307J9599R32j8824c05l0360j9098r39J9912b969B4330
8665D1869J49j4847B981b0064j0691K871a3216G130J6434O089r673D9a9802j4845
8679c4647n99J3500H80K2222J9492L456j4468F761a8277k0052o614R810a3565
8693A0368K1275O199q448A0285a4407j7070m276J1291d84B5080J6655L325j5501
8706B9559C83c0782k3060m030J8156a0903B5948K4914P955j0417A9427a3662k6416
8719d0078r902P710a7258A0984K0474P116j0995F849a6969j7494j536J5019B117
8733B5824J4626k70j4414B234b3201j4038l735J0898a0230A0066J5725L735o526
8746B3000A0890a691r910k708N669H39N977L364j501a003j0550p421k745O651
8760a5068c382A0571J2008N939k964j0376i36j5141r390Q12N974e208H651R512
8774A8163K401r037a444j1889n911K377d589A1059J4350P008o757I224a3428j9400
8788c2828j1031L010J7555B883K5588J5504K499j5050H249a6294j6684l485Q338
8801b8125i417A0939J5246K740r607A309a7132j1722j150J2580B355J8639J4633
8814C5627K509j0211G094a6622j8148p446N873J7137C890J9808J2737j286j3146
8827B2003B346a5386j0553J741J1083D198J2290O102n371C034a4384j5182j324
8840c0890R865B59K0592J5598K294j1906C326a9473j5886j401J0401c524A7001
8854C0863j886j4211g102j7008q134O031e091A9256J9398L007j0634D379b4026
8868d6661n036J3595a2509A8767K4206O936r963A6532a2299k2121q867R856a3175
8882A3194J9943P148j0097F506a8582j9023o030J0174i658A9236K3165P583q416
8895D1568A7489a2290k6253j0699N864K0255E374K4320J3799l554j9844e640k3499
8908b9139r382O274a1795A3936J9012N589j0422E347b0967j8483l568J3477c884
8922B2669J7346J973j5184A932b1829j4690J234J6346F222J9755Q036o815H513
8936a4481j8375l526J2213c223B1667J4443L361j3017C697b0594j5383k137J1368
8949b6746e993A5575J5231L012j0892E238a3461j2259l209R187d204A2172J2540
8962B4712L859n422G798a0357j4945p339L650J4325E374J7103J1105J521j3812
8975B1291A119a9221j3762j206J1384c529A6748J4278J943j2494I35b0270j2641
8988c2911m39J5225C581K0459J1919k681j4627e357k0963r914M399J5822F128
9002B5047P013n384A1007i676j3968k646P561a875A4357R863J31j1134b619j5846
9016a8465q679M632R299A727J4408N552p03r249b30j0755o589r87O505a697G805
9032A4459J849l686C224g835r012k892L618f294F064J2637O430r14A1654d921
9047b0771j0952q42J3600A293K2482J1674P49j4616c40k4588j1700J858J5582
9060a9188F480K2988J2533o138A3728a3448k2605r902R752a1925A7378K2393P884
9073D7655j2165I732a8390j9611m041J2775f271A9322J5011P74j3830b170j9339
9086b1509j0985K756a4402F722J7428P975l657A1368g419j4636p525M147a1007
9100D677J4412N485j816r706a96j3044p883K183O106a69A1156P768N79o604G91
9116a3546r783j028P708a510A5581J2184L670q174D171a6808j5991m126Q605e321
9131A6886J7790L573j2293C924b0646j5884n09J4239B342K4427J4385k914A8387
9145h519k5049j1291O804a5804A2819K3767Q297q836A3786a2713k2468n731J0794
9158c0118g966A5715J4604L686j0105B566a7705j3737R64J2114A169J7108J1308
9171B9585j199j2116d42j6707r601m16R266b576A1594R757J922m542G671f737
9186a7166l912L180Q508D108J1069P350k290r753d454j3025p072j007a2029D560
9201B2260Q608k699j3292f469j9300r515M557J4067F845K0434J0256n610A4060
9215i654k0352o862P771i534A5762J8662L461j1306C143b2368j3787m32J3387
9228b3200A923K4299J4258n116j5614d855k3289r530L075J6970F758K0841O450
9241C4049n516A2772a0100j5692o263O228h560A1169J4847N601q899F726a1941
9255b5821m739N884i072H269J4549O787l969j2647c798j4954o940J02J1134F97
9270A6030Q512K33q626A682a4935j0134j231J0109D90J6128J1550J568j2500A62
9285a9105j1405r70J1549g3A9873J1890j38j2480B77a9276j1013J945J2995D451
9300B0454P995l420H857a0020j4458o181R212e014A4862J3808K183j0425B959
9314a5808j3560o15J1369a55A6997J0446j647j1417a718j6123o499K632i438E271
9329B0636M891m814I096f737j4051n571M538J0741D684J0920Q375p03q630A745
9344a0238r925q66N416e102F927J0355K147j284H347e629r812o019J367J0036
9358a0057C634J3326P750j299p999a475j4627j2449m6Q659b154A5557J2768P42
9372B9067q905D023a4944j2556q91R487a691A6412J0844j258j1736b621j7494
9385b0115q606M041a1643G523J5843O068m693I095i149j5475m133O919f434A2725
9400B3589K301r859a49j6021q088p3J1435E633J4582P989l242A0954f778j6652
9414b3430p694L139a3267E888J6101Q229k080j3988c136j7637q109K129J0534
9427a6219B417J8062J0697k255j1739i51j9594j2676l14J0122b383B0583J5955
9440C6538L115j0528G184a6808j9383n391R648i418A5810K0903N335j1140G781
9454a8444j9946k521J2782d662B3365J7775K088j7415d10k7349j4927K002J6174
9467b4510B581K5868J3575n925A7706g617k1743p070R107g428A7108J6076J697
9480C4881j5188d255k3201j1811N707a6442I903K2957Q238o530A3085a2491j9413
9493c1904n805P963i622A2353J6816M221j0249C253a7799j1928j575J2831g64
9507A9093J3281J070j0501E035a4158j4443o112P111J2927D068J6536R554j564
9520B8594q950D195a2248j0517l255O747g130H732J1626N831p839C872a2295j3488
9534b5783k755P485d602A6555J4464L980r820G142a4203j5538l810Q185i088H309
9549B3159J918q140D455i990o963L650d025I321R116j041q032e715j2472o674
9563b4861L002i241E456J1730N832m274I120c638r334j954N294a418G981K877
9577A0858l647D04g580o434k70M864a351F426O031K986o26n499m039a379o703
9592h082n115n294l36L916f922C952J2484O590J923p203C660a2718j2136j488
9606b6342R955E63J8345Q571j687A1105a1024k0634p813P738i901A8969K2565
9619D1534Q589j0667A5135a5551k5726r562R067a8852I991K1050Q978q242A1108
9633a1125j4898p10J0400C262J6393P316m160H938a2282j6233l836Q149h697H044
9648B3821N078n345A1418b809j2140k735L545e966C200N608L07m025e774o206
9662a1980m545K470e080F951J3143O580P93r928F72a7803j3283o489P290a3773
9677H446K0197R329k904j6494e198k0121j0803N051a1969A1878K2646O931j1038
9690C0417D901b4121k3830n539J4420g582B8514K6287Q304j5440A3256b2845k7260
9703e0105p441J3441a3215A9059K2655L600j6218B255b4336j2410M602a3020A2202
9717C2055Q096j0518F779a9756j8001m052J2139g646A5402J5025J199r260C311
9731a1859p889K730f251F028R992R35H304d676j3743p298L801J0827D603J5228
9745A9831Q144n12r022D937i783j1507m411L860R928a27A0685O247J955o339B636
9761g644p929K32L504H10J1566R143J082r232f35j7790j2654k599Q623f239A5354
9777C2760O526n267A4226g670j9335q318M379a5040D185J6464N209m217H648h242
9792a9713j877P966d72A3856R067n43r359i79j2989p557J320O887d131G149N785
9807A2934o19k394D391A031a514j13j85I6a449j861j698Q07N16J196g90A993K967
9824D960k61p66M55k67P64j893e08m311l838l088J300d435C713Q194M049l827
9840A2129D590f375p594k414N904B560J2007R085m112H502h709j7476p922N810
9854b8297a2440A1372J9809J0561o736A6035a0085k2513r972O853a4327A1501
9867C2896O837q558A0751a5352j8368n107J2112d369A8877J5928K775j2313B818
9881a9879j5007M76J0619d427A6887J2008J876j1843C938a2810r556qR553b41
9896A1417O337j509p683b446r867m563J017g190C383R366O043k339o835b078r724
9911a1802p122O36Q222B063J0524P228j32q929b596j3822q204L145J0186D927
9926B0688R816l321A1268g082j8804r208N105a3001A0807K0354Q281o870A2421
9940a3333k1187p159Q886i940A6487K0646O321j0579G087a8510j9563m602J4287
9953b8388d173B0973J5751J525j4272I66b2725j2111N64J5839B983K0030R090
9966C2103m989A2952e497j4682o630N557g841F550J1198M054m919D641f201j0126
9980a6327M42M771c218F167M492R46k724B359d589m515m11K067a747C465L655
9995G120M421j993l836bo776n524j872L813b032F042Q510K272m785B984h728q003
10011a6731l921O380b813A0740J0466K480q570i46j5124j1299J045J1217B711
10025A9992J0397M2j3906c632j8965r087K199J4150D401J7741P828m160A1686
10039f563j3836o071M143f758I581J0964M098p460D195a0235j1365j016P906c866
10054I029Q767j61m785D295e122o674j673L542L917A391N513K184p77l000a406
10070e084l887l84K379b60E973N758K454m034A863f422q711l775M653e048H765
10086A7665N556o859D683i891j1858j182O588d14A4336R844J37j1138c541j6192
10100a9733r040L965a1765I495J5874P483p158I396a1026j6638m733O137g290
10114A3610J4534K358r460C991a4455j2222M4J0144A473J4839Q879k173A0802
10128d579j4596m838K513i663D264J3062N196l536r223b675j0689m699J663O799
10142i601b8I127N282l54n093I93f674l801k726L946c382E985O580J595k236D521
10159e411r289n569L518g562E069J2819M791j331j0181d567j2262p386K262a0645
10174C979J3818Q402m684G352h770j2816m304O283c726A3182J2693K478r230A134
10189a8014j0734P7J1514G05J6751J1697k652r593b141j6050p317J642J1847E091
10204A8488M272n056C715i451j2760q24O219b156A2804R956J305p552B907a2165
10219b0604l417Q135e527G736Q170L467l128D694e908r030k387L836d949D766
10234A3953M781l418F981f141j0606m813J565Q253C867J3173R402l49j0233A018
10249a6575j0507j895R864c476A4555J2000J196j0169F03a7480j0804J991J2083
10262a4210E854J6410R639n326A1536h580j9179p153O422a0715A0820J7504N096
10275C3420p552H233a1364j4521k457J0056g05A6375R571k944A0774h013j3959
10288b1972o325O938c625A4099J3101J769q529C176a5350j1195q03R185a874A2833
10303B2718m56r763B91a3401n200J444h076D793J0283M422k170H360c876r459
10317a3335o507O21N179c107G065Q249N066k995o002F77h784p803l043M397e888
10333D821P803N156j736E864f161j0154l426L873c963A1379J0252L742p119B692
10348a2434j3753l061Q986d618A0333J2507K718p201C999a0501p779N37g943C678
10363A1999K330l611c4j1321o841J777g228D890R676M857l667D190e188r205n39
10378a4932M899f25G278K592j135C373d621n138j61L396g0F581M163q3k991B937
10395a380n298k92n21m72j95J399b279D126O839O349q51n499E35a2848q456J40
10411b1164P393A814J4581R117k459A0896i121j7963o199P133g116A7366K0113
10424C7479N141r874G556b0107k0697n529J3622h326B0381J7730J426j3113A831
10438b1032j1698L997a3336I851J7521M847r169C763a6732j3460r8J1810f53A7757
10453B6340p17j0797I5a3704l967L129e078E253N328qD052c642q585k845K903
10468a2169d713F055R202J518K62o222B582e317p730o410L08M706d649G638R422
10483A7060N219l702q187e636j1188n305K428g741A1240J4937N078q755B521b2392
10498d0882m301J3788c061B7869K1450M670j6648H168b6225k1878k618J6830d266
10512B5525J6653l445A8782g675k4918p823J0399d811B2871J8201J070j6715a679
10526b6561j3954K799J6642C274J9624Q081o698G649i170r628K269e708H954J0823
10540A9777R88r953d920j5469p399J515J2787C291J5057P161j683j0516B722g538
10555a3071K126L214b232F04L26f76j579P25a32A769H43a21j020O5A940M549O564
10572A3053J850l122C252a3729j3539o174O348a1707A1290J8947R487l212j7120
10585A9392d649j9780r665M013a4352F180J4647M298p800A019a6658q302K594
10598b2366h313I142J5966N970o985A0094h341j1273l444L643R025a193E518J003
10612F521k545A801m83M166N066K777q22D582e484j0015l496K072Q432A165P383
10627H548K991m133H62d524k97D37Q935N433q98F931c991j2993o479K286a0533
10643D547J1214K446m168B133a0190n926O119C077J5410R650m485G232a6457k0811
10657c7268o968O350a1989A8151K4220R014j1237A5001a6356k2491m844J0843
10669c2848f829A9781J6545r55A7392h514k3313r790Q610a1684A4756K2362P896
10682D5014p960A4553a0769j8451r084N826J3664a081A4729O638k089p093B999
10696c169m023J141a764B316K314q73j636a112m526l220j837L67M481A961P407
10711I368O379L556l158G862b428j1129n554J355P552A477Q312N231n438a140
10726a2331l995K850b591A6211J3514M105j1625B070b3282j7850m485J3963g049
10740B1179K0957L261j3902C935b1818j6720O96J7586D974K3951R765o590H980
10754a7855k0368n945J2205f900A9310K0778N079j1985A0136a3952j5904l575
10766c3431Q808i704G113R320J564o684A725g252k569L114f72G071L579q03D768
10782a526n838k095L69L560K620a078B236Q31J043O91K032o03j556A694b004l914
10798e918j712K216K020E81J018F68b154j236j261E21N325M532L685k306D019
10814g508q380o213M281Q890C750J1830O216k666H088e789r987l354L579b872
10829A1024P752Q16o888c011j1848r719J443Q787G13J3165J0019l85o685D120
10844h343q529k138L866g445A004O764L763r16m719A657d016l265o92J644b202
10860C368M304J276j174k837i04q064l696r1M062a560H488O924J546o245C527
10876g179q550j484N541a849H727O104j213n830c075r717l168M004b265A0223
10891A8918o6p020b055j2477q649K575i716C652J3692O138l556H141h239j3263
10905b1502m072P002d765A3804J1306K564r679F81a6316j2228j30J0438a68A8203
10920B9404p90j2863hj7991r161o74J1088f58A6793Q701j264j0513b308j3942
10934a6250o646J406P955D13J3526O946o02q358a19j0325p337k34P279a735H901
10950A5345o7l914A309g474n986r11L527a882G484N837K234m416B279g619o924
10965a4543j178M559a212G566P898Q57n425B10a0721n767L46g930B758J1608N633
10980A9999j752G533d905j3152m426K207h285F513J3844N175n529F874i562j1623
10994b1185l419M553d859A1992J1029K644q982H34a4230j0793J745R157G10J5423
11008A6133R021j982j0091a932j3286p730K435Q141I07J1416O082j854p228a267
11023a0109l464J610N163A415O397K665k98m152e63n524k801n41K054h77D556
11039H496K104j974m065g76o455m014n32L218a188D640P604J334l876A302g476
11055a4713J683N130B097J0859N079k233F116e344j1782k956J243e675H584J1983
11069B0567L133n017D996a0596j1096j764Q032d50A3232Q680l70j0342c436j2337
11083a5773o031K393g429F398J3290J786l399D774i507r395k732O318c765G645
11098A6989J35l926B473f938o092j029O010e79F118K934P75l227A079d105m478
11113h583J60K194K961B670M379L221k68k576A793f109m905k962L374d897C939
11129A2276K873j534E841d482q663l765K912e147G548R083K896o784A830a2985
11144b0722j581R906H17J6050O649j62j0633c192j3622r394M123a0934D153J2471
11158A6624N889m606E668f305r934j896O209a568A1391N380j03p637b775j0165
11172a2940l541K877e389C916P081M335l164D821b376m899k840K286c332A36N089
11187E225L52j927A106a187j022k320O96a661A448K194L287O40K4l595b174o483
11203h657m296K73L520e36I225P514K542n662B687h566r652k755O818a542A1923
11219B1070o81r490d204j4695p746L468h778H881J5817O832o967A0064h987j7005
11233b5992n743O308a0562H506J4865L889o719E045h921j1081j32P762d69A3142
11248A8783j320G931d035j1452o625N247Q332C753J1436L099k365G110a273p991
11262i264m306K462M102F88M696K363j404A592e652l287L01L213A216N107O508
11277A2831P02k456D355e897p900m202K115N324B039J0520O777Q84p003E74a1640
11293a8116j152Q316A830J3551O540k451G503g200j5211o381N417a0537H586J7882
11307B6468Q293n157A3409g908j7891q340N501a2125E408J6088O223n350G555
11321h339j1521k590P309F07J4954P149j413r792d375j3417n258K561R773B373
11336A3576L148j944p013a391o567j550L547c86D920K511k707a243o127l582N08
11351a0444M897A625O372M419l85l257B656b850l386j575n52K497b550A135J309
11366B444J838O55k209j234b213k244J68a776C603L252L656J14C726c673r245
11381a2918n964P83O890f13A2447J0200L021n654F305g461j2286l296L755g370
11396F900Q324L289n202A654h662q335O23P390B797J0824N956j253p641F8a1294
11412a9136L65N708e478D088O294J596j187j984D191A202b230n38k42m06R35L36
11428b145Q92a77E41a137k59M5F28N79K552L748J570p35l584b101o463l666j98
11445a2428N370b60F630K627k060C127d882k987J153g07I266P383N18o170b024
11461a8218j0210j646J1086g84A8680J3054K180j0989C620a6357j3153m14J1638
11474a8286A558J9908P758m021A0545a1215j4710q067P968f819A4015J8616O005
11487C8636p307A1308a1054j6496o338N053a2783B994J4041N378l379G962a921
11501i844j40L929C42P657K899m38D734c355o835l561N7N282a908E268O178K384
11517A3830j549l545A808d788l499q27J187c168f53D187A295a617l896l443J290
11532g666a784G852R449M481j488I169e574j5339r758J371J1881d27A7553J0909
11546B8462j054j0785c00j7183q159L774h112I805J5145L795q924A470b0076j3460
11560c3536k412J0304e486A7802J5871L960r192A0355a0166j3862m270O322h979
11574B971Q047K307n397b85n599k014K597A531O393M129j969m667c02o221l477
11589a0000R09J704J341b772R60a44A946L168L330K784l81l462B871d514m536
11604i050k928K019K143b846A61K068K46l89K418J562K752K395k608m022c213
11620a0978n933P16N884h86G522N802n6F552g14p986j145K894B559R277N680k264
11636A5252F398h042j1438p053K837R445A428J5103J0062J337p457H765f550r337
11650a5887l592J357Q617a544E908M889k619l157@c932k125J38a349C385N118
11665H503L524o84l771H3h045p957l057J509P452B27J2165Q206K407n808F148
11681f197q850l286N889d774C207O308N09D496d389p279K15N100D089J0752O544
11696B1385k644H725d969j1477o411K559a0047C670J1984L523n098D180h314p408
11710a5722N92P467F997J3183M041n895D507a2226j4061n941N908i710I909J6425
11724B6334O307m411j3638c591j5823p347L753J0561F62J3252O414k991F908f044
11739a5061m195M574e214H123R976L507k752H913c702j2366o144L23O932c468
11754G118P795M094l670F892b141p764j841J901c996C357N918j64D299b611o731
11769i342l295K169c879F588O407L987k424F152d688q789m053M918d875E059O142
11784A1201J877l536c57q742m372Q99d209E679R693L683l652D422h451j0663l451
11799b2565L659h167F081J2689M733l431I722c608j1013m290K618P302D249P746
11813A1995M436k106F142d186r937j595J928e629C931R173K973o27o736g28q158
11828h886o165K321K579c940D091M304L920j653m795e73m936k218j157M129b321
11844D361K359J650l444d6l312l569j45K983a33E152M387j895k176a077o495k570
11860a0142J238M130A167N755J973k73B531d294m140j485K948b18G567L793J02
11875A1462m154b540p957l112Q35O331C793R168L558k108F210e307o965n588K684
11890a5176f818C180J0862L808l020G218c821r433l327K960f287D767Q064K952
11904A5783j301E382c338p721l163J587M685A508P218O001j481n352b6p925n271
11919a3222L78L943b818C756P803J531k009D301c692o381k128J861c820C944O281
11934A0225L657l815C275f078p054j249K926e01H962O997Q95o974h2j1073n994
11949a7149J276N680A808J0475N173j756F225e679q569l955N435b717I500P699
11963A7199J328o358C30a3293n924M48P929A179J2174O496j165q482b015j0848
11977a2863n220K175g423B401Q656M998l613E818b993q981l212L396d692C479
11992A0033K889n54E749g26p898l208p48L702a557D827N403N99j592m542b894
12008h122l721J271M274A168P292L989j97D457c960p206l021K645c780F248O648
12023A2896L816l893D144g241j0153j511N018c331H420Q124Q86o094F15a0188
12038a7646J228g657B993J1104L702k574D896e807r492k834M028b989G786P124
12052A4910K130m371C133g446n552j585M973a755E687M801R87l510H71d985k909
12067g894p96K497g41D462M084j014j721A682d396l598j502J071L475B715N164
12082G879K844k65l927G9g278m990K65L386a079G548N379M87n926b61r578n161
12098a5000J204O889D127Q763M991l353E867f529j0822l230L765e519G152J1134
12112A8286K840n268C954g479j0128j128M551d533H372P638M1o231a208j0403
12126a1611k619L06O910C223Q373M481j532p208a868q692l004O26O335D50N852
12141F302K510Nk462B000b005k927l91R98f57B969R54J47j143e05l888k194R3
12158f494J625D89N528L172L57j850B850d324n880j360J949c223B695P183J134
12173A1012k484A733e713m011p83M653A864Q087L353J64D754e284q901n570L414
12188a6341h158D184J0952M127j149q130b140r510n192J238P369A692Q684K492
12202A2868n81E623c303o630k486J425c538D770O079L905k496n573a934p239n312
12217a4485k44M952b337D308N021M030k410l742B94e229m388O29M444G32M634
12232E366L087k224F17c122m843j92J930G55O306M521J202l155A505g276m670
12247a1946r03L094a222E956L748J052m654a984n701k197K594a35F642O581Q60
12262A4083G026b052r410p166m66O879a573A0349R171m76m278D402g006q155l232
12277a8393N320c266F066Q397J690n728A668i739p137M39M825b343A0616P546
12291A8162K651m657E178g705j0933m185L974h405C473J1196N314k329p982A93
12306i861m601K153N945C610O866K730l418A126g591n405j720M800f34H946N256
12321A4202J3m317B700g364m310j798O004F81N382L547k715B633d097m564Q0c729
12338C410N356M369m06n773b148r443m406P29N831f73H491N063K659n238C614
12354e384n610k111L277a188F221N768J197l876G31h834o430k386L597c058G696
12370A6259N339l707G198c820r506p172K009N907i01H726O685O38o243D85h176
12386a2930R88e539B630P178K326j792C923c714o079l094J304N786E0Q124K787
12401A0961j064l185B050b457k998mJ638a482a75D13M01a716j976J805C36J136
12417A472K706P92J44k540J08a125m088j114K60J567a466C140J675J543o72A871
12434c377k648M5K057G69N675L611K75l447c27r550o315j242M007b169I587R778
12450A9365K430n005G482e725j0922n123L896h218C564J1054L959l445F245e155
12465a5378k469M638b826H852Q011K654n997D348f967p316m454K756P599E45J0037
12480A0582L076j512l185A860d419l757K69K438e25C856k9P12A928b949k641p48
12496f338J032g88D693L746J812l359C423b265m830j252N09c524A414M599R72
12511F985k381c17o467k556K178b019G137N268L079k278C678h718j0325k555K288
12526a9310g389G640J1725N568l680I464d931j2426n601M884g868G137R841L294
12540B0272m958C183a0048r462l713O442c255A1130J0260J939n717F554f752j0391
12554a7143k960K275h914A303O904N519k301l539A250e126k306Q71K671b18D398
12570E227j177A243c196k367k038J362K730A132N228N14J504j850A797b821k981
12585e802J69O89a524A783J159l06d09l129j841m94a189D309O192K199o14E047
12602d921q576m155J956P117A609J0808N158k490p177a993q875m709J619d849
12617D639Q712K805m354C295g365q331l433L126e764D646J0593M779k883p452
12631I683c84r313n344j059M714d473C550N080L585l377l317a151m163k022J31
12646g205L493I67M296K426o32k829a857m519k905M90K955g31F002M542J352k880
12662I016C116d828l674p51K435a045B532L490j493B169a235l440j627L051B992
12678G627L063j823B678d678o248l325K712e394E562O350K450l774C918e430n968
12693a1398j599L503a093G342O987P4n092c33r187n445j767M669e19I240Q230
12708A7470J711n386D599f321p865l559L788N575A482Q489M034j717m358A53h125
12724a1933k51N352F35O680M676P49n391e38p545o232K08M841a730F849N734J309
12740A3892l566B660d493p109j55J940a430E049M556l41m217a697m628k546J308
12755g563g28D122M511K608l526a354o953m521L85e963A180P406M672j688l810
12770G760b023p445l004J588e250C818O950J916k588C561e390q707j022K865c755
12786D689Q034L896l299E366d893p359l778J478O306B451P419L979R86o819A397
12802f855n265r8M628a521F360M444J704m733A789e899n526k63L208a898E916
12818A0439K453m117C189d885n921k058M165b037B768O397K134m544C175c581
12833g810o63K196i8E676K855o07C777b457m830j769K836K845D382M718K327l476
12849G951B205d424n389k370M541a648E710N034O77l937a8o237m812O84L494c16
12866F990M303O34m755g02p246m622P44L265a840F986N286P42j305C315e320m537
12882i857l254K983e035B564O562J913q81D505b719n792k553R60c802C078O165
12897I243J959q62D212c233n755m172J326e119B467P230J971l49m724a701n668
12912g369k919J018d368B809N323J635k404A741d327n430o50L660f42F582L312
12927I894K556n148E45g373m467j99M868a044F614M916j798l385F8f588l526J080
12943i034M379A040O401L159r51D146b937n818l026J354N107B783O165M130j349
12958A1729n516A4g583l589P7M318h74G248M347j510k973F45f719m173P42M721
12974e429A800O987K467o70m882a680p884l245M34O043F40P630L960N21n310a415
12991g058n612K395M240A385O164L291j496l710b051n814k101O59M356C598N869
13006I467K137j421D021c150p032j895J527c994C329N735L348l784l458b561m935
13021g496j972M77d240A573N248J851j54C103b432n025k036K055b157C693N928
13036I621J417j920C642d902m939k722L701c747B675P031J602o86E006a989o991
13051h980j462K494c109B929N845Q14j670H42f714l882o61M306D82P657M760o57
13067A2242n683a45p771n369R66L895a077F362M609L39l748G40f064m829J809
13082i084L761E35O143L870j705m219i40p046l507n05e737A549N407N492p3k319
13098A0056A390e788n195l080L362d038C572M253L133j942B888b562o213o90K191
13113g274g25D424N294J178m149b30p283m754o07M497a647F785M880J951m811
13128H805B476d426m655l92K269C71M843K225j421B140c517l856p77K858A154
13144F788L584n03k392A558f015n047j840M503a738D648M643J598l066C674b123
13160g203o70K064f42E659K895k31l130f19n910n247l87L524b683F023N873K163
13176A4059M7F640a211r163l202j054N287g37G592M110K12l579G3f582n108R46
13192a0744M700B074P947L675k165D926d489q385l748K020g225B458R932L063
13206A5453j749m821e32p318k886J271d224A255M604J068C316e88m720k007J781
13221e534a698D979M127N16j372C311c435n045j878J611M256B55M961K050j095
13236F171k947a283k959j204J455g50B639L718R91k299A301d579n121k263J912
13251a0051d580A930P520N673o74l412B844g009o779k257K635c753D501O919K094
13266A3514k593B745e729n993k625O646A494Q430O389k350m613c38j1643m779
13280a6760j659P272a818H927O658N66m778B254e445l117j529L601h67D295K741
13295G036k653D88c659k710M90b376H19N484Q02o27j789D74c611k349j05K047
13311d018a188I72J579N23j389D24h3j225n04h54I78K987J049O62B620a297n539
13328f836k582k96J904a515D586P065K363r08F383b961p717l545N40O700C476
13344I041M552l011E197d281q946l152M306c272F922R215K422m083E290e841j0775
13359a6616k674L459g132B634R765L381k660n669b753m476l769K455L880A024
13374F198J258k174A016b585n008J608K29b700C032L060Q27k369j292H93a469
13390e420M82N46a147C19J332O06o57e3k659O35J006G22L958J941m49B677a626
13408f574m065J211K524e89G398M671P93l108H67h480m662K29N651A598Q910M821
13424A5329k633F268d181j0398k896J63g751D067J0740O498l616p912b514j0958
13438a3472n183J031P540d02H871N161N52G174C57h189l216o77e692A869M974
13453F843L275k16m799a045o308l941J145L637b04D798L218L26j631k770a188
13469d572j665K149O59B23K770r19q82h40k289q15Q75d6C369K713J825k357F82
13487e294k420j672K462b199D033L924J487m234G25f970k614L68M489B310Q227
13502A0537L572j800E479c990r299m102J935O927B765J0163L564k40n459A363
13517i346l994q69N068a878F554N540m04m196D63g020l791k75L396e83E885M538
13533A0423K256m686B143c873o320j535J905K945c70D582L687J544l247k574a658
13549e226p52Q50a716A496J765Q8p87a171j982j017q10a369B071K656Q48m04k131
13566C040b308j875j638J154a4A977K836r7B331d57l878j159O90A8M765L778J108
13583I669l497D84f138m596j882K002M516B860P575L292j832E849h89p557m998
13598a3444R85M854I10O660M451q13E506b494n692m594L67f049A297Q912M687
13613A4896o01o506E74h429o206j237M474b860E068O578K349l794D780c024n989
13628i013k204K947b688B792M107J733l039A70e006k734J23L111b58D652L272
13643G924J031m161C01c815l766j00c532g99E047J907j316A713a811l831j486
13658g128K929c31F210J623J386m062e48n925m805l32N724D15P173M056J202l697
13674I149B402f859o358p31M373i27G415O467K78n277d22q427n846j070O289I21
13691A0487N489n8n341E06h692o337m12N069a865G785N354J098n519A098e885
13707a1275j135M411a752E558K195N92k745I24d157l601R99K898d22D164K701
13722F865m77k271H8c483k413J071R47c4A835K760Q0j584B93a893k002j075b390
13740A230K191J652q01A422a211m709j221J316b843C702M548P90q26B959c778
13756i641j674J445d033C195O083K491j323C870d487n432k031K471b116D906N643
13771A0549K370l443A807e977n607k240N192b590E188N679J050k080B698c159
13786g390j706O51L502A61M915J825k169j35B56c332j882J231J205a364B111L370
13802E481n61j597H87b373l574j062J901b055B328L597K067j225B969a687n423
13817g110l63J543b601B980L212R4k049C69d560m838K459b648C328N413K536k587
13833H690B706e967m742j264J477b020E664M505J645k592I03f889l833j288M775
13848g235F31O948L465l15m955a544p368m145K104e402B969O486L167j891m014
13863F717e14o530l310n50M460a205D198L009J423k495G96c346l166m65J651a489
13880A955L561L053l558A689b499m753l645K541c136B323M937M020k206m278b593
13896g991k192J696c427A714O455J876l207B62e378m880K50M653A725N832L893
13911A1450m03n034b376q187k294K009d723B241Q139M28j363C048c949n398j696
13926a1043K415c224C931M284K327l988F49e581m154k92L121d93E653L484Q63
13941A0000m587I36d438l443j387K453b693B437L723J828j461l164b515l364k227
13956h106J044b704A050L626K197j226k536a552l761l748K119b704A367O348K679
13971A0394j976C551b642n818j866P83M726B418O185K301j34C957b114n606k353
13986a0073K150a896B495O864P35k213A655d907o094N19L523a377F292L784J029
14001A1105l699I93f424m202P15K683a237C323N309m87j034A341d439k712M96
14016f655K154G31L774J863p16j426a516m119l289P72c975A115M627L240L76l694
14032E664a06m706l819k33L161b306D161J855J134k330a104l098k071p3b712A996
14049F515K125j797B789c370n673k438K511c720C181N405L418k309m336A64f590
14065i744J073L964C20N795J262L67B894b995n424r71K764a635D245N197K519
14080A1961k641D379b758n794l150Q31M172a094D599L987Q70l072B362b773k418
14095e191j368K113d98C117K418j607I59b111l921j734J805b616B591N674J506
14110I771r12l978a068n174j954J294J728a50C937N91q27I48b660r29J64a153
14127C854J619J603r97B248b509m553k102M96K742f93D267M680J288k236C622
14143b57m329j177q6K667H02K694J067o70A004b903l445r64J844E88N631M462
14159A0681K007k574D445c611q073m084O72O186a071G790M245J058m372G97e150
14175a0328Q39d290G67O113J175j353A135e757n363k227N151a168F588N845K522
14190A4955m461D364c213l711l649J589c977A360L746R4k297e5k842j291J711
14205b477I18M964J964o45k370G27e826m508r59J268c981B120M542M571j186l239
14221F808A441c646m071L20L415A173L593J308q69A036d724m503l028K099c746
14237D981P692M991j795G130a600j0231o146n5P213a158H521O486R3o016B24f725
14254a1799R03c770B767O625K621k234B159h434n883Q5M211b152E948O364J231
14269A3543p55D510b498n412O8J221h82B370J085r41a284j418k811Q39a077C399
14286F084K797k029l003a324m740j972J49L372a473B571J393J127n26A646A8a831
14303b102j020A081M70K874p83j502a507l582l880M83Q25b622D357M442L206M
14319A2009m111H62f391n589r02K302d293D329N472J251l080B908d723m266O25
14334h364J971F61P001K880o95D834e06q026l065K08M512f56D095L947J581k237
14350G386C476c40l166j367J135J484m37a14C87a88C86N4B3O26A66J003n52Q28
14368A445M50N47A213D67a277j673j943Q24P48J452B809K43J554j585b76j318
14384a594J1a85I51L234K95j940b52n416k408n69K187A37O243O052N75m170A557
14402f645o275o24M243a000G782N682j162n500a969q635l283j94e138C069R075
14417A2144M768j618F860c567q731m669P52P981F31O964O315j000m168E88e968
14433i965M48L712H8N197L886j761C088a241n282j534J122c172A829L114L171
14448H114k56l819H90c711k310m93K961a276B993J776j425A429b097l172m21J331
14464d359E77L743L748L53k781i99n977m637K6L920a435G674L296K607o216b6
14481h368m083P80N061B227Q566L680k236E005f437o899l872K234g047E726R255
14496A4981K925k796F568b689j0866k526K116e784C295P578J543j429B912d249
14511h879j504L018a212E326L685k95k540B597d911j861J6J591f32A876K957J26
14527D959p75A877a80l15n15H25E5b66B31a551b64j000O00K37l06C18J05J409
14545A832J33O50J78I12a511k145j067J993J129A031J854J587j404C33b099l468
14561e567j014b892g54D925K725L56k827g5n878n158J012K599a265E897M685%
14577A0582k612B317d411n049j267K585a510C557M186J350k866A479d201k149
14591f350j397J437e32B644L295Q56j642j848a024k972k160M95J817J866A222
14607B961K269M58B818D59a698k792j918J577b080B240L067J547k396A612b283
14623e595j142K948BM539K729p85B481c494l054k67J699a617D734M435p48l884
14639D537g79o770k916K215b900C861M728L246l653D76f720o076N22M031A93R025
14655I218N108L1F809a677q585m984K364N313A963Q102L695j376n244a174p231
14670h405m774K250e110C102N935J184l6m869a453n980k755J824L859h44E652
14686H401K29k758A016c277m170j175K305b781C374K848J882k452B018b563m377
14701f940O04J055a353B816K570J677k851A161d392k931q60c652A143N961K518
14716I622k14C839c201o084j556K572b454D162O060K36l309B95e939m408J132
14731i215M174B227O865L354r52E100c010o950l795J600e218C004P318K511k286
14746A0547D922b250o582j446L414c008B847N729j313q62C031c369l749K88N89
14761f241b206A982L356P63p26k494a66k214k269r25R16J610A49L636J274J069
14777F128k312A737a735k983M07P60e87B001K063J241B192A00d595j923R35K759
14793b824B148N090J147k789B144c612l239O84N59a420C164L102M56k890a585
14809e446k050J657b306B602M190Q03j461I84d590k922j295K654a842C839L149
14824F988Q80q35B511a845l016o64K28a802B395J495K249j517A203a770l200o30
14840e600p96b923gD530K043J79C339C79c336l394j555K358a429B398L332J472
14856G202k2C192g93m246k587K148a398D060K102J241k033A010d551k619j39K091
14872e218C08N726M871k669k470g98n824k514J21M256A049M067K513m87C431b205
14889f401j000R18a339B387M644N78j940C03d530l250n16K968f31B446N644n06
14905G584j530A208c225m060j407K958a372B785L582L46j374A260b598l773q83
14920g254L515a460C023K629J957k414H45c808l192m91K459bD132L135J021k137
14936F151B178b728l128k223K516a066C313L186M90k286A06c398l109k3J882a63
14953C700K662R05C504I64d986j744q31K871B93M164L086J98j566A974b586m371
14969f957j502K132b218B766L188J977k500A445c921k876l69J127f75E307K466
14984G773Q25l028i8n699l212j4L170a60E312L870O55l192H78d595l472J576K447
15001d044F28M678K368j511A196c022l624j126J559b288D634M764m10l000A590
15017d610k420k264K818K795A725L632P55j132C19b437k799MJ976b92C089K301
15033E390K18k141A95c481l950m85K289b404B203O012J256r96C967c40o500m332
15049a1172J093M336g15E578K576m99C353i02n380k631K518b046D878N109J31
15064A0118l299H55e812o256j327M194b715E711N338J463l569B323c644m497L92
15079g749L368B94M806J072k230a78m321j674j168K780A681N596Q19Q52m257c76
15096e397r41N00K515f19B030R83A458F47b64m40h1A3P68J576q51N06A000a189
15115a879j657k352K058n33i13A525K535K102K121k730k766a934m967j308l43
15130h552L243d34D010L907j137C096b239l756j014K901I89O461L397p10D710
15146a978o001m088m2M768B98O475L489J012m947A299c155k596M07K138I82J509
15162B491O22F40a035j778o75J171b38C247J121J131j742A760o2A75a704j42q33
15179b679j000j79M85a028A195J682K395j154j146b38j207m90k33I22J307K44
15195B473H12c457k060k422K348a013D307O360J477k881C548c945n931k695K640
15210i931b400D943N378J662l754e00q838m289J734d084E828Q326K928m597C173
15226g731p652l324M736e298E160Q678J625m006n523d946n560l45N181G3N899
15241E972K632k343k724b842m054j750J913a674C178L159J561j587l145b10k547
15256b757k118n23K023J443d57G98K536R8j119B16a274n54P12D08J131K049o74
15273B914R86a339l815k987j101L723c24E058N713Q28k804H91e924n466m17M850
15289f957E62P222L393p02B739d627p593k398M053a078G129Q988J678p053B46
15305f820r022r24M927a270F880O476r36m454e68o109l550J217b970C223M075
15320G298J667k708H36e462k309J244L051a024D834J30j192j623a009j143O21
15335a531F55J497n66n4e30l501N70J642e60A489K073K61j357@a713j334h00G22
15354I21J364D50a459j893L17e78A872J556J165j100f0j404l700R22a389A506
15371D358J284j929e55l457m485J265K134A099N438L416l34l303c31n212m397
15386i940J704L033D95L660K339N74C460h49l541j224N73K023E15L328J055r95
15402C903j66A544g35j176k766m8J059J182A495K270K434n56r48A742c008k997
15418f005n04J200K549B658M068O03k275I49d501l790K18d021A661N286K398r85
15434H360C178c059n691j056K196a508E687K794O65D267a399o038k545L107a421
15450D996N311J642m501c25p989n646J211f272A872R289L381k915D230c765p672
15465a1437l249L989c640D588P090K361n039B325g105n060j378M783b032E906
15480A1620J107l170C351c579n643k239L049c317A975M201J208j97l065a024k964
15495c988l056J620K643A440L366P63K1B690a209k764l224J033K463b35C913K334
15511F247o55j808H7d684j930J235a949C098J701N51J71A242d261l910J179K836
15527d156G36N781L323k547l372c218o011k264K019c268C294N727K055k293B167
15543e217m581j207N009B68N137N090o0m499a175o263k968j17M336A283M605L338
15559I226n22m028d10l791k354N08K374E10K451L80K51q57e63j367l52Q27j22
15576a577a72B90O80N8J705j187K5a99m03j657j58j089J572I72R61K495K05j286
15594C347e12k112j446N83a734A463J120M99j44F24a380k065n73J581A670K603
15610D273J057j565A593c060k736O56J068b87D178J934j140j440a869j831l121
15625f821K160e42A278L169K045q05C23c511k794R39P26f96C347K369J728k365
15641E079A010b668k328j721J213K697A874J794K038Q7j592F35b942j792j738
15656f472J729a674A028L862J363m38B645a673l737k139J966K766B124L379K109
15671G612N8B362c235l583j641J030c003A487N194K231j720B639b816n968L3K946
15687e805a091E432M247r55C567b180n110l663K688a304D368N812K24l208H86
15703e931m315p54M697C90O568L454n92C987a634p053j543J069b230C886N291
15718I177J523k476C360c970n015j164L269b370B839M885Q01j675A614a272l911
15733e183j197N77K023G90K514K389r14k054A41c564q64k27J370d47A785L706
15749E491J052k883I25c343l035K24J199e60B472L569J297r88B679a486m241j915
15765g642L181i84B271M485L54k904a225l812k186J252K801B742L354J945M1A787
15782c288l016k459K483a359D722K278O47k373b27l962k161J353K283A744L991
15797E735J343j026B087b895l485n89K001a194B207K080O62QA929g22k259j221
15813d202Q15R38a05A893Q07p74P37I96D69a415j580N29a049A59J770K381K54
15830D564k016B1b235m273K29J697f93B750K366R91j471A002c882l200K11K624
15846d247A5L790L524p05l089a754m670j529K250a710C450M125J136k663D67d586
15863h488J93K520A42M519M084j759l286a517l074k734J259b408A678L355K108
15878G141k030I01c026k417q80J408a425B458J870L70o62A810a945j718p34O68
15894c729a152M42B266P52q7A412h34j018j362M74g10l76A253K926n12r37A008
15912b636j781l29R27a679B339L214j24o72A627c751j534k447K486i00B851L915
15928F766K78j952F42c406k979N12b482F98M833J588l9C273b153k924k380J428
15944f029K291B358L569L103k832B008a950k793k393K527a727A931L791l30R8
15959E490G69c138j074j90J033b31B993J027j153J32A044b509j503j93K015P66
15975a424A730J280M25J30A635g72j134j743q9l01a817A537J330o05L9C74a376
15993b867m53J458F03L382J163J24k546i40l832k639m74L171A249M505K426n92
16009G588l188a222n469j251R60c168B105M574J279k392F26e356l799q51L888
16024f118H51N379M155J119m955D87g860k970K66K980d83F650K678j009l539A77
16041d814j724M90b197B692K775O62j370A945b883l028l06j39L122A486M052J533
16057G071n30l020c4l211j051j17K115h76A584K159j560j29@b613K20k03g49A728
16076E197q04o3B044b391l125j936L89L343E26M653K628j101k183c68k685k925
16092e978O49b364A734L765J645l069c75n399m681J324K926A142O298L802O06
16107A1848m919G64f126l092j573L133a042D525K475l14l180a595l252j435J798
16122d484i7C736J597J063B604f82m148j189K2K687I3J464K047Q46K22A652n41
16139A111k45g05m97J54n21p13p41J272d90C68M61J359k74r49i62E92O18K81l91
16158A100M10J35a566j783j642K188J028B290J847J486j237B098a930j978O53
16173c255h85b69B098J826A693c28m419q84P36J113E29M927K637J10k670e18m698
16190e216k815P48K419a075C843J463J74j163C93b428k439K055J087A464J709
16205C173J333m89j563d24l277j607m97K356J589A065L715J886oj867A386a717
16222e206j673P23J787a43C949J291N04B720i35n107N27J170c35C877L537n63
16238F851k235g64o427j203m69c635A222N526J865J69B455b046m684j853L064
16253e519i38D779L430o26C413b691o374j116K351a467D567N939J95k337A997
16269d090o862j632M357a089E325N329K15m643C60f144l168J054c720B363N445
16284G808J891r92C353h05n816k987K53M251b87C947L198J44k208F86b817k054
16300d871j162K114c72A172K963L30r55A253b430j302k120K250i0B582K039Q59
16316E480j381E75a627l565MO02f01B225K485J926B881e36l807o77o69a621B229
16334E655K03R0A138c547l002K29L78E41M281K787J354m337e74m835k198K01c649
16352A590M294K057j071B246b280k949k725K268b440A520L872M60j169A952a654
16368d043l41L27a644D8K965R18j289j233a72q51j036J0lN85j46A035N31M07L82
16387B355m58H6a111k007p84J143P33H70J347J625l65E01a176j825q12R29b38
16405I66L151j107O24A161c059j298J322J367F73L006R42j514j132a591k047j037
16421d675K104e08B199J759l90I18a907j234j198J004e72C103J134N41j849c83
16438b413k355j249J564a642B193J568J879j738j884a311k794j225Q59K067B045
16454C166K428M55B850e99l986j190J12J718c69C579L561N84k688A082b661m258
16470f919j548K215a261C548K843R96j456G65c857j577j197J538d7D469L471q82
16486G058l394f67n980N0j016b626C355L201K000q55B071b816m706l36K609a230
16503C548M027j200C102a581n632k242K761c146C925K846J944j919A969d131l921
16518h052j086J727a489D841L385K05k382I50d444k934m73L302c48E120L064q81
16534G303k294A12d006l637Q64J535e56C203K612J076j830e56k131j815j003N67
16550d938a231B145N01R68n56q81a131j650o49r55a262C42K640K204r37A475B07
16568b193j597J9Q57E23L059J239r25A788a555k841j98J513b11C108K057K7k125
16585C067F49b539k131j264b374A571L355L41m95B089b705j834k351K563g95B755
16602E161K98j928c98k691j333p2P34I94J936J278p54A261D06a372j362j90J002
16619a922O02A600L42n62k1c5C21h0j358n68p69P65A8J67K100J028O18F48a307
16639c187j584j4a745A854K339J777j744A007c123k091m90J546e2B490K824P02
16655F016k413e58l304j280j039b408B526L139M29j086A158c551k459r08c097
16671d69C338J329r4k063a406l203j091J642a540B099L648N18k371E91b277l196
16687e473M67O27i63A360K100K75r2G11h33k018k21k53a560D29K844J168k122
16704B319p05d07j435k353n7b051b46B476K586N31j848A816b154l103j722J384
16720e595a186B724K725K093j936A690c027l827J03J899b77D644K330J188B471
16736a024l679m952K624J973A649M882K298j069B726b529n162l00K834b191C565
16752E876k26B580a142m186q38N94a966A162L598J525k586j145c087j605p4J181
16768c585J603B192J837r91l32A012a107o05r05j94c98A631J098A155J019l87
16784A787i27o55l7j783R39a065A474J903N37k30j397a501k449j932k92L032A471
16802B946M007p53B310b332j569k571K265f01C046L628p79o84e60l985k322n37
16818g404K223C22M206K934p56C087a376k414l530J266a683A359L331K39q77a13
16835c457j232j115K034A39L890k75J355B353b26j838k213J100J124B49J733O90
16851B672O7J57G98f00j964j127a653N6H81P96N13J257j615C41b007o16j171a457
16870h62A073K994P1r66b96k304l473Q50b337a29B732K634oj827e93l996j967
16887f556J339K572A374K226K618r22H95b167k008j828K323h27C638K626l04k651
16903C309I3c887k064o8K998H78K508L059j310k267e66k418k273J412a059B47
16920C461O08q04j555g68k103n3M98b53A933O26J238A635Q28D49a923j418n2L87
16938c006a222C38K100J482j13p88A155a820j822K47O87a63B858K03K22A398a531
16956b944j571P99a460A759J828J760j381A048b543j053k155J667a292B034J750
16971C784J671k723C10a922k851J405L92G01L362J13j372o07a970k273j705J287
16987d661a642H59L040K091p30k580e35k063j740K5a916A23J951J178m41E73f03
17005a775k354Q82a501B44K952J905j671j250B75b922k467q95K705J718A706L519
17021E225N25n18B022a219k540j183N43b038A618K579l12q91B34c107j895j49
17037e151K374H13L132K439k21k598i27k682k668o61c057B10K676J847q19j084
17053B830a374k277j190J570H7K683K130M23j563g25l351k608O1K322a198C881
17070E665K664k756A562b750k292j726K445i14B725J460J702B420c56l316k330
17085f002J027K463A930M375l48k99B216a618k509k250j90J946e94C535K234J138
17101F907j916A740a923k101P6J474b87B569J802r98G21h81l594k73M03a626G55
17119D456O20K62A033K48c022k293J93J601g52B173J322j022n46a777l24n03M40
17136b164D48K093J301k82j130f96j504j779p25b233E2K059K658J3k023j191a828
17154c519Q43j151g0B057J212J16j265f59j564k217J330J012A470K197J076j40
17170D603A342i83j927k650Q57J200a176E99J622K279n94A869a119q60j103L05
17186b777k94g43H00K523N02j440d9j010l02q52Q23N41A218R65K330j756I77f20
17205c912j49N71J239A423P05K473o59A520d07j947n31J054b13A343J415N63r89
17222B332b04k921j569O56a054F08K303J842j335A684a281l416m59K100h86A771
17239C486J502j188E08c040p31m82J135J333B932J686J99j936B89c385o23j088
17255e096J441B4K944L582j385N49B075b439l117q76K000a268A970K675O96j946
17271C395o80a281l272n38J345a694A984K431J474j802A049c177k053j395J165
17286e460b217A792M410O99j162B798b498k466j525J828a220C250J413Q44j306
17301D201I1b200k518r9a579A655K306J755j483k066b085l082j610J406a770B620
17318E245J358j505G22b416k678J515j08a081B953L232k222A520a134l087k086
17333f307J610K021A327K595K741j004j594a66m147q2k063K956a4B078K191L6
17349D305j052A169b037l13j112L63a118A030K480J80j217A55b198j994j710b877
17366a80B206J942R7J487A722a082k314o83M61J513G39P85J433o81D13a456j409
17383b865J301a99F27K236O5o0j203a250j813o23OJ277f25B166O54Q12A713B77
17402a098k111J582P85A022Q74k24K6e34j483j490N91a251a35A987J367L92j024
17419B722H35g30l065l62p7J915e79I74J234O29p23O43A40a817M36q61b68A226
17438B114O96o47B53a343k624o02J65a426A753L223Q81j212j056a262k216r79
17454d457q19J658A52J410J903L52I40d22k825n74J98C32J980J761P55B409G7
17472c628j559p42K952dB904J410K31r97D70b905o66J41J281B99K622O65j231
17489B355A152b112k215L32P02H20K057K023Qq49E73b841j679k76J513J548A356
17507C689J70l32A038c41k502j456N59J849A875J612J116o40A754i53m143m43
17523e539l64b342A432L864P8K88k410b46m284m50r28a457e29D957P34j019A546
17541b372j466q84qd41C526J036J112j544G97d628n81O04Q33a076B493J537L56
17558D386j498A49b323j754P16J293I10L706n4j812B42e14l609P72m53i38A594
17576B976j59K17G26a402k223N24m0f59D22K572J66j462o73a037q12j354i75m49
17594a424B77J952P18J104j844A80b220j588l78J485g44A342K666n58A556C35
17611a696j798m41J88a94B126K015r10m97D48b899j619M72J133A087K823R29j485
17628C354l78e91l559J41N48J329H92J513J739j788j121b253j560K26P35e6F65
17646B311J751j717A0a455j098j386J954O54E90J161N75L1q59a209J92m99p5a05
17665I67J860j125k10m81g98j763p3n55J021e53B409J429J497j688F29b109j884
17682c993m53J761I86J220J721k89A753a665j816j578Q17a334H17L336R16j611
17698C458F09b365k478k160K058a720B845J557P90l25c34j261k482J33O48d18
17715B712R09r60p31e80k843j369J145J559F00K600M87M73j942E39b047j157l92
17732c596a654d55A511O82R06j393C88a168j228J51g23b60A972J933p87n89b28
17750a980j084j645J060a491A887J643KL26H88a765k306J360p41i55C270J12O97
17767D079j763g27k557j704L88a526F15L481R31o05j483g76l983j244K300J839
17783a864A156Q55K408n39A239h37k437n93M30b02A069J265K798B477d3k508j94
17800b745j300J565I68J52K499l24j192r69a651k163J185L93l38B92J942P07j94
17817B747I30d27j062j529P33a077A457Q91J665j158j175a22k710j819R62J741
17833a948E56K109K492M79B094a819k224p30R29J478H99K038K101j589A468b042
17850c617j30N36B5J491L048L28k188f1k053j153m99J476F68K779O46m07j497
17867B189F2b292k236Q20R81c06A985O27J18r98G32a795j408q20b011D34Q87J619
17885B940r7j324f86k718j16o28J623A78J864J473l60j063d81j484j067p08a741
17903g10A464J407J779j971Cb674j448N57J19h01C657P42n13j187a631r11k674
17920e216O07a733E92L283R3R33k087C17b716o17K05a014E46J938J671k049L4
17937B140a721n80o44J242B16K337J012r47l79E83a302j851n76o9a86E24R05K049
17955C478m53A020Ha046j623l26a275H39R00J189p44A007a065j975N49j317f40
17973A433J105K551j611H15e38k652j664R48a615A010J475J872j306I26a17k354
17989b471o00M49g06A955Q77J475j481C68b694k123k39J343a188A229J529J734
18005D492m61A621a061j651q81J121a177C67R79P87P49A174a271j715Q71i88C26
18023A254J854R99j344H58b352n76o10J072L84A275J964m28j064P1a208k383l98
18040c989J535b75B563K41q65K99a033k603r13K077J9D1K505J121Q8j692H89b151
18059d426K12P59a670B109K134j641N91a60j086k095o24J729E0K021J042J112
18075D225A152i56k107j252J009J574G51K711J185K01A424m66b179r34o39R02
18091b850c39B505P88m52j110o06c317j061J588a322C66K741J002m11A193i13
18108d193o31J191J208A05K916Q55j497A170c19l197M23J39i63A355J998n50Q5
18125B888B91a424j468o15J364f84B921P40J72j747I4c016r44o40J466d31A693
18143C435K63j175B39b176o40k13R64O4G79J825N00R9j439a654k658N72J805k3
18161a958H71K878N34o35A018b545L93j113k11i67e8B836R66o99F38a033k437
18178c470l13L96i57A056J882k4j289b20j555k250K70M24I8K317L68J68o20E4
18197a652j690m59J071b24A167K828j418j067A96a208k437L12a027b24I00J927
18213B827J6G16d21j989j5m47e41H30J685J130p12j204b66k537p91L49J276H0
18232A721J304q0A460c45j957j529l82a860C03L745N70j13B068i57p04k814K78
18249d197J919R39B554K342l37j129e95k066k86j511K192c32A646K71P3r61g61
18267b760p65m0c51A674J090J164j471A196a662k408M23L2R79A417N60Q83O1j046
18285A875p81h72j867O27R39G23J593K29I40La230k125o75J439J221G36K671P47
18303D154j610q61H7b615k66j175J957A38K303P55m81A269a933p86k16K33e99
18321B527J281o17P45B26a735k808n31J441a561A293L163J83j947r49g36k564
18337c300L63P04B46J70K53K778D86ak263j152K88J401D75K416J30J048p43E33
18356a899j473m21a502j30E36K047A144J644B11p7i95l41J57a57A212J208j27
18373B293r12a005j478r63k91J615F17K099J110l66k76G62a545j940j19M86g29
18391A255J636O03A642a092j407j022K71c78B365K022J79j083A264b238k122q83
18407e243O23h37c23B979N07J13j664p87a652k099Q86J334c95A251N00q2C44a268
18426b620q19J136g70A371J479J568j603r62D30a636j535m36J455B43R30R85J060
18443C218A607D25a397j457J050e96H08Q15K281A876p2b96k871j405J771g17D91
18461C799J21K40k077a353j522j175N48a282A748J713k23K7E69a680j922o4P36
18478b930D51J829K739j293A555a295k032r25K23O58i8B791J03O61A749D30b127
18496b829j279a698a28I42J763A245l67b22j954j347M88k90g8B189O10M01A453
18514H8a732j260j72J485M0A669N17N92qG75f90k231m8J08i39A430J810r15R49
18533C274g76j803j900OK083f83A819J904j118j177B88b326o66Q05l66B20K187
18550B407P21m76A111b13j580l89n08J313A378J071P31j358m57a299q01j179L39
18567b940b22F21J267P36G59M79l55a576j032J32i99B99M97K396j337M32c41k334
18585b675p80P70R9c23H33K374j148j51d7k359j838L43J535c07A536J385R01A574
18604D29b654J10p64J320b15B606J440l84j210e5l842j95J021a209A458Q1K198
18621C737j199A201h59k308j191J120a294A016N19J886A373D26a888j645J77P75
18637b581f45D43J267R74p85j22a099l95q40O21c74G42K533j417p9D74a436j449
18655b885o71L94a232A976Q65k94J07A211e23k766k98J675k81I66J749J47K8F72
18674a226k080J092L59f75B058J482J22j224E11a530j788j740K468C88J920O99
18690C007M36A603b61k253j684P21a440F88J946J144j531G12g23j879j365R96
18706b971a048A926R88M83j004I36i09j822k14M0R21b74A830J397j037H75c87
18724a648j66n62a101C67K104M74p36H26A27b577j177J706K49b53C322o9q93o53
18742A707b60j201p16j660a784B6J670K234j363o15e96j821o32j37i25A268J434
18759B702N04q78k96a430j872LQ03R90A681Q44J886j422j337e38j519p72J138
18776a691fA840M65k50R07G7a309j829n30a250b8A231J770nq91H96d56k297p75
18795c528J701P22c62A902R39D68R59C00b323m42N45h72C05K470j76H53J73h64
18814c536R21L72i27A529P87M22j05D05a210k636N25J226F67J043J073J74l31
18831B626H39a604k572K27J945e74B652L04P20A757B86a650j317P97R13G88O56
18848A444K422l04I14f79q01j258k0J310D38N30J416J51A231n04a467j219N05
18865b181P63D62R74P71N0j090a8r09j725M22f00b97B000M25q9o15f08j488n18
18884b614n29J341C63J164J492K79j143F78a573n07n71m5g71A403M71l75J81d06
18903a777j262j32a298a07C229q50J845j551d31j127k745P26a055H09J342O80
18919B831j242A66B6b462M02J80R22D25J150J944q28F08B38b252j46n76K86H23
18938A964J883j030A177A64a989k413J798e96G6K093O73l43A102a035j867K19
18954b683P75e44A794J180N38m71j211a055l323o02J117J849F45K262p88O01n32
18971B188e51j095j479J167j0A212J825J89k6A5b378j622J5J558A05K441K372
18988D918r65j819G10a924j761J87J173a001H44J336J349l50E32a287j575L67
19004b495J53d73A706K478p21Ca086j509l71l57M8a001B250K991j924A199d70
19022b121j313k04a784b72A202K372j172p87h09p65p33o17a128D74K994o74l08
19039B486p88a068j796l92L14a308F1K242J444n20I96i05j741M91O42e21H57N59
19057A416R57n66B71a137j258q69a314e87B425j39J092j406F46a044j064j203
19073c311J164a001H8J661L71m19q30b05j077q70OE38O72O94k95mI0a383o39k58
19093b280i58a36A880M17J395j679B29i98j021j17r1J038E32J045k98n74O26d75
19112a535m96J42F49J321k05R89o73E2c61j033r85O04J73B87K017k71P96j047
19130A782b79j680j55q57J452G20J355l9k21p67g64j115j43l15P00h5B573N71
19148C144j033m87c75j277j375N16b37A211J882J35A363q6g31k440Q08M59d08
19166A519P34N94j353j01a57j970j281J013g46A237J709K6j216q62a398j176q11
19183c385j46a417F93K922o6j234E82h45j726n98o82b46A906R57J084j795a43
19201c050L8o60J357d34B801K399j128j778h65j799j983O07J369b62A532J087
19217B619J180j019A86a955j804P19E03J019J622J265j582E29d74l897o18J739
19233c250d46A643K277n41l64j420a298k059j076J925h56A626J886k40j126H60
19250a952j070P57P19g41A489K682ok068F77b106k183Q38r5i84B021N83R76n23
19268C057b80j746j413J603P13b00B342o52K27la16k288n04J045h86A991J029
19285C020P92m77A285a53j013n28q18P13e45A415K22Q17j107c4o77k78oE7M29
19304D86J667N7r71B08a374o47q5m00a014I10N65J049L11q79e26j69j558p29a416
19324i78C55A11J508n09d51H4a000j0M33J27A772p87J533j228o17a043j032o7
19342b142l90h81A273J664j404J649A518F56a033k078h59p79F97J81R39H56b99
19360a679L2j422a508a14A300J783A518Q23D02a412l01j165j142a500O61A950
19377B065N58A092A93a223l43L34j39A48J263P34r79E80a852j22l11j50h04A778
19396C017K56j116n44a123k593J353p63a29A314J536n79r27G1i42j927J180e98
19414F84K104J761j760l50a278k494o31R45a436G18J270J538n98j109g65k455
19430c220n20m32J784D41L289j366Q89b33j734l09j99M32C06J113K231O6A494
19448a5j776j672N17L60C2P07J769K21K22A160e15k007L26N90b93E17J946k40
19466B223H06d17n73k282O87N60c39B453J042J99A473E60b181p22r41a522M65
19483a057A487J399J63l67a047j487j161P67J115H37K255J93p34I29a977p50O1
19500b666q1a039A156J876O95j414j99a492j363m09i66H9J943Q08R5A417B40i77
19519a896k76f20E92P99K74L30m83E22a563g60n81m70a32A84J055l85J576H20
19538E3b208g37j490h32K22A133Q35L95G49l10a226j342P68K74a56H58P52P11
19556B321q57C8a783r13j304a944I78J349K4m69B67a60j772m45l45a067A834q13
19574A021J293H94C26dj564J90K0C08L93J988q71I04m49a147q07J63h57E56R91
19593A547O18k17o83k29a078l15m25N20L94G89K64J231l33r54E3a198p43m46i89
19613h0B565R43j230E64I8b304k92n68a168a91A016K244L69j692C14a558j464
19630c022l70a108E98J568J216l61c02l96k067L6J145B02K209O43J99A492F3b066
19649b965L9h89g7A557J300R0A397e62n71j570J147b23A52J326K15J116A379e06
19668a917p18O55C83j9A33K996r30I29a31j247K82j772f29C88P81j74K32m05c52
19688f19j679J35g27K69A364J028M5j013d36j013q38P04o37b77A293J646p13N57
19706B783f48j565q7j708b14D68J698J447j188E73a44k150j317J381J065D03K460
19723B863P65j670D32a560j440L49O2a081A980N78k7n6D28h09p92l16i39e4A991
19743B650H09J654H17a482R8j519J365e14A587J570j038m28E85e51j795Q01o34
19760b179f36j068A800P70p50A68h78j113j105J533M03A022J977q58l70k42a677
19778b352o36K97i73A006J969R14j517H42g65j975m31N23Q41B125J207M36j250
19795B518e68j552L46k32f24C34K058J062m72A144a714p98k94j10J123A020J018
19812B038P14m17j041i78p69n03P13f19b49B537A198J408F12p5a889o06d82C02
19831A22J136J019N0j061g29n65r19Q7O92A79J843R4k79n95B73b785d79j642P64
19850a357H30O07J228J03A346b07j633j14j78b59A725j91J071N40F62a397N44
19867h53j542i87l40F16J467Rp19a7j28q63o31c16l64D49K023j35p90E37h26j099
19887a925Q1J36a92G95J195P05j323c12m71l22p81i38M5A5J291J038p51p57b45
19907a194j62J56H2c50R0B365j046D75j14b511Q1R88l95c97D18K368m73m19H08
19927a265j78j311L19g57e0B294m99P07B82b130o28J276o32D97J252K173j253
19944B669n36g68o46k331P7a334A360E04J542K80j135a143j391K23j056c98A053
19962B496O8p81D35a536j292j43J362c64A889K7J285o53r87i00k641M3J278b82
19981A738R38N87M63A93a714j931J201J151c64A382J328P77A683D39b702K6j158
19998c834J558h08A994P43m83K18F51b303q86O14L73b97A739J762k96p98D15b466
20017c332J565L56N91C191j91o08b0j084j977j384J106J428A270J827k73j120
20033A704a75j495k464R27R10G34J10K830k87j661B47b503r90j90i72A116O17
20050A733J272l0A096e84k224K93m5A7J72L195K36p32A009a546p81j70k12e98
20069G85J428M5r78C24a385n15n35R41L86A578N40Pq87f6q4j004l01j21f04E37
20090C98M87R15m62B86A32a196k81P08p41C76J404E67J251p34e65m35j26j37b53
20110A316J291A181K96C31a095m46O54K47a62A503P16K26j068a38L7b5j539c07
20129h02h5G27J0J4A65a261J9j51J43B21AM74O7qJ98C03g49r18k07e83R5B135
20152A521M14o13E72h39j498M01P41C8J325k24M5D73a00j408j166m11h32J70B204
20172B393j52O09b89l122k13o04J881I51R83M88o8j85D39b371r70J544h6G63K032
20191B795P19j528i2k295j517j075b352h4B321J814Q83B131G79b264r68Q22L30
20208b080b07A013J531L55A048d33k790O64P93d30F28K132J13j203D64a736k521
20225d257J10P65J621A501J067K52l53j209A76a979j097a254E13J074P69J502
20241C858A923d01k502N14j271P11a19A815K084P35B285o40a254j925j086J092
20257c173b55F71K895j97r63A198a561j205J17a319B326M52Q46r73A007i56l023
20274c979N19P4a339F94K086P52n55j446F9i46j086L42a11D81J024k46O2a50k190
20293b340L6Q66c70A126O06L58O1C98a04j961q01M68a125c08A338o20J06J44f62
20313g40R3M4A25k7J666m68B82c4j5j728e12j104N52K85c78A341N4F16K99B01
20334e45j248k66d25E14J0M51K97k89cF58a106n92A4f10A75R8R05k17d8n43j067
20355a658M15m27e46A848l02Q70I95J156f29N5n75B22g76A89L79R09m03p5b25
20375c40j038b61C91Q89l45J57l5l80g24j610R05l22g11h0A178L45j00J75i81
20395a575g16m56I7J201R65j104m73b17j259m19l59J007F80P78J422O18j729B19
20414a479j845Q4a490Q3A462J439M54j252i95j873q54N22a540A382J118J418o16
20431C302j607a167j276l79j096a131H98K077J203p47A035a189j563o37Q03I3
20448A373J484l69A131n34a544o34N4O22C20J940M31k59A087d69j611k44r6e13
20467A750N01j26K52q49f30j490N86m78c29E57J147L60p58j64c69q84j235M51
20485b037i54C92J244J073L32A337e05o28j952Q33P09A153M80J169m78j020a300
20503a478j878J095K03b08B619j177l35l04a795O52k388J95i56A557L02L31J547
20520C737A98a385j129M15O46b66n4B028M97D06g52j83q53f87r49A19a07D40L92
20539H32j96c19l74j715h60J33K9A000j58K828E04h9o85nD3b386h56F02Q5B91
20560A003a6j103M73A59i1o97m28A782l45j99O13c48n53M03j141f22B74J299K53
20579A826N28j134h92q39m33L44f86c13A338J442A250j36b91j632n56a056l07
20596a363I3K423K3A059D20f24j309l42K5b91A132J781k84H42C01f41j946J156
20614a431k46a77G9P04J139D6b58j145O77j599c85E81pN45N06o86E8a103e18p67
20634a285K54L4I30Q6J68K39C73a82j415g34m61r9e51G78P9J628C50a261K8K2
20654a211k2A83b64A763N21k46G64h15o83j061k14h08I76O81P38r24A58a240p27
20673a967j052i16E2J560N60j4I86a07j504o82K91g39A516p3o9M47g3o23j113
20692a809q73Q03C87O75N85F96N36D56a776O99l53A1e95P5A377K91j0n49d85o47
20712a132q32J36N35D40J55J032j53N3c0F66e29j041e84k17A686k28N09F34a105
20732a180r4l26a14m83A788j5J66D42Q8e94j447M1h79G41J424j11m83k10h27b96
20753a668j424J358A750J74J82O25A90a102j099j370J610b17A732P79R64A530
20770B00a582j627J189k4e98A325J303j39A165f75j172l28Q53O42B13K089L69
20787B671r48H30g30j418l22i16n4A142j1J535k58l65g8j245j340N08g57AJ025
20806A026q2P74m09c1j700j146a406J98A271Q3J122K57E88ka903N42q83P80E75
20826B098P3m63L32B97a412j651J412h12A173q4N4O15F30d92k154Q14Q48E9J724
20845A783J092A402k95c93l10k172p5J386A197J17J137R4D4L69d84l99J68A506
20864E91N98N23p92c16r22j573J220K86Q1I43N19L04q37B39e31J88C15d94J2l29
20884h11K65j5A283n47n1k45i3F07a875b7Rk45I91O22j82c53F1a079q67K12d26
20906F55K160j331K93p29h73r67j10j18a63A427N27L98q06a01j526p63Q34A87
20925D81J142M96k15D88c72j033l52f55A85a08A042O91A04O11l05a260K2A90e13
20945F70Q67n16C65d49r0q14P8c50KF57J224q59L78c42C24a518%K82n70c49A595
20967A150Q37n84F82a707o09j29f53F07K456o11K49q46a336j855r10Q93a106A318
20986C173J828k373l99a602j519p96R27b56H11L339k83j758c27j569q83n21a439
21004D32K688J70n31k55e72j793j50j208a128I62K138q88l49c71j319j325k39
21021c254R32F30N71J906n24B18b123O01j089J211b32B10J471L9J96G6L55a69
21040a038j07j78I73m17J078J159G85b40o54j610n67J249A66J691O34j0A192B84
21059b115N88r04L73a64A615P98L88o82j011b040j821N70a228A198J395Q83m50
21076C026F10a578o68p84N87J52A362L91K91o59C26i35j143O0M13E89J467p64
21094A292k63B38b191O85O22j43B76Q20J201A103D21a25q67a51j234f56I34m55
21112D79A84g6j175c81@a37F63P00E90R48a0C12d8G47b49A68a98j325e90o34M86
21133g38c12I71J160m3I55l80i31j688R80J24bA233M56J71d83F0a261j767R60
21152b068B23h4B523j39G46k70a154j776p58J754P95A453O70n68M50E08d30j617
21170b047J09d98r4D41M75a50C08e20m82p77J70N86A6f4B84K025j029J62F1a134
21191a421m55R01D5M31N12R12Q4r75a450P14l70C89J59J475L52j001B8a420j643
21210c063M47M18c84A860O52R07A609i9k002j324L82a492A166J263J042j185l42
21227A944a668j900q58K020f55C016J585L74k073a061o80j918o95J980D76K535
21243C011O45r4j721D83b396o88J03a52D33J206N33I53A00d13j456p15j04a036
21262G09O01J911p02b49C99a353d07j103b97A57M53R7c3A51M1a305B7c72B39J614
21282A853j47p20B0f62D0a616m49j096d31F25J012J70R49j148h0r26j183J083
21300a106d81A314O40K36H01e79r60mo32a011F33J251N39L52A046m36a699k27
21318a926p97J233P10a16A512l72p0E1c14r14k64e10G82M31j87J26b86f8j287
21337a355M42b53l96E32a44A862r13i10B66c58p13d82G32a156a62m94b66C69O36
21356A005M61A10d08b04r09K60K80C82O95n13l5K01h06r80g18a41G39l24R40J79
21376A534o92i32j15n7j189J089I81l1R32I16a1j199J65l04h4cA052Q15R48A246
21397a059k63j312K19J071A203P69L58K56G3g77q45q49N97q34D55J643Nk51J30
21416A982a95j763n22N92I6J00J346Q98j96A058a219l80j053N09J03B45J150J181
21434B576j254l55m8a658J06K63qA88Q56k05j7J33h56l5o35p84c96A442O02I16
21455A891B27b431K16O47g46n81A166P84L55G29a222l18j013M12O52B18K532K14
21473B964p73I22b344O7M69m09i09F15J75K350n69A6a096q32o68N50P41A85J173
21492A358K116q39a89r89j151J026N55b20A272A77N29M80a14j966h58k00r18D82
21511A318M99H30k65k76J05a13j014K55c47F86B24L46O76D99k18E4b163f16G9
21531F12K32J397A70J5g80o08q58i15o72D20J527p87J014F33h87k02k481g9n53
21550f32B257M97q20G78F3a065o65j379h96B5R44J557k75G28L20a203q61q74e01
21570C92J120M48L10A049i31J88m31l17a02E26R51m57k76N9a71j563h55n2a30
21590H82J76A11K483B38J373g85J77h0o49j53b7A114h0B60O74D17c92J07j895
21609b180Q17E79r3Q80q7k03c04j914j50f60B11K20R05J77L73G57c09j550k96
21628b155O76N44A598J35R69A255Ea180r37R04b16B36J453J426E43N20b02j072
21646a274l41p75B6c24B085l67K20E54a640J11m73R73B06J2K82N24J89e67m84
21665a051h3l76Q7a00A598m8F2K31b3eo08j632L80P26A061L40O4G12B80o6i59
21687a479O36B35c49A058o3l46M87d95l75p87r8K55O60B279J48n89k92E99a409
21707b932J16a179D05J05J522K226H51a374J47n70M99L30D35J554o19N25a58j019
21725a177q59J86N87O00A092n33J465H43k22A1a530g00m49j02G47K36m71j55d67
21745h96j30q0c31a7H21J074G05J4B03a166j81M40k43B66d99I49J445H85L3a025
21766a39j824N54d10E43f9H44K60n1h00J21j931R64B89R40N79J251j316b35j513
21785a748j705Q77n8d92B128%K77q57A90a136o86p01a113F39Q30R89A123l74a236
21805b466o0R87G0P13J190P29j169o81a691j173J065c59eF2K049p77C17A54f38
21825c96j640f06H44R69N54r25IK30a171q15J9e04D3J76J097i1E36L42g30k13
21845i43o03A35f65A340K37E87m9e67J92k046g06j016H11M90Q43D39R01D18b94
21865b947n96a352f20I04J673o10p85e59j239g16k16a06A32P36J085m32l22a043
21884a384n3p52c04h8B445L7p58D18fr94l68g1D25a375A17e0B46d26C62d28A181
21906a083j95C02J8I0L46c94NP4P7F37a4j183c89A63b41I11l55N86D98K58b882
21928i03m90d50I75k87P98h3H42h88k52k16A030Q99q71O62D87f33j121p78K61
21947b271B57P16J581n51n40k38i26j148O52L7e72G01J396R92A118A65a060o28
21965a688O68j415c65A644L00J271r72C9i16r88k05b24f2A008j33J091n57i29
21984i38k65c98j482f53B79O57O01L37D31c56j610P06p69G4c79A677J84b27G6
22004c5p45o28N59J62B48J853H50N80d70j571Q0R12NF69J050P97n95H05a158m24
22024a582j075M37e52A118J017l84M74A48f23j682q47e79D86J739J091q25j014
22041A477b76j756j26m59N77H82l96K648A422k05D48a098l50m07f20b8A866K82
22059B148H13A2a715j31p36O78Q06C26N10K08O7g58K51e6n53J02l45E48a95j39
22079c34C82l8FK1g89L88B87K04K74Q41L59r61c95k59b88l83E10j90A01O50N91
22100A342q4d36j59j76j059D73N1R4O89L11i01K78l73n42O45L44A769m14L44C40
22121A32cp97j112d98l58C02O40K15p8d53q73e57q23j20f78f6F27a90BJ052d67
22143a407j30d28m2cH7B1R74m14N95N03D27a945K3J82K30I01K06k35N83D24J40
22164E64a200H5h47E66J135C57P8J297e10j573e32p5j12J34A027O26n95N86B56
22184g93N1o26G36J239j64p60j91a022n46j43m74I9R22K71J016l96r07h71p55
22203a626n08J37g99B37K926r65r62j10g65m91l73j45c03E66J545j17j31e6m21
22222d77j254p28j68a281H46N99J167N4j101c30j131o31N15n4e76G54J394o90
22240A458b22o57j049j02i50C95J181K31M16k02H88i57r50j0h76N7F25L68J253
22259B246j027E2a065N05p87d81A77M77L35k02c03j788k85j041a460P6A342R02
22277B244L70r22p09a269m87j022O97a38C77R32Q21B77M7h69o75k80f84c05A145
22297A918l06J30F06b003P78o97P05k79A07M71R58J9D81i45Cf36o61d06C84b15
22318d82A75c55A41i43p2C10K70Q21J25o93J149A60i13n96B68a762g36b48B80
22338A63M84B64i2p8j25F3d23B32K22M0b12c5r56b96b5l94H03F8Q92N34l33i4
22361g95j71p08O58b57h0H37l22j07J54a932P93o94k06a23A249J05M84C79c66
22381e81j363k56A47a5C94J999I17K31c26j748N91d65j070d80B43O13K57j66A41
22401D80g90c89p30J40M39A092M3l7l02C06a076n33p50g96K36A17J165R92D26
22421d93a80k174O86N15F78j78R19m20j08g14p33m78O0D9K98P88M28G57a052l73
22441a425p4N9a69G93J37J372r41C47d69p58k46l6P31A07M71J905j056n97a004
22461a696K33N37k32A006J37q1j27a51n89r21n07a059A4h59C83L24J006C37J45
22480D82f69m73L24j18F07a45E16P34c2k68j52j096K59L02F23j37R60j4a7C33
22501a060r9j243h73c69H42J43R76G72b02j846L07g91B2P84K52J049r76D69e58
22521b822O94i91K12B5J751N5p31b16o17p80j25b87B64J535J41l51m80E36a501
22541i53c50k29G17R66H0J345d16j48g6m32B65c95J74j61A527J35A06N35M27a126
22562i02j22Bi87A692N84j108l14f42J06o67l14A9Q86%P94J01E15f22m34n99N65
22583a090a13A883H26J061p71A5i34j052q9R99D3J00J167N1L01b00j229n63Q51
22602a141b85A37J372m29K62j99a63j530K96N76K97I01O06K47q23k88e75k05k28
22621a008J14F38k77M65b43H46L92a1j84j749C52a70A077n4K68m66J25f99I8a677
22642d36l0j43B65Q43J77D03c19j13j083n43g66G72d92B122o97D41f52q93d38
22662a186k25e94A110N09G69a065L44k44k79L92P5D97J138Q96j099D00g65m12
22680a177R8q76e43A13J360m66J69m15d68r35J49d29j67I26L58m37M34b54q3B10
22701a788B75b31B149E46c22B20N00j32a69l51J94j68F7J1P54N10f17B79h52p35
22721a587f34b41E07A61d62A092l13j75i29L70J88P6H7J08L56J8A41g21j001M6
22741a676a0q72A801C24Q33l25A7b083N07m96O39e89F24m2N60A2J062a174R4k76
22761a356f09D85R29N45I27Q2a091k2j26K00L5H10J90P65R92A240n57b38j380
22780a618J58k38P51F08P05k8m91f38j01r72d65D68h22A349J084C83K308A61a116
22800b223J026L73G32L55J008r60k06O9a183B7a563L16F94b69A654C62a59A58
22819a723e72Q0G44J610q39D21L52B23a359e23o43e06E3P56R25G02RG8c91J30
22839b61j283H21f43A837G12P8R7D5e53j440K89M91f05A196J7n79J737H45a722
22859a672q66i41o78H33P1J69k56E0e98R1j569b71E4O17R16D78J33B65d69j420
22879a889J11h57o78H90a146E33N07j74A09a059c50A83L7J02O31h3D77e52J14
22898d38a56o73b03l81A54d3I16C39h1o3m67J03b08n08p6K20G18g21j46E6b042
22920I2J251l84M28L18n41m59A35b030J03O92B56b04A345Q64j032L03A58o6a359
22940a934B43r4J038P09p6H12k5a213j07L69d44I73A39K155F24J0A67a233k34
22959a467j076g56%H55c06F02J032j19a65k45m50K85o22D84a34F79N80o05b39
22979a089r4N21H33a07A821q16k22C51b29j94j222Q14A112c44A30J419E48e47
22998h92j016f50j44A494Mk82n89O68a036o81p32e43b05D35J438l43k63D31a468
23018g99m4m14O20A696K48l42G10f24C99a213m48l36a67F86J726J02r34A4a384
23038a344c36m5k74A000B97R77P08a72A27d85k81R9B17p0J903E02J099c7q71a90
23059c65A20a049c67F92c81H69R74d99j61G3f55F75k12gF86a63l9p03r21N45D16
23081A13J653J68m02D78A16a255M92o33B40b10A619J08m76F05g73o9o07O51A24
23101H12L34J24k38f00p86k39J6K49f80A37R05l97M12C48L33a094o81a78oA126
23122A598E39o1M21B47m2i74L40a80NB97J245n13J208B41d41q18k53k36R5c88
23143b0F11M79k39C48i12L97q32M89G99K58D39Q01A13i17M47o19G81A22M73Q98
23163A493C81K0J39M8b30j06o33L63A514D53M06h83K04j54j30A20k4R84m42O72
23183A310e60a57o30j19j82K3B46J93J006l68l00a99l81j477L03f88J81C59K92
23202F51O86p2E0O07i30p49O58d05D51O77N50K67k04g57j93J26j057p8Q31E47
23223A061L45C63k5b92j15j86NP0a75A131K38D84h90n7K80@A051m45K89N16k58
23244A153c4k87l69j4J67j1A121J193E61J9@a22q91d99B94R58l30J13M91D17g72
23266a365m73c89l39I43J095m98o73a84B51a059l87R3f63K12I62R49c95B37f18
23286f19q79p29b47D57R64l81J16c77C0a207n67P58L31J83B00J160l99N11n26
23305I46a156L1K37L62j76I08r7A82L80Q72a322j308J232b60A98J32P78j95L55
23324A268k31c56j02k78k3B12d74Q4j03F8N7a30r77g3F05J14C08R01D53d11D5
23346D7a622N48B91A29J325N44l40B83c98j876i00k87b97H33L27J087F85k15a605
23366a710k68e49J68H52Q03Q7C87c39j205N27k50K62A9O9J384F15J184C35Hb90
23387d56l59n09d6q3A676E39d39q81d57o49E52k08J87P48M36b04A54h99k37d80
23408b045P78C74P33K78F73n2c10n30M02a0G34e8I34K53b99n12J1o57d69j1F57
23430A319E75J488H30c40l03p11O59j68D94M69M41k66C43R5d69J30n47F2c1E63
23451A682m26C5a55j618K74c04@A80L35J00N27f80b22A44d85m35j061d83A932
23471A039D66O2A53a365d33a62j348F20J579A73Q73D97h54A25g47a76F27f99A299
23491I84A28l2a224J63K68A6f73D94A61J016P31e56a90q03D5e15A04O9Q78R49
23511B000r56m67i40j094Q96K91L84J26A463D88Q37C84d31p0o77N44N1A510G4
23531C50M95f83n88L30m98f80D99O4N51O2l44J71A3a995O47e1A80O29o7A10P12
23552H22d74h8j552g17j41K55F01K86j97C21f53R7j79n69d3E62k34Q92P56e4A75
23574i82k67K02p13O68b10A535E04q1c53l63p2K44b13b4I02M86K47G68C54a487
23595f28D5h8L6G06J907j215e4k4B45i17m71A7K49N10O02D20L55d92K02r84Q3
23616a191a34G22K71C25k8K98i86a06l87j065M70H93B07J16Q07C96e17n32j43
23635a192d5m54G0P29P4k40M3f86k43k71M22c18G4P17j1L88d2o17j874a03j078
23656a181c95a13A152D77R27o53J13a467N68q4P3A125J80L4L56C67A41a394q08
23675b202a82k92F58J171m20K74C37d34q4j261d32J43D21L78N05j6e39K68n93
23694h64J1j51c30j55H12A07f4q9m47j24l54M34B09R83m64l16J77m6a50n71b8
23716g33G66C04E1e68b40k73o52N41D04a471F62j35L41N8C93f3q71o79f21O0o02
23737a163A235m21RN20D11a347R9M19K69A169A19J122pE77a89j331J53e61n84
23756a145I58M77O83j025A61d55q31o39K87L1M87A493G2M62M78m52b79C85a25
23776H65h38e0A481a31B3b37j122n67N36O75L00a84I21j71M08C16%iA78e69l38
23797i07A87K32a53I09b20C20J0e04B46J25F4Q61L10A85b82K3j494J31P91B85
23818A065C83P93P04i34K01a84j145c71C28Q53L69F49k74c20j658R32n95E07O26
23837A133J344o94q51Q2K13a162J6r4h0q7A852q08Q46A05b0o57j96c83m0C35J30
23858D65K35l0A31a97C1h53r21e23K37I38C04H8R99n00E6e71l66j51B19b41I95
23880G41J52l36B48a51n16H16B04Q74K97m20M81c33j40j475c30j038f0I64O14
23899A578L1f28K08n24M24K56I26L15J39j56m84c89j205k67h99j80I13Q52K68
23918B033I08b8o47r98O04o71O20f0B14J643o08b09n51Q3Q9q99d11G62N18j32
23938A148l80q8Q7a627f03o63k66g8A075j25N14F21j86g38J84q39N77b24A20J65
23958B85a3m54D01b44j187A64c05k8j08B23M03R3a71n5m24p0B40j06M81J29J70
23979I14h98p57b0k077D60b3A076m79L93K40f7r2k341A53a070H71J17B41h8G4
24000a353L12L81j11j143F34L29P67o88k76k10a39k036i42B17e8A705D36J264
24018A700f86C57b69j331f65r15A76O41j73P90l72c35R9k04l36A04a292B11O25
24037H36R6B97J00K82a99C66f2m12k53c39J67A958H35B90e65i9E95h99I12J33
24057A045d97A036a22j35D01h81p2C56i25G70o9k47d0n00l06G3a575C26O08j17
24077H17Q22D73a050K48j21K8P4b97A264n10C74a122D16i20j028g25K05a33A771
24097A488F04K71k89A09a318e57H5L19M23N28nl44c44o8p48J21j26G88L56j83
24117I61l99B56L54a68o10m45k68K47N79a85A598o14d41l91j65M56a82E27B8O71
24137F99Q78k83E62g47j0B89o2J13O3L74O04E60a75n3r10K01d04E71R78l4F37
24159a455d30j012K02c93F34Q74L46q23d90Aa319j386M79Q98D83K72L06K36L61
24178A658c82lk38r36l53D51J52k7c76k85b82k16n86c09M9E9L06K64P4O61I4d60
24201d09o68d14E30c81EN70N60E55b05N9k18q95a48j99H65L95E94B96r8f34p03
24222a337L43M2b7A68K86M16a89C85g32m34j65d53H40O14J038f3j074R8A2a474
24243d62A176K30O06o23a98q7q28b48A159A9N83P74j24m52K39a169A0c03B38G9
24264A41L55G9c73B36c43k13j41a60n36l6c52G5J061m8B36R2b90p19M56o68e31
24286C65K53j73N86K85C45a172o79g37K31D91B41J731l51a031L11p54f68r5K69
24305d94E65O14n86K77f98m65a61q20a93G7J278l59rd6j407b10l6E71J331p38
24325A164n51d93l85C41b05l12D63A3J348n52N66D50f01j846f39J3j72J89A654
24345A052D05C2g14L54j015f63J39a7o09K63I21C39K17L8a703e75a57j11B44K08
24365D52J285o6p99C17g64m10p73d27b0A565F06J198G28g21q72l66g20j47I26
24385D03M24P64C98f39o03r0r6d18G59L37M91G82F2c37j231b94k81A33O71l60
24405D44J145I5g93k41B43C0a21C01O01HJ561m73a238A80a550C79K71B45J136
24424A381D03J02J3l5d27j18C88E1K93R41l10l96c1A64a052c46k80K19F51l16
24444C35J225j82e56j44Q3J10j024e12q24c36B146d0D37h13l14a01k337d20E53
24464C76P14k49P2c63j112f85c07m05A414m38DM42A06d23j136d83j129B84N31
24483H15O43p20H1J03B3b012B83f18J4A293A78N66M5j56b16j135b28J13I7J400
24503A497l41l01l66b34L9D75i03L99J28F68d10c7A319b74I69a525g21c58J78
24522a80q19D81K73C0J026g23B42d55p53b06G67d76A863m10D80h70l16P0l74I4
24543g3I29B30b13C59d85j58k49J72B24K44a98C67M60d3H87a021j94n26h07A21
24564F73J311a000A85d76n73k83a48E6g17F89a35l76J20F56f55b07n65b16i3A105
24585C83d03J1Jj33l40a89I49l46Q9J096G71K81f37k06K66p5l03A86R2J30M22
24606H30d56B19K85e77D66f93A04N91J83C59a06l66n07J93J33A64K39M96m4d4
24627b93A31f56n09K90i4A093QF8M19k41d60n17A70i18F42j8M44n1D49e40l77
24648i17p13P84a89p24I35D19H1O28f12n27j72c33A35K053A022R87H60G1a36o30
24668g66K98o89I5a130A772B10j9M77a90G0a8cG55c82a03G05j16O66i58F11f84
24690E75g66E39A47L47Q70B38i62b95k41n59c88A038j5J0O26b36B36g79L6R3A1
24712A429n40K20A24L87a117J08J49J54E02J302n85K35B29b42q9m30o22L60I87
24732H59k3j52l28c66j98p28d16H05PJ068D79O53f68o62b00j894N25f78G0J347
24752A417M53o28B96L45a5B24i36d06K2D09A22f24b72k02J07a64n37B39M00K09
24772H48J59h8F00q8f92K98D27f78C55d50B64M61Q9d0j24A99a6G6M60A69L65O2
24794E96A40a383L80l21B55l9J067N21H88b50p3q9n60c15A6c57A464K20A94N33
24814G27b99j987i55d71l7I37J16K81m16F2g14l99L23r48g48b16A34Q28N26j61
24834A327i7E72a021c02q69b41m26a34H18Q1k27k25Q79l38a934f58a34OIP87L31
24855A127A02a922g51m26F72f9B24N76J68A35N74qf18j40a09A35L48J463d20D52
24876A23a105q26d65E65K24R77A34J057D99h26L25m47a67gA522N29q53k45a215
24896A12a202K1A40J34B7c73A263O13A16f62o13a53r0r4A80J209C04b77D01N34
24916I35i44L19p3G06L33K39M8c88E8c60n21J85n62C77J369G85OJ32j8C29a052
24938a358O70a70D7P86N10qa70j10o16L6b71A51J928p19n31f19b0l42k041h19
24959G82Q62N7j08d87Q1j530Mh88l95N80A775m59k99b27M0j369j76J96b57B02
24980H80j63K4C69g0o12i5l82o14A664o11od31D81h73N2J94a71n86F5M05g63e0
25003A145B47C5J04J86a012M27C70d46A031M20d2r96J84a5r12l98E91d77D65Q63
25023A328k17b17A270h26M03r98M09I64A20P93A14b25A60a44l64B28L36d92D89
25043b98r0e8A6L82a2D83k5p8A54b76j284c0q75a14H23A05B3K19O3d8p55a65G84
25067a176b21B35L60K47c73a23r39D62b06m03e7j81m29G09B08P78c69I49A72g33
25088a359B00c81e5C58J427H12D06i50k86J89n58P36H67N53k11B16JP1g82n52
25108a334G1Q3J596p58N55g5j048l52q7f80k04B32O38B42J20O7a384e10k90A01
25129G44J187q88k37b80k96J13B8M71b54D65JN02G2K16c00j166e24O5A326Q60
25149B186o18B21Q05k94b32n37l04d77D33r8J586G40j35e17a85j352k39K87B25
25169I02M54M22o06a27j49l91j165J43N0D35R34j03l46B69H8a305q3O80b76H17
25190H42J43A77J51b05j351N95b28e6D47J614m78a8E9b74q03b79L8I91m69L61
25210H83k65a554d13R6r73B51L83B69J060n47a91q37b71C14b35A536h80D2g54
25230D30j15f92b67D9L39d81D80K99b62Ne0B97f43l41a44p55Qa24p94A363j94
25251A169J19H8a29J9p51j003A25L13R94p9A92e59B17a18j814e73l00G84H7M00
25271D87n3J68b95j545P07h4o03A185n64M4c50F12L8a028M74A52F4O71k65P32
25291A202g22L54A99d72F40c93H91B09e3D51E7i57b63j0J32A061c09B09J000l67
25311H42B17h67B19d09a19j42g1a4j040E30A38k2h06J90k34R3rI43D22c27A295
25333I5f68l43M99n05H46J08N80E34J41f50E53a268e78a90A70c7I26j04c79l63
25353g42p09l93P45A137C68a15A943D26b75d5k019Q00rC37C4R41m18h12a17r15
25373a032B63c62Q4D20j13i7A176a66q06a59j859R82c2H8f51I36j47k58c41m37
25393g78K61P3B86a6m00J78D89L6J04a147c78k45k8A146k95D16M04b67o04b60
25414e49o97d57Q4m7f6D08J096f71b18j293N07J82H9N65O60F22d79a32o11o44
25434a387M06j83A11N06O79M30a041K85n27N05e2j279E50K38N61A09K06g69A203
25454f75r2A058h76G56j33M47f54p17O58A40b78I01C16e72A91J46a120e45K71
25473b74k72mB17e28A75p1J84c24n81C91e88a37l20H45i2r2A053d49B65J06j62
25494B09a11G17j3j90p7d13D75g19c47a52q55F53Gb4q3l19A33J074C12a826J91
25515a635d11A48Q01Q73A44b15j9N0j288e76b13H68L70n31j47a56b2o14m00M92
25535e44D8P75A74J066n36f70l37j85A75F0N80l13K03E9h6m13b20j210M84c3C25
25557c00D81M47D22J088B47a00m5J0B73K91k46j00g0j82G32A06a513k26g07A32
25578A123K3l28A81N4b1k02q19L35L40n4G45G5P58B68a390J98b41B96N56A51J254
25599A405f08E73a690P95c66a30C47P95n14B38a07k51J43l77g9EL83M03b76E63
25620f05n71o1J11D29o8N98L83D96e3E59b46p47a45A58a29C20M17N06d89j67d3
25642A143m82f15g6c3D30o4j72c13A295d77p77K98A93a144a28D69b13H85C8K28
25662B66f39l26b61a12K8A438P19F82q9Q4i13J47L14F11k31R82E80f00j17j729
25682b446D4e15j69B07L99J219q30C89f30l06L79b78l4A576l42j90B55a658P13
25701i45j52J51C39L86N32l46K9A25g78p95N17K62A337a10n12F69l10Q65d6B02
25722i4D6N97GJ500b3H66M66C18e89l99J76b79a8j0A023oO01c8A67B9a488b29
25745A5K69M35J09O85A91a341d2j572B61O50j25J557j072d08k17j45k38M69n79
25764a118I3J329m32j57B13a099L98b74l08A46K00L78b04r2l90p08e99k50H1Q31
25784I12d33F63j99b8l9o02o28B1Gg4a2k52d7bl27E27k48L56c89D88d04B90K05
25807D95J96r7f7B48e58j92o58N84A149E64H1Q68b37E76a062L05o29D49L04L98
25827A151fA55N31Ah15l13Da99A886I39M59F57c17P1m53c18j03E19B13L48J454
25848B015a27r7j257E0K89d4k97o86b32m57q07d19f0D81A64J60A32i29D9c26a09
25870A297a195e4l42A388G8h6C81J32Q5j94f93C40i80M22D72M8P21l34K58D38
25891a014o83f15a23j4D82J261D44O48g5j310l17N34d14G80l60J681p02k0i1j644
25911a735M76Q2e12b25A230M07E89J18b54A13g45e8B7J266A07J164E91c28n27
25930h55j082c91j67E05K9e66i3l2l53o62M12c07l67C11b75C14P96D87e87Qk57
25951h36C15i14i4G84k29b22D69a159m36B48e05H22d31A403B33b49A35b78F8i39
25972BJ26O95o0e98G98h93m87n41O2J32A73b9A199P04m65A23d02m29k90c49f5
25994A200j71P49a84E14d89j007C5N6J05K26R4C6K33a62P2j164D82b26B07J193
26014A400c04H66d89E02b68m76H95h4I15O25a234e74eo91j19g3n47K53C1J180
26034A211E16J02g2j358d74C5a144B42c13B95c89J82bF94l02L66a99A34e66k07
26054g73c68n14i1j031L68k44C04m6e02A376B84c19J45E84M10e92k92J87F72h88
26075H83J24N95b27k12l39J77a16j52B79Q43aB07L1d10q72k42G09a003L08E31
26096A496B90e03J54j509d58C84N4c37H47k93N18A44J25J66j84h50k81N7a90H80
26117H04e5m90J46A06L59c18E53r9a17H35f80C40a058a26B08N25B5J72J288a57
26138D16gn61p99b95H31B51O36M43o0c37l13n24m80A36J081M0n00N31E05a029
26159a585e40o96a11I19M76O36I55f42N3r71J83A25O39J35J13A79c58D71h29m32
26179a261B82N03J15M67c95B61Lg95K80n93F20e8D69j95K16g04e8o3q26K70G3
26201E39J026a60E66a008J34e0q28j26A161D38b09j36C90j90IL14a31l42j191
26220a664B25L43f8D18g5F41d4G7B9f18K48G86j11M54E54i68c15q22K62L66b37
26242g11A96J84K98j10e97k03m0c74G44l47L22K01e92A001i5p4q00G05p9A98f53
26264E7P03h36f8E51K34l86J330c7r73j32F79d29O5k9B18Q79E45h02K88K44B86
26286A25K34R61C21g37l51M70J50LG64J695F53i46K78C38K72NO50I0O62L00k85
26307G67e82a85j031O01a14E1Q13R01c49N7m00p36j57N38F30N98m83C02j8i54
26328i35M23F24A28L62K79m7e50K47I54i62M38i7E97J80l25A19M61E1f57n19E76
26350e87A8d99F34A43f91A638n01k44A9K19a25A070D97D3J192a065b99F96g80
26370e80J07b6j86I20j68k80A06d4G9a73n38F72E3J69K72b62r04k24L52J49D54
26392a6A80K078d79f4o84k2b09m28F56k36n5j77Q97e29l02o41b16l28J35H1a98
26414c66I47a346O19F3c99J73D16n9d43D57L77g36p4c97b1o28C05M62P4J2C87
26436A53J070c96J5A2c51p0A013a09A52J003n58B13N53a187A90D2J186m7D1J09
26456A50a270i9k16r5LC99A08e7C59L13c48J11B33e9H42K04j17M82A91a25o77
26477h02p40N44j00a37A489G00b25A7b01j257j25K70b44A47KN87a29F8b90o52
26497i42Ad91b32d9C10N42A7b74G21D8J32L61P9M43h33c54m19J37J6D99e22G77
26520c65l91d4j51Nc1E77g8p39A12d46A00d43B79f75q71d38r4o68m53h12b76A42
26543H21m3l65M03D06b69E82B57J538a46H66a37A01i68K83Q9I16Pm04a17B93g56
26565h58A63b227A28D9N85O50A27P4q7e74j3k3a22o05A380d7p35A02a105G55c54
26587a08p8A6J45Q80c93j51A28a84G27Mij777N90F57b51A63j5O32b06A05a206
26609a160A51i07B09Q72l92b23j54o0l70I3Q8q9J106QC84A76g94o21d76a79e9
26631e9H72l82b94a45C8a230N80B5L82D8J253h8C40d17m59l34L93G7fE77j91e8
26654E58k09o5Ca813a60A065a38d1k95D8d57o5b47B82F5J17N39j87a165A4c50
26676c29R7j058A67f0C14b86b8A093C47e98a89b5j171d77G19k66f13d5m62l07
26696h14b60C87f07E45B39J10J088A58a084a33B71K6b04A820F29R1N97Ff86k31
26716i17k67M97A359B43O22K46f7A108a524K62a02p92C31Q85m75j75h2KB49e55
26737A99f75A62K29N2e91b4m97m17G58J26l9O4C3c33C0c61J51h0C43e69H13C0
26760B93h0b4E69J21E3b79A17P96c82A311m2n92R6d5o71A13P78b80H4L78Pb4B46
26784e71E24h95B9b50m53F74A07R58e97p25f28q56I9J115J97E01a29o68A051a115
26805a086b33k37p6A70J73M78a76I44b01n82a72A277D21D5M60B52L01j88f80P9
26825f01l22B5N05a16o02n36c90E06Q0N50A78c52o69a2p61l81D27p0Q23b57j67
26846d24r3k44L61a66F91k70c44C18Q0f63D53b74A18d98A10R73l2o9m63a064J94
26867h70c96C00R9J432H94a06n78b72k41J41J11F54L81j5A77e61n18a04q42a0
26888g2I23L99C08A7e21A47a096j9d34a05J2E49k7O7N56f2Lj18l43k68A98B1R3
26911A14g79K06B6J27J99a022F13O61l07j87K38f44o0K77p09l90L30d19E00R73
26931A473e51A95L00b39r1A32g34H66M3m39e42a55n15q95a23m36B21J377K00G65
26952H55d75l3j139g35E87r4J496I76G6c46B26g24I96a107A170E63J94K25K83
26971A265p3a013q96g73A45b25A324E14a89G57A83L7o4i09o3b22J5A349j39F5
26992d83G17P56B80o5c93A178a50b6G35a008c7I87c81A214g04J67A039l80f57
27012F49A16h9D45A19e80b58B17L00M1O02n55e65F93e5j92D43a34A237e07D1f64
27034A21h31c80E43J9C5R72m88g07b5o71G7c27A765K71G10l07d67C69a81k95@
27056H38B32J36P07Q6C42i13I2g04B99J85b64j51j44K58B03L97c68rB47im06A0
27079a05A026a085D78F7L07c10l26q4d6A147A17N05B1N44J181g40a14o40F49J99
27099H48B85a01q3p2j167P03N3k91C86R46k45g41Id71j134K29N86J45B14J139
27119A353l59g18K14H25g31j78I1K24r3R93K18I5b45F6a33A61M27e40G20O83h7
27141a005B06gq51a96p93a92r7G88k29a535F4P68b19F58e8B49a92j50g3p86F40
27163c40J05p37D49Ce77F58C05j35O34a115A85e79g2j65I87B41O32A64rJ23h80
27185b22m26F1Q6l2O66Q0i7j242e93k56C89Q56l96P18C79Md34p51a97k00D83c15
27208H06k04A55b85j09n35J2B8Q52J74p0j27b18l55A00g50D0M23J45B36P3B2J28
27230A50g05i5q07J13H18a12B7c93A071c29n1@G18c88a41k21H04B73L27N95A76
27252D7O12c41H6R4f19I62j31K36F1f92J22A52e67j97F75B53R57G2bj5A5c04e2
27276A817B74Q00L82C89d66J49l9A53e3E0N84N61k93m04c18j037b25a12d9l00
27296c49F13k14a18m58C49c57B49d73G71A68d6B17a49B65B4c98A45K13A47J317
27316A464F02P93F89i14G6a496b07E02c64e4C98R24a95l23b5l26r73b37n13C64
27337A45d07B10N59e15k03c24B89a91I43C18M19j34c91m23J05D07A14b44a0C33
27358G60e7A99i3r66c32J61k42E51k04K02K05eB95K5g50A049l95j51A88j9g75
27380g40K86k81K49A453l62d40C8J69a29j125a02A61K85G8J410A86N86j50M42
27399A064a15E73a453e88r3O9P9A053D58N39F8e96j94A86a02p91C24Q20n44J16
27419G16l15c60H8a283L67A97J74N5J794B63f17a69p4a05E26c74a16I92L61d3
27440a51j16n94c40A041a02F52B18a131B73e38B78g5l05m89b82G02d1A382E0M84
27460E34h52q90H48b03q24D45Q26G6L89b49e1B60Pi03d43b6j86l63A484a706d03
27482g18k92J57c50A60J63e24A29h45D1i45B89e5A43N39n2A30e76b88A18ng61
27504a064C63P74B86e93A83N76B71i64L62A48b47H10a07m82H49a033a12j022d77
27524b42A583c22D71j62c90O6n05F98E9J32d98H62g7C82B1N51dD61Fc04B10jc25
27548B15e8q83B49g49C98e25E1J84P15B48G1e20m90D5J101B95c10C30A40M29A61
27570h94C04C7J06f54m52M47I8c20m7k8l80h2r16G76C62K16b98D80A8a0m90l93
27592h93a56D04j12e6A19g4j53j47A038G5N82a042e8A509A69cl15E17A55i96h3
27614a56j639E72i29E56K67d68l2D94a20j078B4b13A88d5E21R1B08Fa54B84K08
27635D92Q87E80A44g62A004g09p05d82a35j83E71K92g17C85a76A42K47b14Q8A91
27656F03d2p32k83M66a72k85j238A00J310l0C25Bi40H40b07L6I7d46e1G59l60
27677C99E8d66a18l68G36d69G06j54J76a10j58k82n60R3b1A89O68B98b13D53a54
27699b79J3k41k25b53E23j29L44a93j060C74H8b69O9H64J98C38K68j01B32a003
27720b02n50d5j580P64E77J74B06h56a06n04J7l88M75A084k79d74n9a91m55n24
27740a170K65Q5D72N8J28O23D92d7m58K34J3j01F7O5J56c40C93b52m03a90n18
27761g08D51j07R35m20M1A81q5l6h04b83k16G06Q1q2j07e23q02F01a460e64I89
27783F20N77C74R8a82j14p88b33k20C16N8A77e97B00g30B12p7L71j85e59b51l9
27804b90B54d59l84C7N57d37A47b31H26h54b60o6I03i8l09C21g36C40a03E62c58
27826F85b38J16C9O5M73G0c71f3F94f34D16h74B24B5L07M9J50O8B56P04b12B13
27849a50k1F06P69F36B00b9o1F33e4C58a07k43A73N58La25D87Q47c59l21j55A142
27872A41i02A6N15j12B06M22e30a77j271E53c09G82a33E87Q35c03j97r7a92n64
27892g56a78G92A94O79L43a39D5c25e3r28H04P2a4B03d26A48e67b20l17p86G8
27914f3F13i6p93M05G7N86k48LK20D5A9P54i8k62h1j56n26B28N56b42H27B74K21
27937D95e66q23M43f2A34J75A37K25d14A31a42r9O3L6B78o0M81l08A10K60b13
27959c64A26a99j085D31h9F10L60d77A18a12G94e34G51c7n2j102E06E7d23p5Q0
27980d18m88b31OA383D71K46A34h94K6A65M49a90o1A127I0N76B70g4D4f94n7b2
28003I54b23H7M36A95g74D04a008E13j88dC45A0P07c62j319c79l55a04k62B46
28024F69b76j53A274d32I85c90E85D1d20D21a333A30N96B85a80o21a64N9k41H3
28045C27O64c53m74F4a540a06A80CJ938p64i21f6F33K41g24L09A1R08J19j80b20
28067a03D77L16b48B62p8c56A156k79b65C82d87H77f42l81c35H9N72H2M20h66
28088d51k02J62A01K04F6d5p38ja46C85c10L1k0b2E38L10e38f7H20l00h22A26
28111a06b1H19C19H3J97e85D03d02D8L03f06E78J85J41B84H3e73K20k80E5K70
28132C25iF07b76C15h71L20N1G7J016D0N30J74A82a68n40J8E66c25J9C74j33P0
28154C11j36J33E8J188i33m28F95b63B8f70C01i73M52E45a88I42K02a80F84k93
28174C91K02h94I4L70A50b70J33C79J92e30B84F0a25j136N65a11G03o7N50k19
28194I67j57i3p99B58a24M9I26D58h01H35a60n44a74C61c8B75J669C93j8L53K11
28215I39B0i11a60B21O8N12D1J044b90I17a200e82C09i13b52R3O7A66O03l0l42
28236C97l8q8h12N7B41J203l70m64H6J9d85D79a566b33A075A20M24j9e26D40h98
28258b30A154c22E15K00k17J19A05N05j00O06d4A046B50N0c9Fh32G97l91f69L
28279f66H00b58F57J7i2j70p56M31k71n90B03a91E08J017A6d61j23m38J20A51
28300b06H50B85kk5J30a88Q6j243d82G1dG40C18e16e4D62a028n97C22p4J930d49
28323A71N22k42k09d37B69g89B61C8O69C01P12m01f33A34e02k27L14H97f8jD75
28345g57a65n91m45D11o6A24J338n88A9J284a05m84D63O38D91B1P76j18i80J56
28365h24Aa427a64o21P5c55A166g61E2d13I6f6G99d7D79e90I08c80J35o58l81
28386a284D60c83J40mk81B64L04B34a267G00c13k03J21D08J058n60g11b8C1c27
28407e52j39l70F12AJ532D5N02g5n00j32b08D87J45L02k38a25E51C3a403f43m54
28428a097C5g1D57L55a0G72A36N22le20O2F60J30k78m7L7c48D76g62L30J23F45
28451d61k42H90g99p6c05k56b19H08hA4e83H16A7R17d44K9a22m33J36m34c45B54
28474D05d45n57a89E68f40a6B90L60k53A79P17o0d67J93E07L90M06E82j14A07
28495a050a6j005K19a00A030e6j93k7D2e09G04C34a027eA498F65j40d35J17n19
28515h37B01a55K0E03h18A796F17c32C83aA44c20k42A34Q9P88c91n0l65d3j312
28536a355B71i66D50j74M76a0m29D19e8q13J74j01A4J08C9N03c73d8j81n74L47
28557d56C79F4d09P6G89N03F09a169d73j74a19B99j22c09R8G37g45E22g81I89
28578a57j41A618I5Q40J6b0k20I05a24E13A88D9J08O57a74b2A77e11A74d78B37
28600H70Q8c88J55H03d03r68c46D05d67B66i44a22m40A32B5K92a08B64J78j29
28620C13O56A90m8N01C20c34J45B31N6a14j55k79J81r00J65j5A38e33i1C1R96
28641A027i59J59c2A07J159o27c99r52A372D71e36p43A85a382B93p2K11R29F34
28661E81O9d5F5e58b23Q8d4F00L65l22k71d89o50K52D69A10J13J095b66A256l64
28682H92m04d90H3a691F11f10H11d66a08F27g46b85m43B0d18a57G6C8K10Q45b31
28704e02a23j246b21A66g92l78a48E00j24g97C15a270F18A38g06B09i31c64Q3
28723b81D31b15r01K40J98A264B93g7j13m6p38J17F72A91N60k82M77J72a61j066
28743a227M28a33k74A176E1a83A60L14B23F3i69G72g29c3B42J020b59H53a52l05
28763d57q6l44a54l0g2A11c27A90h03b46n49L20eA527B29O78K19A40J52d69n76
28784a045B03H1Q02C14J355A85f34e5l05a27A45e04n68A82e92b01C01m8a058E2
28805C39d93n98a56H7L88k21d3j226C41f28j173A126B69a2j163H10M3a064R5K16
28825g53A29i56d8q97A362H3Dg94a55D60b7A004b41F65C7P6d96j604f52m19a64
28847E04J401a44I49B89Ee03k50kL29G69A50c88h9k64k78D32a4l40I0O59O2G9
28870E15J62e28C88k0a213e91A163k46k98M7k47e41C98i02c56p43B10J63j24C5
28891h55f2q38b04C21J12O08A43O91P84a95h7B96R3f3E04A51J01q0d18J65D53
28913b7j41E29n3k01O70b37N8n20r1D6b025F6K96A55P67l78j85a67j09E2g56i3
28936D57d27B19b69m0o57k18B82f44G11c21j89B52K08J61j23o0q7e6A17e64H96
28958c80B61L55k3g25L49p55C0d60C93na50B59f22a30k72a97l98b42p9A816m42
28979A374B70h29F8h26C7J89c07A162l05K51C67d2G7f94b24D90b61J15q3E32h95
29001A7M02g56H31k88e0H05k51B27H6a044B2i50a7k54q03A268n55A29f23n94J36
29022a081c69p65b36H0L98C5i3o26H7h11j71L41l71r84D63a10A207a000G67g6
29043f46j61B83f89IJ982q83k90c04o0j37K17E54A88c48C3P04A5d54J87j252e1
29065a78h3G84i70d2IL99d60C24a9A134l95C51P72D78K7i26o0C05d72C21N00b28
29088a11l05A06b62B83f77pb27E06E2N97P5i00R5L95o37F63d40l04A748A89N5
29109B44L03j0c62j8G39j5J61B67K03f06H66l78e6j420J58E27k20l8b48j27q50
29130a225k17N27A80J028d11l6J77j45O2J48q13k03Q7L89B7a14F74k90g59J50
29150f09k93n3L03a17q3A244H4b91D62L84a59m58K73a63k67a10B01q3K25N3a700
29172a91j63M5A096f47A168k93KB9e95n4B57k5g27a80A147O30B69A2a447c40i0
29194E59a281G0K58L07K68b72D66e93p49E80k36b31A465k23D69d31K01b9k96C58
29215A22N70C28d98G61B26N16A60c36H44b40H66B54J075d67E17e1r55E21g72K88
29235d84A20a91D81A43K80j20r8e88K31H93b88C20O77h36J83K69B33c72J81D48
29256F84N05e84l16c1k31D08N23j84c09A015f07Q6l55l6B17r9f54A173d63H28
29277A925D4L68g14E22A38b78k43A003j85J246D91d86a18D39i69c25J42C68d24
29297B12K50E7b50m51L19a10A075k90B08O12j25a93r61M09r2k95M79K10H39a69
29318A94e31K12q43R1A309m38A73R8M54d76k99I15a556a80m34E36K71C55J03j99
29338B59c56o65f2j014M26E02A69Q25l1j23a139b65l12n91g3C40RN51M8a9p16
29359g35D70f58p89H58C11e8j78A3J330h47A51a396B20h0B30b02G95B72B6f64
29380a81C99e20k6A04b44A44K84c99a36G49a202L35c35g2mp50C73J118d6j64o0
29401b70A74b41B6g21J89F14d04B23h52L52l22B24e82C93K93j95A01J89b98E44
29422G12h4E57b94G14f4C05K60c18g6m47b49k14H5h03F99f53j26R7b2B57c0A709
29445d17H31b35B36f48j241g96K36G85c39E13bH75B44b88I2d3n72l4A255C06a133
29467e22l25l94F37B3J163f73K92a41C29b97a12A201g98a22B24a93I38C38D6K2
29487F8J94d59o61M58K45a95A008g9A269a38m78n88E1i59B89e95A333k61f74G51
29508g13a88B91a443a65F27q1a175e0l61a50D33e55L1L2I92B49F2N72B11J68m
29529C75N14e3j83k9B88R62C53b04E25mb85D58i57E10J246C51F1J37a663H56f75
29551g03E31P04D06a22C67e29k83c43B41OO1N28M2h95B71c76j18J48F40g01H2
29573h13E63P91F44g39L52m22c37n22C39dj39r40a7B81J56g62l70j39e18D55O56
29594A111E09E1M5d28n09b26o40c39H63F7d8n52I9R94c38A95j8b02H38A9J357
29615A376B24L89h03D65i21f0r89B83O77k18J33l05f51b33m5A89Q38f11H41A43
29636c98j167M29e2k3q17D31L61N1j02a294M61J06K44K15F68B70J72J926b66n1
29656c17I3a338N70F76M55E35j47e16I85a101k71ho28c4D15N48B61O97d28k41
29676f69a25L5F14e23C06c62n48E23H4L66h61K30A22i38F97A36l4mM82j92a408
29698B94K29b02B72a144B77R90b55j14l21A62a207a93f4B28P34D36b05Q2o31a5
29719i03b42C67a12H02i5I85r4g34fm04A05P09c08A419c82B69J68j84d53D48a95
29741b93A253l65K1h8C27g98J67F81d72a41A57P18j14C40a19n1p12M34L9J56k48
29762e01A015C78L71j23f4H03d32A96a43m29D96M76A24M75N33e17q37J14j35c74
29783F85P13a63n30A039g96C22i6j109H09M20C18a7j015K76c47P3B58J80Ji34
29804b59D69M96g62B68b96L2H65A52N82M24E7L71D5i19J37f7A74f45E50k36J72
29825D86d31p2C59@I27C99J094b1n24a08j18p23K90a06o7D29M74L67l77c05m3
29846c48A81a061N13B89c00A41J39K05B0c18f0j378e08D7a236D32j04L02p1e62
29867D83e71a67B88P01A09L71e24j27N8g2j597I43A20N76dB64a08n52n0q86b51
29889I8J23J076f49C46e29c6rC67c60J03A84a209E1d30p5m72F7C2J649D72g49
29911g11a39E80a10M6k22J11B08h52b26r9I18b48A55E2rK67I3J82M56k08J57b85
29934G8J01a380e16K38E65K68j70j13k30c40B90h45J91k53O8E11a152D26A65a174
29955A73J72a85n75a97E44a37H98C30A45a007L15b92p5C71a39k5A13M54B73a76
29976a08A97n0E6e60h6j85b9k07j1m5l33A2O8J5e94B05N99b45H1c25m33j09d06
30000e6D41c47E05p0d74l50i2j65l48A029C10i62G39e59A09a138d75g8j84F76
30021F18M42B02i2j37m68l55K16A49a310H84a04j9A99c33n7j55B95R0@A43d61
30043d20B2K00c06m16F68b04B68J30O7K05N38g10B12R8A41f25A54M57C1N39c01
30065c40a7k10A83O48A72c9C92R44c89p48B32F7e8B56J13L06j61N88g63I6a205
30087g49E60J91n8J55e17b6B30c69C59a502C71K36P9A66J53d37A68a074J75E99
30108C69h7H62A51a84B61d98a24j086N35A01l9J195m99a45E56a29o69C44c45J54
30128a91E87k04A26J38b10o03a13m94m46G39N60m10K78m98J43c51K2q54c92A366
30149B5%M97N43j61g95C47d09k05B59m3B0a03D15m3b53o16m86N40B41n6M98L8
30171G21c44D83b63k55D65K07B53@a3m06E03I1d81n4r37K98H23o7l56b81B40L89
30193F29a20k54n00j22cB38c40A69B8b6l37A05i06C43c18B17a31I69n1a007J67
30214h40b96n25a91n22j3D08j11e23A049c48n76C92a166A25N86e23qd5n13C31
30235G6h6C18d83F18N14a63B93c04k95fo57C2f30K31j16A81a50H79A55f32b90
30257c06a46e8A474D96r6h41E15e49j88c67A136A94O50J5l41J90b33A98b45k86
30277e31C01d35F50k73O7j58b18j176a63A33c46f8C88Q14l83d00a33k04p54G9
30298f88A14J017B19g07c42p6l15R1d7B0b04j18H14C27c84E03A65a920F43R3N84
30319A320O02C15f3D2b8A046h41A62nf3A063c87m7k64J83G8a76n3B62J67K6K58
30341G13c84La20j55l16E44j50L73K33a48L2C1i75J11c10a45F05k18Q89C18A8
30363h64a37B3N32c36G52M7j61B14o9h13P9A71J10n9G3e0A230b6k20m88P5p22
30385a381c85a03G8M08JEi49C72b30k35B29R1e05A236A9P40a503d93D55h53N9
30406g94F80K29k09l19e83k27K62j80K75c3D5g53F05d06O2No7B79d78A118l76
30427G42N62F13A97b17A27b08q06J96A96P88J91a50j20A377F70b75C44c47j79
30446e26A427E18k30L16b92J1l11C44A46f70A214F06k07k4c6r21L43a97m58a91
30467D69K18j57d81H72f64I0aC58N92k75b2k36a7n50k10A49f82j60I3L05B6K83
30489C09P7O69a88j73R3F10B97I1%J73Q42g6o91D66f37K20a11EJ40b08G97l97
30511D00L14e01q00b35l91B62g17B7b27D50a049B68K07f08l60B44K68i07E92b61
30532I98f10P0n27A193d1l69A231A10c93K8J69D13c84a21C16M13k79D4N33b70
30553G1d07C72K4f84a16B65M25e17o64A90F7f6k13E21G0Q23a65G10d94b27k14
30574d41B69m7p3M3a03F45em84K2k0C51i3A628c2J5j55j97o40j88L01d37A33N06
30597F39J28J58D46a382d91E5c03D1O49k50O6c01a13A15a452O99B39c77NF09P3
30618F82i7C46c45q91N09j97d08C48Fb27FJ391a4j575f76P2F22Q29A31d75N3E20
30641f66J47j55B12d65H4J462B30h95F4c7D1b65G6P64i60b17l41g4o02B15h02
30663h71B64N27C39M15l20j36f68j04Q7b51p32g2A12L70J61d30l71o6B88j9i56
30685Ec98C93c67C22a27p96J32K90C52L45a26j23k6E09j37a84N1p7O5b3Ac73B65
30709b27n2p01e0m98B16b0B72b39a08C39N8a361d02B28c22p43H19%m08f96G36
30731A246B77N93A92R49D27L48A16R19b00j68H6a332O58E30d25F03A37m5f87n5
30751g42@c85D44L98m04K70A85O31K97g55G7K40k6d4H07B03K94L82l73i70J94
30772g76A63f01G09B67M01B13J17a32o51I24g47B38K34g12F56B09a017c44j20
30791d64j093M83B90e28e5C03J187n78C33p2d51m73K35D24j43M69n6j52a189j6
30811a205j43a02G69a036B24K74j97b09j704M15n7k17E18c13G45j74A25M76f48
30831d12F01b95a29A73J594I5a62M6p56j49a44o21A710d23F41l01P84l41A74i81
30852F4i28E9L0Q2J516C80A81a258C64J8e21b39C00A40a20A38k1a93k06G38k23
30873E15L49l37a94A71h3j13r32RA468j56o33K70H4g26b13F45P0b66k14F1f7D5
30896D33j43i64a59p19B29h70B01%M5Q63h66C00bj02j00E33A12B2Q29b93il03
30918c12A46e25B23d59b21A254l77j82B76L38j89e43d2n81l25I22m07D1J312b69
30939A294c39p60A62J109k29b9B49O9g95j53H24b26l64m57h1j2C40K68a57F77
30960c04K8H7O08e57i9k92Dd69j00b29p45pC71K12M4M29B45h1l34j28j83B04d20
30984A29N94c60A098eB52c10a46f0A62K5J025A75b17j73A071c74A46L48d07F84
31005E39d95G07R5C21A17n3d30j73A233E73k55A1d50N9p4J7B22a80m68A742c98
31027C53g84k09c02E95e75K46I75c01A233B87J222d53B33d02J21j85B91N40N40
31046A371c33l04B43D3J51J90b72j46J5I63e4F5a566p16c99Q8a36H22Nl48j61
31067C18O63B08a315c28B0J37J25I8b85L1Ad01k25B0d64m1bn84C52O74h73L98
31089d75C00Q1J7a275D48b4k45D31a14j88F73f11G6N66k02j46L42c14B18K88i22
31111c64G59J56C48K39j27e24l63J06J69H00C46P13c53D11r9b68D56f04m35b49
31132I35A41g88b04G93a04D56c23N9r50B73K66a21A228f8m61m26a12l50J89p96
31152a069A01M2J58j36g95H83B43f96I76l49G5N13IR27C28A11a377G29A7J40K65
31173D22K43A13a059A239c76k35J83o91A94J80M29B7h8G66C45O94f23D40r7e71
31194A082b25B71I2h20b87D38G8h61B51J786n34F2i39d20M0p89e33a83k30J17
31214b96A020k58g07C67E6Q0a830d45A8J411L8a297I8d36p1D47e81E87P63C58
31235b79E60j47c27a22n08j96A76A4K77I4L02f72k63K77K08l28I12k74j96P46
31255A188b91A25a67l24m60D23j45mA25C8J179b36E82m6c61A226a135D53Q2g19
31276H25c1lq49mA582m80N7l89M20c87o46J42b41b1j114D93M07a69B74A04J46
31297B50g07B02b29B94n1C2N63k09a084j59c76j412E28k38b80D80K97c41k9A30
31318f20J12j01J50M9RA45K7J15a636d62C94A23M92m5R0k13g99a49m69j19b96
31340d17I15I7P11C71e4A30f21b13A007a560b97@A201D41j62d58a62D08g88B09
31361a6G97dj17E39A88a834A97K35A65O83k26i39g3l76j12a31o37K06a59H99M34
31382A333D86J053G31d81p01d06J97j91G55j33A63J14e87R5H84j90k28c48m70
31401h18f6A025D84B24a26m36b67o0c8D43J38r4j92J0j51h79p17c54A72L36K4
31422E32n5d62j3Q9n21q24J0I3L62L60a01l96C97h02c42o18C06K65K58C13J280
31443A593p19i03L31l52g3G64J1k17j43K11k1e01C64a280L97b39O5E89K58h63
31464g07c27n01L17j22A565f46a05I75m05k44j11c21J08e7K4A69L17dB71Q17a99
31486g59G53A46g39j02A65K91J57D7P37B4L54J69h73c0I30B22K53B14m5i98A89
31508F2O99C76a33k0N7C04M96f59Pa37B42a97A119C7P29L41i21D47O4b79M4D72
31531c05R3B80L77b07j57J3b2D14P28e63aC0L59i3j22o11A35c36A329B91b07D12
31554d12J91l2D89k09h47I06a03F45a223F01c44m66E27a0G2e39G82k20l1b22L2
31575a90j395kD9O5b79f5E13m0O7i14j334f74k87L22b03H25C78j9j13j05P04a005
31598a189c24F7P75l71J103a735c28j02D95a18E11M3d83E69B71N76f08b21l7C29
31619f90F39q9k50e67p4K12a9o89G33g49H00o4j47d65k84L56m10C91M33J31K21
31640A176E38K74M5h87F1N66A03N5L55k0P93E99b70D2a775d50k90B43J7R33l65
31661H28N27g00J70k35n14a32A36n2L95A76Oe68k31K17ej466G11B74M7J94d63
31683b43o40d6G07M95g2E24j10a03n34o77N70c50r19a15j15C39g83a53C99a15
31704g23K46A27f32a82C6O0a2k03l79R9k36A317c37H45I9P34e33a53k38p81d1
31726f30a90G11k75D2K99N03k03h07E73j62d49d0F39B80a18E73d39m93l51M70
31746h13G21O56A14L01L1g96o92B22a497I77a42dA106e77F47K52A28e4F02A21
31767A41N14f14A69K66e37hj714F06a172P3C51K79q5L61q7f49J39o51L32MB62
31789b85J00F51j23f05J5A23d67k83a30E1e50b8o08C28F0g53m47J82G87g29b21
31811e16B3M43a51j012e62j52k52F05J31c98I57K42l52d29j98J2E63O03k73B06
31832e14j06K15n1m6j41d1A48N82a15j98j28G64b21n56A70J12K64K09N33A84a59
31854a089N11E79j93j77N78l31P59c2q41a10o99L88E80j50a54l77EL16e81E41
31875a047M10J17C28L71K86B51P6a080I6a00q0M8p2E22B19J34M91i91N2M69G0
31897e32F39K54l39O8K41d8n49K18l59D7b1G0J44a68A27g46D49g5l88Q4c4B3c70
31921E49A72e03A58i2p32G63M06n42f3l66j21n61b12j3m63K30a89H30b64A026
31942d29G4e30D8c69A32a76A141B62I9O5c48o86C23K09J768F21d25f5G72h26G9
31964d79J26r2B32J33N4G5c76n63J7D7P33O51o95j14K0C0c83D10A0L97J49b09
31987c20E83j29J95j47J32b81B75a370H96K65l42L70a4C03r3a3o3j059D67e23
32008H78l60Q6aF0Q25K02i8o53K03C16O84k46A88g73c71a64A23a97B43c36I45
32030B00b99C38d02q40c68E05i2E90B68j32f87C6d12B96N18d51C39J09M79A39
32051H0M4b77j240b26P9A443C32J97o9e96A37b4q86C72M3b64G90i5I37d84l86
32072h70E9i43H34g02A028N60C55Q9c72G05g37A37b4l22G9c96A88d49D32e07q27
32093a334c20a51F50r1L67k37a91l75E71a000b60k97J47A074O15A2f43D81f44
32113I01g90L52G42k85r0d90J92j90j15a9m14J31D74d37C97c96E00c77R3k27G99
32135A039B63h65GK35d99B67a228d2A75i22C24J66A65N83A15f89j98D70d62H5
32156b19j47G5J101B1f40k6qC71M4J059j23b59A66h17J42D04c31m78L83a40G04
32178I64bq99C2f4k70B78e01J65q8B33j7g43J21C7h02j70i8H35j81o8e81OB58
32202d10m0a25A225n55P67a31C13e15J24b1B46M3c34D94M05G6J36c18p0m23L49
32223d62R6A64d19A67J31o3E0b55r44A30f08hC3a39E66B68g53k85M83m82b91I24
32246A028c78D64A00g7E76g88L42k00A468F13j00R9B32d90L4A0f30A00d74i3G73
32268A38e55J8p76d97D90M25m13O52E02J02a87n73l50K34r8M84j79A161g54A2
32289a02k70J63D3O70l49i6G31M67a10k35l25A59L27h66L40B64P81e2G89c38j0
32310c48c8l52m40E76J122e73b56E68d91ja56N8B97N49L25d99C1P8i64hA70L97
32332E67j9A24e67B21c0D76a112G32e6o6c8j84L6F48L66C78d81I14a557M64K74
32353h19j5C46h86c00F89Ib51I2a127A02a01G75B59d85I69B16J12b64p49B02O30
32374H32j63R7k8a35F90C25k3a27B62M21c61B29e55a77A36i74c87J68j19a40F13
32396F05O79i06a6m11k22h6r24F28k7O49B69M75f30j76K57b30p07I70C36B9f57
32418D8d71p9C52e99b49C43M95k63b87A46R85f12k94A49R1N42j15R7c65B2J25
32439A47a17o53B85P48l3C85k7L77e63J31mD36A10K32M50m5k23Q21d19C44d92
32461e71H3i32L37C37f45b09k69P3A2e48F10k08A69M93A39J357D2Gb27a8A7f5
32484F3J74O48J42a163d18F16P27i3n58A14M71N82B5d72a36F51g22c43r1G46L38
32505A084C72J035j50f85l53b77k08m76A770D61a170C56a047L15G7N37h36C05
32524f52c17A15b89A96f95c17J49D71c43F50a67D25L9c58j0j93K63G00k75c31
32545d72C22K30B55b77o58L80I23g99A138k4c65A278f89J27f7p16b06AP35b22
32566C62K20I1Q7g34c20J17I82k00G5J130f90A052a05J3j60A541p23i4A0J460
32586A470e81D90a65j452g89m4B79L52O32k84ek45D9J34d44D03A30b50A166m74
32606F92b89q5r78C30L93i05A58L03I2N84B66d35o95N16e9pp68G0O86b79k49m64
32628i92L01J71D85h9A039B26d25A84M8q8h70D92i42a41o93A788b80M9n17n31
32648a279a89k71D88l9P99N53C65a20A93Oh34A77c26j62a89A011m08bB69e7j6
32669g3m26E84c44C45J077F78a52B78A20e75B7h1C88n6N04O15b85j21n8Q7l45
32690g22e4E34L6K1j14c82k41J6J23lA29O41A4P96b52E90f07b70k98A70a24A13
32713F20k45J26A18h77j84L44B42G4c37D93J012b16E27a79n98c63p20D88R6K83
32733H67F6b60j780H45c03J00l92I2a83N6B29N31E0a77D12d54A86M20e26C77L01
32754F78l36b43i3n83E92A88KJ6L82A47d48k54B19
##END NTUPLES=NMR FID
##END=
$$
$$ end of block 1
$$
##TITLE=1H_ns16 CDCl3 /opt/topspin3.5pl6/data/complat/nmr SG 16
##JCAMPDX= 6.0         $$ Bruker NMR JCAMP-DX V2.0
##DATA TYPE= NMR SPECTRUM
##DATA CLASS= NTUPLES
##ORIGIN= SG
##OWNER= SG
##LONG DATE= 2020/03/06 15:50:44+0000
$$ 1.90.2.2 TopSpin 3.5 pl 6
$$ 2020-03-06 16:50:45.351 +0100  nmr@ibg-4-babsi
$$ Compression mode = diff/dup
##.OBSERVE FREQUENCY= 400.13240078
##.OBSERVE NUCLEUS= ^1H
##.ACQUISITION MODE= SIMULTANEOUS (DQD)
##.ACQUISITION SCHEME= undefined
##.AVERAGES= 16
##.DIGITISER RES= 22
##SPECTROMETER/DATA SYSTEM= spect
##.PULSE SEQUENCE= zg30
##.SOLVENT NAME= CDCl3
##.SHIFT REFERENCE= INTERNAL, CDCl3, 1, 15.91658
##AUDIT TRAIL= $$ (NUMBER, WHEN, WHO, WHERE, PROCESS, VERSION, WHAT)
$$ ##TITLE= Audit trail, TopSpin 3.5 pl 6
$$ ##JCAMPDX= 5.01
$$ ##ORIGIN= Bruker BioSpin GmbH
$$ ##OWNER= nmr
$$ $$ /opt/topspin3.5pl6/data/complat/nmr/data/SG/nmr/SG-V3374 (1-14)/10/pdata/1/auditp.txt
$$ ##AUDIT TRAIL=  $$ (NUMBER, WHEN, WHO, WHERE, PROCESS, VERSION, WHAT)
(   1,<2020-03-06 16:50:44.590 +0100>,<nmr>,<ibg-4-babsi>,<go4>,<TopSpin 3.5.6>,
      <created by zg
	started at 2020-03-06 16:49:09.658 +0100,
	POWCHK enabled, PULCHK disabled,
       configuration hash MD5:
       0F 62 31 03 49 7F 17 A8 7D 6C 4D DA 90 12 58 BA
       data hash MD5: 64K
       D0 06 D3 86 1D 7D B0 CD AC 17 7D 2F 73 19 7A CB>)
(   2,<2020-03-06 16:50:44.622 +0100>,<nmr>,<ibg-4-babsi>,<audit>,<TopSpin 3.5.6>,
      <user comment:
       ICON-NMR User ID: SG
       data hash MD5: 64K
       D0 06 D3 86 1D 7D B0 CD AC 17 7D 2F 73 19 7A CB>)
(   3,<2020-03-06 16:50:45.008 +0100>,<nmr>,<ibg-4-babsi>,<proc1d>,<TopSpin 3.5.6>,
      <Start of raw data processing
       ef LB = 0.3 FT_mod = 6 PKNL = 1 SI = 64K 
       data hash MD5: 64K
       D5 AE 29 50 16 B6 51 B8 0F 22 18 F3 EF 7B 00 12>)
(   4,<2020-03-06 16:50:45.235 +0100>,<nmr>,<ibg-4-babsi>,<proc1d>,<TopSpin 3.5.6>,
      <apk 
       data hash MD5: 64K
       F4 A9 F9 A6 79 AA D0 EC B6 97 03 7F 09 D4 6B B9>)
(   5,<2020-03-06 16:50:45.268 +0100>,<nmr>,<ibg-4-babsi>,<proc1d>,<TopSpin 3.5.6>,
      <abs ABSG = 5 
       data hash MD5: 64K
       4B 0B 97 BF 00 86 7F FA 87 8E AD CB 78 38 CA 07>)
$$ ##END=
$$ 
$$ $$ hash MD5
$$ $$ 4D D5 12 4D CF 6F 55 01 5D 55 9D 01 C8 9B F1 94
##$RELAX= 
##$BRUKER FILE EXP=format.temp
$$ EDIT_PAR COMMAND FILE
$$ 
$$ DI_MODE         LONG
$$ ED_ENTRY        ACQU
$$ ORDER           FILE
$$ 
$$ 
$$ HEADER		"F2 - Acquisition Parameters"
$$ T_NAME		Date_
$$ 		TYPE	R64
$$ 		CLASS	ACQU
$$ 		SUBRANGE 0.0 50000000
$$ 		REL	"Date_=itodate(DATE)"
$$ 		INV_REL	"DATE=datetoi(Date_,DATE)"
$$ 		FORMAT	"%14.0f"
$$ 		TEXT	" "
$$ END
$$ T_NAME		Time
$$ 		TYPE	R32
$$ 		CLASS	ACQU
$$ 		SUBRANGE 0.0 1000000
$$ 		REL	"Time=itotime(DATE)"
$$ 		INV_REL	"DATE=timetoi(Time,DATE)"
$$ 		FORMAT	"%14.2f h"
$$ 		TEXT	" "
$$ END
$$ NAME		INSTRUM
$$ 		TEXT	" "
$$ END
$$ NAME		PROBHD
$$ 		FORMAT	"%14.14s"
$$ 		TEXT	" "
$$ END
$$ NAME		PULPROG
$$ 		TEXT	" "
$$ END
$$ NAME		TD
$$ 		TEXT	" "
$$ END
$$ NAME		SOLVENT
$$ 		TEXT	" "
$$ END
$$ NAME		NS
$$ 		TEXT	" "
$$ END
$$ NAME		DS
$$ 		TEXT	" "
$$ END
$$ T_NAME		SWH
$$ 		TYPE	R32
$$ 		CLASS	ACQU
$$ 		SUBRANGE 0.0 1e8
$$ 		REL	"SWH=SW*SFO1"
$$ 		INV_REL "SW=SWH/SFO1"
$$ 		UNIT	"Hz"
$$ 		FORMAT	"%14.3f Hz"
$$ 		TEXT	" "
$$ END
$$ T_NAME          FIDRES
$$                 TYPE    R32
$$                 CLASS   ACQU
$$                 SUBRANGE 0.0 100000
$$                 REL     "FIDRES=2*SW*SFO1/TD"
$$                 INV_REL "TD = nextpow(2*SW*SFO1/FIDRES)"
$$ 		UNIT	"Hz"
$$ 		FORMAT	"%14.6f Hz"
$$ 		TEXT	" "
$$ END
$$ T_NAME          AQ
$$ 		TYPE	R32
$$ 		CLASS	ACQU
$$ 		SUBRANGE 0.0 1000
$$ 		REL	"AQ=aqcalc(SW,SFO1,TD,DIGTYP)"
$$ 		INV_REL	"TD=tdcalc(SW,SFO1,1.0e6*AQ,DIGTYP)"
$$ 		UNIT	"sec"
$$ 		FORMAT	"%14.7f sec"
$$ 		TEXT	" "
$$ END
$$ NAME		RG
$$ 		TEXT	" "
$$ END
$$ T_NAME          DW
$$ 		TYPE	R32
$$ 		CLASS	ACQU
$$ 		SUBRANGE 0.0 1000000
$$ 		REL	"DW=1/(2*SW*SFO1)"
$$ 		INV_REL	"SW=1000000/(2*(0.005+DW)*SFO1)"
$$ 		UNIT	"usec"
$$ 		FORMAT	"%14.3lf usec"
$$ 		TEXT	" "
$$ END
$$ NAME		DE
$$ 		FORMAT	"%14.2f usec"
$$ 		TEXT	" "
$$ END
$$ NAME		TE
$$ 		FORMAT	"%14.1f K"
$$ 		TEXT	" "
$$ END
$$ T_NAME		D1
$$ 		TYPE	R32
$$ 		CLASS	ACQU
$$ 		SUBRANGE 0.0 1e38
$$ 		REL	"D1=D[1]"
$$ 		INV_REL	"D[1]=D1"
$$ 		UNIT	"sec"
$$ 		FORMAT	"%14.8f sec"
$$ 		TEXT	" "
$$ END
$$ NAME		TD0
$$ 		TEXT	" "
$$ END
$$ NAME		SFO1
$$ 		FORMAT	"%14.7f MHz"
$$ 		TEXT	" "
$$ END
$$ NAME		NUC1
$$ 		NONEDIT
$$ 		TEXT	" "
$$ END
$$ T_NAME		P1
$$ 		TYPE	R32
$$ 		CLASS	ACQU
$$ 		SUBRANGE 0.0 1.0e10
$$ 		REL	"P1=P[1]"
$$ 		INV_REL	"P[1]=P1"
$$ 		UNIT	"usec"
$$ 		FORMAT	"%14.2f usec"
$$ 		TEXT	" "
$$ END
$$ T_NAME		PLW1
$$ 		TYPE	R32
$$ 		CLASS	ACQU
$$ 		REL	"PLW1=PLW[1]"
$$ 		INV_REL	"PLW[1]=PLW1"
$$ 		UNIT	"W"
$$ 		FORMAT	"%14.8f W"
$$ 		TEXT	"power PLW1 "
$$ END
##$RELAX= 
##$BRUKER FILE EXP=fq1list
$$ O 400.132401
$$ -2000000
$$ -1992172
$$ -1984344
$$ -1976517
$$ -1968689
$$ -1960861
$$ -1953033
$$ -1945205
$$ -1937378
$$ -1929550
$$ -1921722
$$ -1913894
$$ -1906067
$$ -1898239
$$ -1890411
$$ -1882583
$$ -1874755
$$ -1866928
$$ -1859100
$$ -1851272
$$ -1843444
$$ -1835616
$$ -1827789
$$ -1819961
$$ -1812133
$$ -1804305
$$ -1796477
$$ -1788650
$$ -1780822
$$ -1772994
$$ -1765166
$$ -1757339
$$ -1749511
$$ -1741683
$$ -1733855
$$ -1726027
$$ -1718200
$$ -1710372
$$ -1702544
$$ -1694716
$$ -1686888
$$ -1679061
$$ -1671233
$$ -1663405
$$ -1655577
$$ -1647750
$$ -1639922
$$ -1632094
$$ -1624266
$$ -1616438
$$ -1608611
$$ -1600783
$$ -1592955
$$ -1585127
$$ -1577299
$$ -1569472
$$ -1561644
$$ -1553816
$$ -1545988
$$ -1538160
$$ -1530333
$$ -1522505
$$ -1514677
$$ -1506849
$$ -1499022
$$ -1491194
$$ -1483366
$$ -1475538
$$ -1467710
$$ -1459883
$$ -1452055
$$ -1444227
$$ -1436399
$$ -1428571
$$ -1420744
$$ -1412916
$$ -1405088
$$ -1397260
$$ -1389432
$$ -1381605
$$ -1373777
$$ -1365949
$$ -1358121
$$ -1350294
$$ -1342466
$$ -1334638
$$ -1326810
$$ -1318982
$$ -1311155
$$ -1303327
$$ -1295499
$$ -1287671
$$ -1279843
$$ -1272016
$$ -1264188
$$ -1256360
$$ -1248532
$$ -1240705
$$ -1232877
$$ -1225049
$$ -1217221
$$ -1209393
$$ -1201566
$$ -1193738
$$ -1185910
$$ -1178082
$$ -1170254
$$ -1162427
$$ -1154599
$$ -1146771
$$ -1138943
$$ -1131115
$$ -1123288
$$ -1115460
$$ -1107632
$$ -1099804
$$ -1091977
$$ -1084149
$$ -1076321
$$ -1068493
$$ -1060665
$$ -1052838
$$ -1045010
$$ -1037182
$$ -1029354
$$ -1021526
$$ -1013699
$$ -1005871
$$  -998043
$$  -990215
$$  -982387
$$  -974560
$$  -966732
$$  -958904
$$  -951076
$$  -943249
$$  -935421
$$  -927593
$$  -919765
$$  -911937
$$  -904110
$$  -896282
$$  -888454
$$  -880626
$$  -872798
$$  -864971
$$  -857143
$$  -849315
$$  -841487
$$  -833659
$$  -825832
$$  -818004
$$  -810176
$$  -802348
$$  -794521
$$  -786693
$$  -778865
$$  -771037
$$  -763209
$$  -755382
$$  -747554
$$  -739726
$$  -731898
$$  -724070
$$  -716243
$$  -708415
$$  -700587
$$  -692759
$$  -684932
$$  -677104
$$  -669276
$$  -661448
$$  -653620
$$  -645793
$$  -637965
$$  -630137
$$  -622309
$$  -614481
$$  -606654
$$  -598826
$$  -590998
$$  -583170
$$  -575342
$$  -567515
$$  -559687
$$  -551859
$$  -544031
$$  -536204
$$  -528376
$$  -520548
$$  -512720
$$  -504892
$$  -497065
$$  -489237
$$  -481409
$$  -473581
$$  -465753
$$  -457926
$$  -450098
$$  -442270
$$  -434442
$$  -426614
$$  -418787
$$  -410959
$$  -403131
$$  -395303
$$  -387476
$$  -379648
$$  -371820
$$  -363992
$$  -356164
$$  -348337
$$  -340509
$$  -332681
$$  -324853
$$  -317025
$$  -309198
$$  -301370
$$  -293542
$$  -285714
$$  -277886
$$  -270059
$$  -262231
$$  -254403
$$  -246575
$$  -238748
$$  -230920
$$  -223092
$$  -215264
$$  -207436
$$  -199609
$$  -191781
$$  -183953
$$  -176125
$$  -168297
$$  -160470
$$  -152642
$$  -144814
$$  -136986
$$  -129159
$$  -121331
$$  -113503
$$  -105675
$$   -97847
$$   -90020
$$   -82192
$$   -74364
$$   -66536
$$   -58708
$$   -50881
$$   -43053
$$   -35225
$$   -27397
$$   -19569
$$   -11742
$$    -3914
$$     3914
$$    11742
$$    19569
$$    27397
$$    35225
$$    43053
$$    50881
$$    58708
$$    66536
$$    74364
$$    82192
$$    90020
$$    97847
$$   105675
$$   113503
$$   121331
$$   129159
$$   136986
$$   144814
$$   152642
$$   160470
$$   168297
$$   176125
$$   183953
$$   191781
$$   199609
$$   207436
$$   215264
$$   223092
$$   230920
$$   238748
$$   246575
$$   254403
$$   262231
$$   270059
$$   277886
$$   285714
$$   293542
$$   301370
$$   309198
$$   317025
$$   324853
$$   332681
$$   340509
$$   348337
$$   356164
$$   363992
$$   371820
$$   379648
$$   387476
$$   395303
$$   403131
$$   410959
$$   418787
$$   426614
$$   434442
$$   442270
$$   450098
$$   457926
$$   465753
$$   473581
$$   481409
$$   489237
$$   497065
$$   504892
$$   512720
$$   520548
$$   528376
$$   536204
$$   544031
$$   551859
$$   559687
$$   567515
$$   575342
$$   583170
$$   590998
$$   598826
$$   606654
$$   614481
$$   622309
$$   630137
$$   637965
$$   645793
$$   653620
$$   661448
$$   669276
$$   677104
$$   684932
$$   692759
$$   700587
$$   708415
$$   716243
$$   724070
$$   731898
$$   739726
$$   747554
$$   755382
$$   763209
$$   771037
$$   778865
$$   786693
$$   794521
$$   802348
$$   810176
$$   818004
$$   825832
$$   833659
$$   841487
$$   849315
$$   857143
$$   864971
$$   872798
$$   880626
$$   888454
$$   896282
$$   904110
$$   911937
$$   919765
$$   927593
$$   935421
$$   943249
$$   951076
$$   958904
$$   966732
$$   974560
$$   982387
$$   990215
$$   998043
$$  1005871
$$  1013699
$$  1021526
$$  1029354
$$  1037182
$$  1045010
$$  1052838
$$  1060665
$$  1068493
$$  1076321
$$  1084149
$$  1091977
$$  1099804
$$  1107632
$$  1115460
$$  1123288
$$  1131115
$$  1138943
$$  1146771
$$  1154599
$$  1162427
$$  1170254
$$  1178082
$$  1185910
$$  1193738
$$  1201566
$$  1209393
$$  1217221
$$  1225049
$$  1232877
$$  1240705
$$  1248532
$$  1256360
$$  1264188
$$  1272016
$$  1279843
$$  1287671
$$  1295499
$$  1303327
$$  1311155
$$  1318982
$$  1326810
$$  1334638
$$  1342466
$$  1350294
$$  1358121
$$  1365949
$$  1373777
$$  1381605
$$  1389432
$$  1397260
$$  1405088
$$  1412916
$$  1420744
$$  1428571
$$  1436399
$$  1444227
$$  1452055
$$  1459883
$$  1467710
$$  1475538
$$  1483366
$$  1491194
$$  1499022
$$  1506849
$$  1514677
$$  1522505
$$  1530333
$$  1538160
$$  1545988
$$  1553816
$$  1561644
$$  1569472
$$  1577299
$$  1585127
$$  1592955
$$  1600783
$$  1608611
$$  1616438
$$  1624266
$$  1632094
$$  1639922
$$  1647750
$$  1655577
$$  1663405
$$  1671233
$$  1679061
$$  1686888
$$  1694716
$$  1702544
$$  1710372
$$  1718200
$$  1726027
$$  1733855
$$  1741683
$$  1749511
$$  1757339
$$  1765166
$$  1772994
$$  1780822
$$  1788650
$$  1796477
$$  1804305
$$  1812133
$$  1819961
$$  1827789
$$  1835616
$$  1843444
$$  1851272
$$  1859100
$$  1866928
$$  1874755
$$  1882583
$$  1890411
$$  1898239
$$  1906067
$$  1913894
$$  1921722
$$  1929550
$$  1937378
$$  1945205
$$  1953033
$$  1960861
$$  1968689
$$  1976517
$$  1984344
$$  1992172
$$  2000000
##$RELAX= 
##$BRUKER FILE EXP=scon2
$$ ##TITLE= Parameter file, TopSpin 3.5 pl 6
$$ ##JCAMPDX= 5.0
$$ ##DATATYPE= Parameter Values
$$ ##NPOINTS= 1	$$ modification sequence number
$$ ##ORIGIN= Bruker BioSpin GmbH
$$ ##OWNER= nmr
$$ $$ 2020-03-06 16:49:09.634 +0100  nmr@ibg-4-babsi
$$ $$ /opt/topspin3.5pl6/data/complat/nmr/data/SG/nmr/SG-V3374 (1-14)/10/scon2
$$ $$ process /opt/topspin3.5pl6/prog/mod/go4
$$ ##$BLKTR= (0..19)
$$ 3 3 3 3 3 3 3 3 3 3 3 3 3 3 3 3 3 3 3 3
$$ ##$DE1= 4.5
$$ ##$DEADC= 0.5
$$ ##$DEPA= 4.5
$$ ##$DERX= 1.5
$$ ##$FILCOR= 0
$$ ##$GRADCHAN= 0
$$ ##$GRADPRE= (0..1)
$$ 10 10
$$ ##$HD_BLKTR= (0..19)
$$ 1 1 1 1 1 1 1 1 1 1 1 1 1 1 1 1 1 1 1 1
$$ ##$HD_DE1= 5
$$ ##$HD_DEADC= 0
$$ ##$HD_DEPA= 2.5
$$ ##$HD_DERX= 0
$$ ##END=
##$RELAX= 
##$BRUKER FILE EXP=prosol_History
##$RELAX= 
##$BRUKER FILE EXP=pulseprogram
$$ # 1 "/opt/topspin3.5pl6/exp/stan/nmr/lists/pp/zg30"
$$ ;zg30
$$ ;avance-version (12/01/11)
$$ ;1D sequence
$$ ;using 30 degree flip angle
$$ ;
$$ ;$CLASS=HighRes
$$ ;$DIM=1D
$$ ;$TYPE=
$$ ;$SUBTYPE=
$$ ;$COMMENT=
$$ ;$RECOMMEND=y
$$ 
$$ 
$$ # 1 "/opt/topspin3.5pl6/exp/stan/nmr/lists/pp/Avance.incl" 1
$$ ;Avance3aqs.incl
$$ ;   for AV III with AQS IPSO
$$ ;
$$ ;avance-version (15/06/05)
$$ ;
$$ ;$CLASS=HighRes Incl
$$ ;$COMMENT=
$$ # 170 "/opt/topspin3.5pl6/exp/stan/nmr/lists/pp/Avance.incl"
$$ ;$Id: Avance3aqs.incl,v 1.1.8.3 2015/03/05 16:46:54 ber Exp $
$$ # 14 "/opt/topspin3.5pl6/exp/stan/nmr/lists/pp/zg30" 2
$$ 
$$ 
$$ # 17 "/opt/topspin3.5pl6/exp/stan/nmr/lists/pp/zg30"
$$ "acqt0=-p1*0.66/3.1416"
$$ 
$$ 
$$ # 1 "mc_line 20 file /opt/topspin3.5pl6/exp/stan/nmr/lists/pp/zg30 exp. def. part of mc cmd. before ze"
$$ ; dimension 1D; AQ_mode 
$$ define delay MCWRK
$$ define delay MCREST
$$ "MCREST = 30m - 30m"
$$ "MCWRK = 0.333333*30m"
$$ 
$$     dccorr
$$ # 20 "/opt/topspin3.5pl6/exp/stan/nmr/lists/pp/zg30"
$$ 1 ze
$$ # 1 "mc_line 20 file /opt/topspin3.5pl6/exp/stan/nmr/lists/pp/zg30 exp. def. of mc cmd. after ze"
$$ # 21 "/opt/topspin3.5pl6/exp/stan/nmr/lists/pp/zg30"
$$ # 1 "mc_line 21 file /opt/topspin3.5pl6/exp/stan/nmr/lists/pp/zg30 exp. start label for mc cmd."
$$ 2 MCWRK  * 2
$$ LBLF0, MCWRK
$$   MCREST
$$ # 22 "/opt/topspin3.5pl6/exp/stan/nmr/lists/pp/zg30"
$$   d1
$$   p1*0.33 ph1
$$   go=2 ph31
$$ # 1 "mc_line 25 file /opt/topspin3.5pl6/exp/stan/nmr/lists/pp/zg30 exp. mc cmd. in line"
$$   MCWRK wr #0
$$   MCWRK zd
$$   lo to LBLF0 times td0
$$ 
$$ # 26 "/opt/topspin3.5pl6/exp/stan/nmr/lists/pp/zg30"
$$ exit
$$ # 29 "/opt/topspin3.5pl6/exp/stan/nmr/lists/pp/zg30"
$$ ph1=0 2 2 0 1 3 3 1
$$ ph31=0 2 2 0 1 3 3 1
$$ 
$$ 
$$ ;pl1 : f1 channel - power level for pulse (default)
$$ ;p1 : f1 channel -  90 degree high power pulse
$$ ;d1 : relaxation delay; 1-5 * T1
$$ ;ns: 1 * n, total number of scans: NS * TD0
$$ # 40 "/opt/topspin3.5pl6/exp/stan/nmr/lists/pp/zg30"
$$ ;$Id: zg30,v 1.12 2012/01/31 17:49:31 ber Exp $
##$RELAX= 
##$BRUKER FILE EXP=shimvalues
$$ # Fri Mar  6 16:50:44 2020
$$ #$$PROBEIDENTIFIER=Z116098_0570
$$ #$$PROBENAME=PA BBO 400S1 BBF-H-D-05 Z SP
$$ #$$SHIMID=292722
$$ #
$$ # Active Shim Gradients
$$ #
$$ Z           		-10662          
$$ Z2          		2177            
$$ Z3          		-314            
$$ Z4          		-1599           
$$ Z5          		530             
$$ Z6          		1771            
$$ Z7          		-2289           
$$ Z8          		-117            
$$ X           		7621            
$$ XZ          		-722            
$$ XZ2         		2421            
$$ XZ3         		-130            
$$ XZ4         		-603            
$$ XZ5         		1116            
$$ Y           		-726            
$$ YZ          		-1145           
$$ YZ2         		-160            
$$ YZ3         		-866            
$$ YZ4         		-81             
$$ YZ5         		4755            
$$ XY          		-1531           
$$ XYZ         		1556            
$$ XYZ2        		-380            
$$ XYZ3        		215             
$$ XYZ4        		10              
$$ XYZ5        		0               
$$ (X2-Y2)     		-1821           
$$ (X2-Y2)Z    		-1372           
$$ (X2-Y2)Z2   		1053            
$$ (X2-Y2)Z3   		1059            
$$ (X2-Y2)Z4   		-1298           
$$ (X2-Y2)Z5   		0               
$$ X3          		3232            
$$ X3Z         		-195            
$$ Y3          		-123            
$$ Y3Z         		841             
$$ #
$$ # Lock Parameter
$$ #
$$ FIELD		5013.265
$$ LOCKPHASE		95.500  
$$ LOCKPOWER		-30.000 
$$ LOCKGAIN		121.474 
$$ LOCKDC		-75.000 
$$ LOCKSHIFT		7.240   
$$ LOOPGAIN		-12.000 
$$ LOOPTIME		0.400   
$$ LOOPFILTER		100.000 
$$ #
$$ IEEE64_VERSION_CODE 1
$$ #
$$ # Shim currents 
$$ #
$$ SHIM_SETTING [1 ]  -5463.38349707  
$$ SHIM_SETTING [2 ]  1626.14095717   
$$ SHIM_SETTING [3 ]  867.62784349    
$$ SHIM_SETTING [4 ]  -714.66417667   
$$ SHIM_SETTING [5 ]  71.94248472     
$$ SHIM_SETTING [6 ]  -172.94756591   
$$ SHIM_SETTING [7 ]  -807.66804506   
$$ SHIM_SETTING [8 ]  2813.80052969   
$$ SHIM_SETTING [9 ]  451.26240378    
$$ SHIM_SETTING [10]  540.07298352    
$$ SHIM_SETTING [11]  0.00000000      
$$ SHIM_SETTING [12]  -963.88800000   
$$ SHIM_SETTING [13]  718.08700000    
$$ SHIM_SETTING [14]  1662.31300000   
$$ SHIM_SETTING [15]  8484.86500000   
$$ SHIM_SETTING [16]  9389.90900000   
$$ SHIM_SETTING [17]  6693.68200000   
$$ SHIM_SETTING [18]  6626.08300000   
$$ SHIM_SETTING [19]  3302.92600000   
$$ SHIM_SETTING [20]  1511.07500000   
$$ SHIM_SETTING [21]  -1317.08100000  
$$ SHIM_SETTING [22]  -139.07100000   
$$ SHIM_SETTING [23]  -2930.05500000  
$$ SHIM_SETTING [24]  343.18000000    
$$ SHIM_SETTING [25]  -1168.23100000  
$$ SHIM_SETTING [26]  -2673.90600000  
$$ SHIM_SETTING [27]  1472.91900000   
$$ SHIM_SETTING [28]  -1142.85900000  
$$ SHIM_SETTING [29]  69.84900000     
$$ SHIM_SETTING [30]  -1055.05100000  
$$ SHIM_SETTING [31]  838.25200000    
$$ SHIM_SETTING [32]  -586.89200000   
$$ SHIM_SETTING [33]  347.99300000    
$$ SHIM_SETTING [34]  -3080.83100000  
$$ SHIM_SETTING [35]  -302.05900000   
$$ SHIM_SETTING [36]  -2223.84900000  
$$ SHIM_SETTING [37]  -4296.89300000  
$$ SHIM_SETTING [38]  3582.27500000   
$$ SHIM_SETTING [39]  -1921.65100000  
$$ SHIM_SETTING [40]  0.00000000      
##$RELAX= 
##$BRUKER FILE EXP=uxnmr.par
$$ ##TITLE= Parameter file, TopSpin 3.5 pl 6
$$ ##JCAMPDX= 5.0
$$ ##DATATYPE= Parameter Values
$$ ##NPOINTS= 37	$$ modification sequence number
$$ ##ORIGIN= Bruker BioSpin GmbH
$$ ##OWNER= nmrsu
$$ $$ 2019-03-22 18:24:38.724 +0100  nmrsu@ibg-4-babsi
$$ $$ /opt/topspin3.5pl6/conf/instr/spect/uxnmr.par
$$ $$ process /opt/topspin3.5pl6/prog/mod/cfserverav3
$$ ##$ACB= 0
$$ ##$ACBTAT= (0..23)
$$ 0 66 66 50 0 0 0 0 0 0 0 0 0 0 0 0 0 0 0 0 0 0 0 0
$$ ##$ACBTBA= (0..23)
$$ 0 2 2 0 0 0 0 0 0 0 0 0 0 0 0 0 0 0 0 0 0 0 0 0
$$ ##$ACBTBLK= (0..23)
$$ 0 1 1 40 0 0 0 0 0 0 0 0 0 0 0 0 0 0 0 0 0 0 0 0
$$ ##$ACBTCTL= (0..23)
$$ 0 0 0 6 0 0 0 0 0 0 0 0 0 0 0 0 0 0 0 0 0 0 0 0
$$ ##$ACBTDI= (0..23)
$$ 0 102 102 -1779670252 0 0 0 0 0 0 0 0 0 0 0 0 0 0 0 0 0 0 0 0
$$ ##$ACBTDM= (0..23)
$$ 0 10 10 10 0 0 0 0 0 0 0 0 0 0 0 0 0 0 0 0 0 0 0 0
$$ ##$ACBTFHI= (0..23)
$$ 0 400 400 62 0 0 0 0 0 0 0 0 0 0 0 0 0 0 0 0 0 0 0 0
$$ ##$ACBTFL= (0..23)
$$ 0 73 74 8 0 0 0 0 0 0 0 0 0 0 0 0 0 0 0 0 0 0 0 0
$$ ##$ACBTFLO= (0..23)
$$ 0 9 9 60 0 0 0 0 0 0 0 0 0 0 0 0 0 0 0 0 0 0 0 0
$$ ##$ACBTINP= (0..23)
$$ 0 1 2 8 0 0 0 0 0 0 0 0 0 0 0 0 0 0 0 0 0 0 0 0
$$ ##$ACBTOUT= (0..23)
$$ 0 1 2 1 0 0 0 0 0 0 0 0 0 0 0 0 0 0 0 0 0 0 0 0
$$ ##$ACBTPO= (0..23)
$$ 0 150000 60000 5000 0 0 0 0 0 0 0 0 0 0 0 0 0 0 0 0 0 0 0 0
$$ ##$ACBTPW= (0..23)
$$ 0 10 10 1000 0 0 0 0 0 0 0 0 0 0 0 0 0 0 0 0 0 0 0 0
$$ ##$ACBTSB= (0..23)
$$ 0 0 0 0 0 0 0 0 0 0 0 0 0 0 0 0 0 0 0 0 0 0 0 0
$$ ##$ACBTSDT= (0..23)
$$ 0 -1 -1 2 0 0 0 0 0 0 0 0 0 0 0 0 0 0 0 0 0 0 0 0
$$ ##$ACBTY= <no>
$$ ##$AMPDFLT= no
$$ ##$AQSBDCH= (0..95)
$$ 0 0 0 0 0 0 0 0 0 0 255 255 255 255 255 255 255 255 255 255 255 255 255
$$ 255 255 255 255 255 255 255 255 255 255 255 255 255 255 255 255 255 255
$$ 255 255 255 255 255 255 255 255 255 255 255 255 255 255 255 255 255 255
$$ 255 255 255 255 255 255 255 255 255 255 255 255 255 255 255 255 255 255
$$ 255 255 255 255 255 255 255 255 255 255 255 255 255 255 255 255 255 255
$$ 255
$$ ##$AQSBDHW= (0..95)
$$ 5 1 0 0 0 0 0 0 0 0 255 255 255 255 255 255 255 255 255 255 255 255 255
$$ 255 255 255 255 255 255 255 255 255 255 255 255 255 255 255 255 255 255
$$ 255 255 255 255 255 255 255 255 255 255 255 255 255 255 255 255 255 255
$$ 255 255 255 255 255 255 255 255 255 255 255 255 255 255 255 255 255 255
$$ 255 255 255 255 255 255 255 255 255 255 255 255 255 255 255 255 255 255
$$ 255
$$ ##$AQSBDID= (0..95)
$$ 82 88 83 83 65 86 86 86 66 66 255 255 255 255 255 255 255 255 255 255 255
$$ 255 255 255 255 255 255 255 255 255 255 255 255 255 255 255 255 255 255
$$ 255 255 255 255 255 255 255 255 255 255 255 255 255 255 255 255 255 255
$$ 255 255 255 255 255 255 255 255 255 255 255 255 255 255 255 255 255 255
$$ 255 255 255 255 255 255 255 255 255 255 255 255 255 255 255 255 255 255
$$ 255 255 255
$$ ##$AQSBDNO= (0..95)
$$ 1 1 1 2 1 1 2 3 1 1 255 255 255 255 255 255 255 255 255 255 255 255 255
$$ 255 255 255 255 255 255 255 255 255 255 255 255 255 255 255 255 255 255
$$ 255 255 255 255 255 255 255 255 255 255 255 255 255 255 255 255 255 255
$$ 255 255 255 255 255 255 255 255 255 255 255 255 255 255 255 255 255 255
$$ 255 255 255 255 255 255 255 255 255 255 255 255 255 255 255 255 255 255
$$ 255
$$ ##$AQSBDSL= (0..95)
$$ 2 3 4 4 8 12 14 15 255 1 255 255 255 255 255 255 255 255 255 255 255 255
$$ 255 255 255 255 255 255 255 255 255 255 255 255 255 255 255 255 255 255
$$ 255 255 255 255 255 255 255 255 255 255 255 255 255 255 255 255 255 255
$$ 255 255 255 255 255 255 255 255 255 255 255 255 255 255 255 255 255 255
$$ 255 255 255 255 255 255 255 255 255 255 255 255 255 255 255 255 255 255
$$ 255 255
$$ ##$AQSBDTY= (0..95)
$$ 67 214 50 50 5 148 147 145 217 7 255 255 255 255 255 255 255 255 255 255
$$ 255 255 255 255 255 255 255 255 255 255 255 255 255 255 255 255 255 255
$$ 255 255 255 255 255 255 255 255 255 255 255 255 255 255 255 255 255 255
$$ 255 255 255 255 255 255 255 255 255 255 255 255 255 255 255 255 255 255
$$ 255 255 255 255 255 255 255 255 255 255 255 255 255 255 255 255 255 255
$$ 255 255 255 255
$$ ##$AQSBUAD= (0..95)
$$ 16 52 36 37 54 160 161 162 32 32 255 255 255 255 255 255 255 255 255 255
$$ 255 255 255 255 255 255 255 255 255 255 255 255 255 255 255 255 255 255
$$ 255 255 255 255 255 255 255 255 255 255 255 255 255 255 255 255 255 255
$$ 255 255 255 255 255 255 255 255 255 255 255 255 255 255 255 255 255 255
$$ 255 255 255 255 255 255 255 255 255 255 255 255 255 255 255 255 255 255
$$ 255 255 255 255
$$ ##$AQSECL= (0..95)
$$ 0 5 3 3 9 2 0 1 1 255 255 255 255 255 255 255 255 255 255 255 255 255 255
$$ 255 255 255 255 255 255 255 255 255 255 255 255 255 255 255 255 255 255
$$ 255 255 255 255 255 255 255 255 255 255 255 255 255 255 255 255 255 255
$$ 255 255 255 255 255 255 255 255 255 255 255 255 255 255 255 255 255 255
$$ 255 255 255 255 255 255 255 255 255 255 255 255 255 255 255 255 255 255
$$ 255
$$ ##$AQSECLS= (0..95)
$$ 4 1 2 2 2 1 1 2 2 255 255 255 255 255 255 255 255 255 255 255 255 255 255
$$ 255 255 255 255 255 255 255 255 255 255 255 255 255 255 255 255 255 255
$$ 255 255 255 255 255 255 255 255 255 255 255 255 255 255 255 255 255 255
$$ 255 255 255 255 255 255 255 255 255 255 255 255 255 255 255 255 255 255
$$ 255 255 255 255 255 255 255 255 255 255 255 255 255 255 255 255 255 255
$$ 255
$$ ##$AQSETH1= <no>
$$ ##$AQSETH2= <no>
$$ ##$AQSSPLT= no
$$ ##$ATT19F= (0..1)
$$ 0 0
$$ ##$ATT1H= (0..1)
$$ 0 0
$$ ##$ATT3H= (0..1)
$$ 0 0
$$ ##$ATTX= (0..1)
$$ 0 0
$$ ##$ATTY= (0..1)
$$ 0 0
$$ ##$ATTZ= (0..1)
$$ 0 0
$$ ##$BACSAIR= yes
$$ ##$BACSCAP= 0
$$ ##$BACSDEL= 1
$$ ##$BACSFCM= no
$$ ##$BACSOPT= <>
$$ ##$BACSTY= <no>
$$ ##$BARPTY= <no>
$$ ##$BFREQ= 400.13
$$ ##$BGAETH= (0..9)
$$ <no> <no> <no> <no> <no> <no> <no> <no> <no> <no>
$$ ##$BIRDS= yes
$$ ##$BMPC= 0
$$ ##$BMPCTY= <no>
$$ ##$BPSUTY= <no>
$$ ##$BSMS= 2
$$ ##$BSMS19FLock= no
$$ ##$BSMSETH= <149.236.99.20>
$$ ##$BSMSTY= <no>
$$ ##$BgaChFac2= (0..7)
$$ 0 0 0 0 0 0 0 0
$$ ##$BgaChMap= (0..7)
$$ 0 0 0 0 0 0 0 0
$$ ##$BgaChMaxv= (0..7)
$$ 0 0 0 0 0 0 0 0
$$ ##$BgaChRouting= (0..63)
$$ 0 0 0 0 0 0 0 0 0 0 0 0 0 0 0 0 0 0 0 0 0 0 0 0 0 0 0 0 0 0 0 0 0 0 0 0
$$ 0 0 0 0 0 0 0 0 0 0 0 0 0 0 0 0 0 0 0 0 0 0 0 0 0 0 0 0
$$ ##$BgaChShimMap= (0..7)
$$ 0 0 0 0 0 0 0 0
$$ ##$BgaChShimMaxv= (0..7)
$$ 0 0 0 0 0 0 0 0
$$ ##$BlaEth= (0..9)
$$ <no> <149.236.99.20> <no> <no> <no> <no> <no> <no> <> <>
$$ ##$BlaNam= (0..9)
$$ <BLA2BB 150/60 20-400> <BSMS/2 LOCK TRANSCEIVER 400> <> <> <> <> <> <>
$$ <> <>
$$ ##$BlaPN= (0..9)
$$ <W1345049> <Z109888> <> <> <> <> <> <> <> <>
$$ ##$BlaSN= (0..9)
$$ <5376> <02008> <> <> <> <> <> <> <> <>
$$ ##$BsmsAuxEth= <no>
$$ ##$CFASMOD= (0..7)
$$ 1 1 1 1 1 1 1 1
$$ ##$CFASMUL= (0..7)
$$ 1 1 1 1 1 1 1 1
$$ ##$CNFTXDR= (0..7)
$$ 6 6 0 0 0 0 0 0
$$ ##$COMDIG2= 0
$$ ##$CPDBTY= <no>
$$ ##$CRCOTY= <no>
$$ ##$CSW1= (0..31)
$$ 1 1 8 0 0 0 0 0 0 0 0 0 0 0 0 0 0 0 0 0 0 0 0 0 0 0 0 0 0 0 0 0
$$ ##$CSW2= (0..31)
$$ 2 2 0 0 0 0 0 0 0 0 0 0 0 0 0 0 0 0 0 0 0 0 0 0 0 0 0 0 0 0 0 0
$$ ##$CSWNUM= (0..7)
$$ 2 1 0 0 0 0 0 0
$$ ##$ConsolePnSn= <>
$$ ##$CryoProAccPnSn= <>
$$ ##$Ctb1Eth= <no>
$$ ##$CubeEth= (0..7)
$$ <no> <no> <no> <no> <no> <no> <no> <no>
$$ ##$CustRegisterNo= <>
$$ ##$DATSTAT= no
$$ ##$DIGI140= (0..7)
$$ 0 0 0 0 0 0 0 0
$$ ##$DIGIB12= (0..7)
$$ 0 0 0 0 0 0 0 0
$$ ##$DIGIB16= (0..7)
$$ 0 0 0 0 0 0 0 0
$$ ##$DIGIFA= (0..7)
$$ 0 0 0 0 0 0 0 0
$$ ##$DIGIFOURIER= 0
$$ ##$DIGIHA= (0..7)
$$ 0 0 0 0 0 0 0 0
$$ ##$DIGIHAF= (0..7)
$$ 0 0 0 0 0 0 0 0
$$ ##$DIGIHRD= (0..7)
$$ 0 0 0 0 0 0 0 0
$$ ##$DIGIIA= (0..7)
$$ 0 0 0 0 0 0 0 0
$$ ##$DIGIO16= (0..7)
$$ 0 0 0 0 0 0 0 0
$$ ##$DIGISA= (0..7)
$$ 0 0 0 0 0 0 0 0
$$ ##$DIGISAF= (0..7)
$$ 0 0 0 0 0 0 0 0
$$ ##$DIGISL= (0..7)
$$ 0 0 0 0 0 0 0 0
$$ ##$DIGITYI= (0..7)
$$ 0 0 0 0 0 0 0 0
$$ ##$DIGITYP= (0..7)
$$ 0 0 0 0 0 0 0 0
$$ ##$DIGITZ= 0
$$ ##$DPPFAC= 1
$$ ##$DRMSETH= <no>
$$ ##$DRU= yes
$$ ##$DRUETH= (0..33)
$$ <no> <149.236.99.89> <no> <no> <no> <no> <no> <no> <no> <no> <no> <no>
$$ <no> <no> <no> <no> <no> <no> <no> <no> <no> <no> <no> <no> <no> <no> <no>
$$ <no> <no> <no> <no> <no> <no> <no>
$$ ##$Description= <NANOBAY V3-I PLUS 400 MHZ>
$$ ##$DppType= 0
$$ ##$FCUMEM= (0..7)
$$ 16777208 16777208 0 0 0 0 0 0
$$ ##$FCUPAL= (0..7)
$$ 0 0 0 0 0 0 0 0
$$ ##$FGSVTY= <no>
$$ ##$FQMIX= 0
$$ ##$FUNCMOD= <>
$$ ##$FourPeriBdEth= <no>
$$ ##$FourShimBdEth= <no>
$$ ##$FourierPicsCon= no
$$ ##$GCUTYPE= 10
$$ ##$GCUTYPE2= 0
$$ ##$GPREDEL= 0
$$ ##$GPSCUTY= <no>
$$ ##$GRADRES= 5
$$ ##$GTUTY= <no>
$$ ##$GcConn= (0..1)
$$ 1 0
$$ ##$GradAmpGain= (0..7)
$$ 0 0 0 0 0 0 0 0
$$ ##$GradAmpMaxCurX= (0..7)
$$ 0 0 0 0 0 0 0 0
$$ ##$GradAmpMaxCurY= (0..7)
$$ 0 0 0 0 0 0 0 0
$$ ##$GradAmpMaxCurZ= (0..7)
$$ 9.99999904632568 0 0 0 0 0 0 0
$$ ##$GradAmpName= (0..7)
$$ <GAB in BSMS> <> <> <> <> <> <> <>
$$ ##$GradAmpPN= (0..7)
$$ <> <> <> <> <> <> <> <>
$$ ##$GradAmpSN= (0..7)
$$ <> <> <> <> <> <> <> <>
$$ ##$GradAmpType= (0..7)
$$ 2 0 0 0 0 0 0 0
$$ ##$GradPowClkCtrl= 0
$$ ##$GradPowClkTime= 0
$$ ##$GradPowImax= 0
$$ ##$GradPowType= 0
$$ ##$GradPowVmax= 0
$$ ##$HDIETH= (0..5)
$$ <no> <no> <no> <no> <no> <no>
$$ ##$HFAC= 3
$$ ##$HPCU= 0
$$ ##$HPCUTY= <no>
$$ ##$HPTXLP= (0..3)
$$ -1 -1 -1 -1
$$ ##$HPTXPI= (0..3)
$$ 0 0 0 0
$$ ##$HPTXPO= (0..3)
$$ 0 0 0 0
$$ ##$HPTXTY= (0..3)
$$ 0 0 0 0
$$ ##$HpprCoverType= 0
$$ ##$IF451= 0
$$ ##$IFREQ= 1
$$ ##$INJPTY= <no>
$$ ##$INTFPR= 0
$$ ##$IPSOETH= <149.236.99.91>
$$ ##$IPSOTYPE= 2
$$ ##$LDUETH= (0..0)
$$ <no>
$$ ##$LOCKCONF= <DLMT>
$$ ##$LOCKTY= <no>
$$ ##$LOCSWID= 0
$$ ##$LOCSWIF= 0
$$ ##$LVDSSPLITETH= (0..5)
$$ <no> <no> <no> <no> <no> <no>
$$ ##$Location= <>
$$ ##$M2FAC= 0
$$ ##$MAS= 0
$$ ##$MASETIME= 10
$$ ##$MASITIME= 10
$$ ##$MASTY= <no>
$$ ##$MAS_CT= 5
$$ ##$MAS_SG= 0
$$ ##$MAS_TO= 0
$$ ##$MEMPRM= 0
$$ ##$MHFAC= 0
$$ ##$MXFAC= 0
$$ ##$MagnCoilPnSn= <BZH 1005'400'701>
$$ ##$MagnDewarPnSn= <D315'54-9256>
$$ ##$MasEth= <no>
$$ ##$NAMPD= (0..17)
$$ <> <1H/2H 1H> <1H/2H 2H> <XBB19F 2HS> <> <> <> <> <> <> <> <> <> <> <>
$$ <> <> <>
$$ ##$NFCU= 2
$$ ##$NFRED= 0
$$ ##$NMRCH= 2
$$ ##$NMRMEM= 16384
$$ ##$NPSGU= 0
$$ ##$NRCU= 1
$$ ##$NROUT= 1
$$ ##$NSGU= 2
$$ ##$OrderNo= <10237029>
$$ ##$PAMPF1= (0..15)
$$ 75 24 96 64 0 0 0 0 0 0 0 0 0 0 0 0
$$ ##$PAMPF2= (0..15)
$$ 0 0 0 0 0 0 0 0 0 0 0 0 0 0 0 0
$$ ##$PAMPF3= (0..15)
$$ 0 0 0 0 0 0 0 0 0 0 0 0 0 0 0 0
$$ ##$PAMPF4= (0..15)
$$ 0 0 0 0 0 0 0 0 0 0 0 0 0 0 0 0
$$ ##$PAMPF5= (0..15)
$$ 0 0 0 0 0 0 0 0 0 0 0 0 0 0 0 0
$$ ##$PAMPF6= (0..15)
$$ 0 0 0 0 0 0 0 0 0 0 0 0 0 0 0 0
$$ ##$PAMPF7= (0..15)
$$ 0 0 0 0 0 0 0 0 0 0 0 0 0 0 0 0
$$ ##$PAMPF8= (0..15)
$$ 0 0 0 0 0 0 0 0 0 0 0 0 0 0 0 0
$$ ##$PH4= 0
$$ ##$PHF4TY= <no>
$$ ##$POWCHK= yes
$$ ##$PRAMD1= (0..7)
$$ 2 0 0 536870912 0 0 0 0
$$ ##$PRAMD10= (0..7)
$$ 0 0 0 0 0 0 0 0
$$ ##$PRAMD11= (0..7)
$$ 0 0 0 0 0 0 0 0
$$ ##$PRAMD12= (0..7)
$$ 0 0 0 0 0 0 0 0
$$ ##$PRAMD13= (0..7)
$$ 0 0 0 0 0 0 0 0
$$ ##$PRAMD14= (0..7)
$$ 0 0 0 0 0 0 0 0
$$ ##$PRAMD15= (0..7)
$$ 0 0 0 0 0 0 0 0
$$ ##$PRAMD16= (0..7)
$$ 0 0 0 0 0 0 0 0
$$ ##$PRAMD17= (0..7)
$$ 0 0 0 0 0 0 0 0
$$ ##$PRAMD18= (0..7)
$$ 0 0 0 0 0 0 0 0
$$ ##$PRAMD19= (0..7)
$$ 0 0 0 0 0 0 0 0
$$ ##$PRAMD2= (0..7)
$$ 0 1048576 0 536870912 0 1048576 0 536870912
$$ ##$PRAMD20= (0..7)
$$ 0 0 0 0 0 0 0 0
$$ ##$PRAMD21= (0..7)
$$ 0 0 0 0 0 0 0 0
$$ ##$PRAMD3= (0..7)
$$ 2147483644 2131230719 2147483647 603979775 0 0 0 0
$$ ##$PRAMD4= (0..7)
$$ 0 0 0 0 0 0 0 0
$$ ##$PRAMD5= (0..7)
$$ 0 0 0 0 0 0 0 0
$$ ##$PRAMD6= (0..7)
$$ 0 0 0 0 0 0 0 0
$$ ##$PRAMD7= (0..7)
$$ 0 0 0 0 0 0 0 0
$$ ##$PRAMD8= (0..7)
$$ 0 0 0 0 0 0 0 0
$$ ##$PRAMD9= (0..7)
$$ 0 0 0 0 0 0 0 0
$$ ##$PRAMLED= (0..1)
$$ 0 0
$$ ##$PRAMP= (0..9)
$$ <00000000> <tty10> <no> <no> <no> <no> <no> <no> <no> <00000000>
$$ ##$PRAMPTP= 1
$$ ##$PREEMPTYPE= 0
$$ ##$PREPTY= <no>
$$ ##$PREREC= (0..15)
$$ 0 1 1 1 0 0 0 0 0 0 0 0 0 0 0 0
$$ ##$PRESHLD= 0
$$ ##$PTS160= -1
$$ ##$PTSA2X= (0..7)
$$ 0 0 0 0 0 0 0 0
$$ ##$PTSF2X= (0..7)
$$ 0 0 0 0 0 0 0 0
$$ ##$PTSFMX= (0..19)
$$ 649.9 649.9 0 0 0 0 0 0 0 0 0 0 0 0 0 0 0 0 0 0
$$ ##$PULCHK= no
$$ ##$PerMagATempSens= no
$$ ##$PerMagEth= <no>
$$ ##$PerMagFluxSens= no
$$ ##$PerMagMTempSens= no
$$ ##$PramDutyCycPerc= (0..15)
$$ 2 2 2 0 0 0 0 0 0 0 0 0 0 0 0 0
$$ ##$PramPeakPowerW= (0..15)
$$ 150 300 500 0 0 0 0 0 0 0 0 0 0 0 0 0
$$ ##$PramPowerSwitch= (0..15)
$$ 0 0 0 0 0 0 0 0 0 0 0 0 0 0 0 0
$$ ##$PramPulWidthMs= (0..15)
$$ 0.02 0.1 0.1 0 0 0 0 0 0 0 0 0 0 0 0 0
$$ ##$PreampModBisDat= (0..15)
$$ 20160811 20160811 20160901 0 0 0 0 0 0 0 0 0 0 0 0 0
$$ ##$PreampModPN= (0..17)
$$ <Z128274> <Z128274> <Z128143> <> <> <> <> <> <> <> <> <> <> <> <> <> <>
$$ <>
$$ ##$PreampModSN= (0..17)
$$ <00930> <00930> <00926> <> <> <> <> <> <> <> <> <> <> <> <> <> <> <>
$$ ##$ProdigyEth= <no>
$$ ##$RCUCDS= (0..7)
$$ 0 0 0 0 0 0 0 0
$$ ##$RCUCFS= (0..7)
$$ 0 0 0 0 0 0 0 0
$$ ##$RCUCSS= (0..7)
$$ 0 0 0 0 0 0 0 0
$$ ##$RCUI2C1= (0..7)
$$ 0 0 0 0 0 0 0 0
$$ ##$RCUI2C2= (0..7)
$$ 0 0 0 0 0 0 0 0
$$ ##$RCUI2C3= (0..7)
$$ 0 0 0 0 0 0 0 0
$$ ##$RCUI2C4= (0..7)
$$ 0 0 0 0 0 0 0 0
$$ ##$RCUI2C5= (0..7)
$$ 0 0 0 0 0 0 0 0
$$ ##$RCUI2C6= (0..7)
$$ 0 0 0 0 0 0 0 0
$$ ##$RCUI2C7= (0..7)
$$ 0 0 0 0 0 0 0 0
$$ ##$RCUI2C8= (0..7)
$$ 0 0 0 0 0 0 0 0
$$ ##$RDCU= 0
$$ ##$RFSINPUT= (0..1)
$$ 0 0
$$ ##$RFSVTY= <no>
$$ ##$RGTYPE= (0..31)
$$ 9 0 0 0 0 0 0 0 0 0 0 0 0 0 0 0 0 0 0 0 0 0 0 0 0 0 0 0 0 0 0 0
$$ ##$RG_max= (0..31)
$$ 203 -1 -1 -1 -1 -1 -1 -1 -1 -1 -1 -1 -1 -1 -1 -1 -1 -1 -1 -1 -1 -1 -1 -1
$$ -1 -1 -1 -1 -1 -1 -1 -1
$$ ##$RG_min= (0..31)
$$ 0.25 -1 -1 -1 -1 -1 -1 -1 -1 -1 -1 -1 -1 -1 -1 -1 -1 -1 -1 -1 -1 -1 -1
$$ -1 -1 -1 -1 -1 -1 -1 -1 -1
$$ ##$RG_tab1= (0..255)
$$ 0.25 0.28 0.32 0.35 0.4 0.44 0.5 0.56 0.64 0.7 0.8 0.89 1 1.12 1.28 1.4
$$ 1.6 1.78 2 2.25 2.56 2.8 3.2 3.56 4 4.5 5 5.6 6.35 7.12 8 9 10 11.3 12.7
$$ 14.2 16 18 20.2 22.6 25.4 28.5 32 36 40.3 45.2 50.8 57 64 71.8 80.6 90.5
$$ 101 114 128 144 161 181 203 -1 -1 -1 -1 -1 -1 -1 -1 -1 -1 -1 -1 -1 -1 -1
$$ -1 -1 -1 -1 -1 -1 -1 -1 -1 -1 -1 -1 -1 -1 -1 -1 -1 -1 -1 -1 -1 -1 -1 -1
$$ -1 -1 -1 -1 -1 -1 -1 -1 -1 -1 -1 -1 -1 -1 -1 -1 -1 -1 -1 -1 -1 -1 -1 -1
$$ -1 -1 -1 -1 -1 -1 -1 -1 -1 -1 -1 -1 -1 -1 -1 -1 -1 -1 -1 -1 -1 -1 -1 -1
$$ -1 -1 -1 -1 -1 -1 -1 -1 -1 -1 -1 -1 -1 -1 -1 -1 -1 -1 -1 -1 -1 -1 -1 -1
$$ -1 -1 -1 -1 -1 -1 -1 -1 -1 -1 -1 -1 -1 -1 -1 -1 -1 -1 -1 -1 -1 -1 -1 -1
$$ -1 -1 -1 -1 -1 -1 -1 -1 -1 -1 -1 -1 -1 -1 -1 -1 -1 -1 -1 -1 -1 -1 -1 -1
$$ -1 -1 -1 -1 -1 -1 -1 -1 -1 -1 -1 -1 -1 -1 -1 -1 -1 -1 -1 -1 -1 -1 -1 -1
$$ -1 -1 -1 -1 -1 -1 -1 -1 -1 -1 -1 -1 -1 -1
$$ ##$RG_tab2= (0..255)
$$ -1 -1 -1 -1 -1 -1 -1 -1 -1 -1 -1 -1 -1 -1 -1 -1 -1 -1 -1 -1 -1 -1 -1 -1
$$ -1 -1 -1 -1 -1 -1 -1 -1 -1 -1 -1 -1 -1 -1 -1 -1 -1 -1 -1 -1 -1 -1 -1 -1
$$ -1 -1 -1 -1 -1 -1 -1 -1 -1 -1 -1 -1 -1 -1 -1 -1 -1 -1 -1 -1 -1 -1 -1 -1
$$ -1 -1 -1 -1 -1 -1 -1 -1 -1 -1 -1 -1 -1 -1 -1 -1 -1 -1 -1 -1 -1 -1 -1 -1
$$ -1 -1 -1 -1 -1 -1 -1 -1 -1 -1 -1 -1 -1 -1 -1 -1 -1 -1 -1 -1 -1 -1 -1 -1
$$ -1 -1 -1 -1 -1 -1 -1 -1 -1 -1 -1 -1 -1 -1 -1 -1 -1 -1 -1 -1 -1 -1 -1 -1
$$ -1 -1 -1 -1 -1 -1 -1 -1 -1 -1 -1 -1 -1 -1 -1 -1 -1 -1 -1 -1 -1 -1 -1 -1
$$ -1 -1 -1 -1 -1 -1 -1 -1 -1 -1 -1 -1 -1 -1 -1 -1 -1 -1 -1 -1 -1 -1 -1 -1
$$ -1 -1 -1 -1 -1 -1 -1 -1 -1 -1 -1 -1 -1 -1 -1 -1 -1 -1 -1 -1 -1 -1 -1 -1
$$ -1 -1 -1 -1 -1 -1 -1 -1 -1 -1 -1 -1 -1 -1 -1 -1 -1 -1 -1 -1 -1 -1 -1 -1
$$ -1 -1 -1 -1 -1 -1 -1 -1 -1 -1 -1 -1 -1 -1 -1 -1
$$ ##$RG_tab3= (0..255)
$$ -1 -1 -1 -1 -1 -1 -1 -1 -1 -1 -1 -1 -1 -1 -1 -1 -1 -1 -1 -1 -1 -1 -1 -1
$$ -1 -1 -1 -1 -1 -1 -1 -1 -1 -1 -1 -1 -1 -1 -1 -1 -1 -1 -1 -1 -1 -1 -1 -1
$$ -1 -1 -1 -1 -1 -1 -1 -1 -1 -1 -1 -1 -1 -1 -1 -1 -1 -1 -1 -1 -1 -1 -1 -1
$$ -1 -1 -1 -1 -1 -1 -1 -1 -1 -1 -1 -1 -1 -1 -1 -1 -1 -1 -1 -1 -1 -1 -1 -1
$$ -1 -1 -1 -1 -1 -1 -1 -1 -1 -1 -1 -1 -1 -1 -1 -1 -1 -1 -1 -1 -1 -1 -1 -1
$$ -1 -1 -1 -1 -1 -1 -1 -1 -1 -1 -1 -1 -1 -1 -1 -1 -1 -1 -1 -1 -1 -1 -1 -1
$$ -1 -1 -1 -1 -1 -1 -1 -1 -1 -1 -1 -1 -1 -1 -1 -1 -1 -1 -1 -1 -1 -1 -1 -1
$$ -1 -1 -1 -1 -1 -1 -1 -1 -1 -1 -1 -1 -1 -1 -1 -1 -1 -1 -1 -1 -1 -1 -1 -1
$$ -1 -1 -1 -1 -1 -1 -1 -1 -1 -1 -1 -1 -1 -1 -1 -1 -1 -1 -1 -1 -1 -1 -1 -1
$$ -1 -1 -1 -1 -1 -1 -1 -1 -1 -1 -1 -1 -1 -1 -1 -1 -1 -1 -1 -1 -1 -1 -1 -1
$$ -1 -1 -1 -1 -1 -1 -1 -1 -1 -1 -1 -1 -1 -1 -1 -1
$$ ##$RG_tab4= (0..255)
$$ -1 -1 -1 -1 -1 -1 -1 -1 -1 -1 -1 -1 -1 -1 -1 -1 -1 -1 -1 -1 -1 -1 -1 -1
$$ -1 -1 -1 -1 -1 -1 -1 -1 -1 -1 -1 -1 -1 -1 -1 -1 -1 -1 -1 -1 -1 -1 -1 -1
$$ -1 -1 -1 -1 -1 -1 -1 -1 -1 -1 -1 -1 -1 -1 -1 -1 -1 -1 -1 -1 -1 -1 -1 -1
$$ -1 -1 -1 -1 -1 -1 -1 -1 -1 -1 -1 -1 -1 -1 -1 -1 -1 -1 -1 -1 -1 -1 -1 -1
$$ -1 -1 -1 -1 -1 -1 -1 -1 -1 -1 -1 -1 -1 -1 -1 -1 -1 -1 -1 -1 -1 -1 -1 -1
$$ -1 -1 -1 -1 -1 -1 -1 -1 -1 -1 -1 -1 -1 -1 -1 -1 -1 -1 -1 -1 -1 -1 -1 -1
$$ -1 -1 -1 -1 -1 -1 -1 -1 -1 -1 -1 -1 -1 -1 -1 -1 -1 -1 -1 -1 -1 -1 -1 -1
$$ -1 -1 -1 -1 -1 -1 -1 -1 -1 -1 -1 -1 -1 -1 -1 -1 -1 -1 -1 -1 -1 -1 -1 -1
$$ -1 -1 -1 -1 -1 -1 -1 -1 -1 -1 -1 -1 -1 -1 -1 -1 -1 -1 -1 -1 -1 -1 -1 -1
$$ -1 -1 -1 -1 -1 -1 -1 -1 -1 -1 -1 -1 -1 -1 -1 -1 -1 -1 -1 -1 -1 -1 -1 -1
$$ -1 -1 -1 -1 -1 -1 -1 -1 -1 -1 -1 -1 -1 -1 -1 -1
$$ ##$RG_tab5= (0..255)
$$ -1 -1 -1 -1 -1 -1 -1 -1 -1 -1 -1 -1 -1 -1 -1 -1 -1 -1 -1 -1 -1 -1 -1 -1
$$ -1 -1 -1 -1 -1 -1 -1 -1 -1 -1 -1 -1 -1 -1 -1 -1 -1 -1 -1 -1 -1 -1 -1 -1
$$ -1 -1 -1 -1 -1 -1 -1 -1 -1 -1 -1 -1 -1 -1 -1 -1 -1 -1 -1 -1 -1 -1 -1 -1
$$ -1 -1 -1 -1 -1 -1 -1 -1 -1 -1 -1 -1 -1 -1 -1 -1 -1 -1 -1 -1 -1 -1 -1 -1
$$ -1 -1 -1 -1 -1 -1 -1 -1 -1 -1 -1 -1 -1 -1 -1 -1 -1 -1 -1 -1 -1 -1 -1 -1
$$ -1 -1 -1 -1 -1 -1 -1 -1 -1 -1 -1 -1 -1 -1 -1 -1 -1 -1 -1 -1 -1 -1 -1 -1
$$ -1 -1 -1 -1 -1 -1 -1 -1 -1 -1 -1 -1 -1 -1 -1 -1 -1 -1 -1 -1 -1 -1 -1 -1
$$ -1 -1 -1 -1 -1 -1 -1 -1 -1 -1 -1 -1 -1 -1 -1 -1 -1 -1 -1 -1 -1 -1 -1 -1
$$ -1 -1 -1 -1 -1 -1 -1 -1 -1 -1 -1 -1 -1 -1 -1 -1 -1 -1 -1 -1 -1 -1 -1 -1
$$ -1 -1 -1 -1 -1 -1 -1 -1 -1 -1 -1 -1 -1 -1 -1 -1 -1 -1 -1 -1 -1 -1 -1 -1
$$ -1 -1 -1 -1 -1 -1 -1 -1 -1 -1 -1 -1 -1 -1 -1 -1
$$ ##$RG_tab6= (0..255)
$$ -1 -1 -1 -1 -1 -1 -1 -1 -1 -1 -1 -1 -1 -1 -1 -1 -1 -1 -1 -1 -1 -1 -1 -1
$$ -1 -1 -1 -1 -1 -1 -1 -1 -1 -1 -1 -1 -1 -1 -1 -1 -1 -1 -1 -1 -1 -1 -1 -1
$$ -1 -1 -1 -1 -1 -1 -1 -1 -1 -1 -1 -1 -1 -1 -1 -1 -1 -1 -1 -1 -1 -1 -1 -1
$$ -1 -1 -1 -1 -1 -1 -1 -1 -1 -1 -1 -1 -1 -1 -1 -1 -1 -1 -1 -1 -1 -1 -1 -1
$$ -1 -1 -1 -1 -1 -1 -1 -1 -1 -1 -1 -1 -1 -1 -1 -1 -1 -1 -1 -1 -1 -1 -1 -1
$$ -1 -1 -1 -1 -1 -1 -1 -1 -1 -1 -1 -1 -1 -1 -1 -1 -1 -1 -1 -1 -1 -1 -1 -1
$$ -1 -1 -1 -1 -1 -1 -1 -1 -1 -1 -1 -1 -1 -1 -1 -1 -1 -1 -1 -1 -1 -1 -1 -1
$$ -1 -1 -1 -1 -1 -1 -1 -1 -1 -1 -1 -1 -1 -1 -1 -1 -1 -1 -1 -1 -1 -1 -1 -1
$$ -1 -1 -1 -1 -1 -1 -1 -1 -1 -1 -1 -1 -1 -1 -1 -1 -1 -1 -1 -1 -1 -1 -1 -1
$$ -1 -1 -1 -1 -1 -1 -1 -1 -1 -1 -1 -1 -1 -1 -1 -1 -1 -1 -1 -1 -1 -1 -1 -1
$$ -1 -1 -1 -1 -1 -1 -1 -1 -1 -1 -1 -1 -1 -1 -1 -1
$$ ##$RG_tab7= (0..255)
$$ -1 -1 -1 -1 -1 -1 -1 -1 -1 -1 -1 -1 -1 -1 -1 -1 -1 -1 -1 -1 -1 -1 -1 -1
$$ -1 -1 -1 -1 -1 -1 -1 -1 -1 -1 -1 -1 -1 -1 -1 -1 -1 -1 -1 -1 -1 -1 -1 -1
$$ -1 -1 -1 -1 -1 -1 -1 -1 -1 -1 -1 -1 -1 -1 -1 -1 -1 -1 -1 -1 -1 -1 -1 -1
$$ -1 -1 -1 -1 -1 -1 -1 -1 -1 -1 -1 -1 -1 -1 -1 -1 -1 -1 -1 -1 -1 -1 -1 -1
$$ -1 -1 -1 -1 -1 -1 -1 -1 -1 -1 -1 -1 -1 -1 -1 -1 -1 -1 -1 -1 -1 -1 -1 -1
$$ -1 -1 -1 -1 -1 -1 -1 -1 -1 -1 -1 -1 -1 -1 -1 -1 -1 -1 -1 -1 -1 -1 -1 -1
$$ -1 -1 -1 -1 -1 -1 -1 -1 -1 -1 -1 -1 -1 -1 -1 -1 -1 -1 -1 -1 -1 -1 -1 -1
$$ -1 -1 -1 -1 -1 -1 -1 -1 -1 -1 -1 -1 -1 -1 -1 -1 -1 -1 -1 -1 -1 -1 -1 -1
$$ -1 -1 -1 -1 -1 -1 -1 -1 -1 -1 -1 -1 -1 -1 -1 -1 -1 -1 -1 -1 -1 -1 -1 -1
$$ -1 -1 -1 -1 -1 -1 -1 -1 -1 -1 -1 -1 -1 -1 -1 -1 -1 -1 -1 -1 -1 -1 -1 -1
$$ -1 -1 -1 -1 -1 -1 -1 -1 -1 -1 -1 -1 -1 -1 -1 -1
$$ ##$RG_tab8= (0..255)
$$ -1 -1 -1 -1 -1 -1 -1 -1 -1 -1 -1 -1 -1 -1 -1 -1 -1 -1 -1 -1 -1 -1 -1 -1
$$ -1 -1 -1 -1 -1 -1 -1 -1 -1 -1 -1 -1 -1 -1 -1 -1 -1 -1 -1 -1 -1 -1 -1 -1
$$ -1 -1 -1 -1 -1 -1 -1 -1 -1 -1 -1 -1 -1 -1 -1 -1 -1 -1 -1 -1 -1 -1 -1 -1
$$ -1 -1 -1 -1 -1 -1 -1 -1 -1 -1 -1 -1 -1 -1 -1 -1 -1 -1 -1 -1 -1 -1 -1 -1
$$ -1 -1 -1 -1 -1 -1 -1 -1 -1 -1 -1 -1 -1 -1 -1 -1 -1 -1 -1 -1 -1 -1 -1 -1
$$ -1 -1 -1 -1 -1 -1 -1 -1 -1 -1 -1 -1 -1 -1 -1 -1 -1 -1 -1 -1 -1 -1 -1 -1
$$ -1 -1 -1 -1 -1 -1 -1 -1 -1 -1 -1 -1 -1 -1 -1 -1 -1 -1 -1 -1 -1 -1 -1 -1
$$ -1 -1 -1 -1 -1 -1 -1 -1 -1 -1 -1 -1 -1 -1 -1 -1 -1 -1 -1 -1 -1 -1 -1 -1
$$ -1 -1 -1 -1 -1 -1 -1 -1 -1 -1 -1 -1 -1 -1 -1 -1 -1 -1 -1 -1 -1 -1 -1 -1
$$ -1 -1 -1 -1 -1 -1 -1 -1 -1 -1 -1 -1 -1 -1 -1 -1 -1 -1 -1 -1 -1 -1 -1 -1
$$ -1 -1 -1 -1 -1 -1 -1 -1 -1 -1 -1 -1 -1 -1 -1 -1
$$ ##$RG_tabA= (0..255)
$$ 0.25 0.28 0.32 0.35 0.4 0.44 0.5 0.56 0.64 0.7 0.8 0.89 1 1.12 1.28 1.4
$$ 1.6 1.78 2 2.25 2.56 2.8 3.2 3.56 4 4.5 5 5.6 6.35 7.12 8 9 10 11.3 12.7
$$ 14.2 16 18 20.2 22.6 25.4 28.5 32 36 40.3 45.2 50.8 57 64 71.8 80.6 90.5
$$ 101 114 128 144 161 181 203 -1 -1 -1 -1 -1 -1 -1 -1 -1 -1 -1 -1 -1 -1 -1
$$ -1 -1 -1 -1 -1 -1 -1 -1 -1 -1 -1 -1 -1 -1 -1 -1 -1 -1 -1 -1 -1 -1 -1 -1
$$ -1 -1 -1 -1 -1 -1 -1 -1 -1 -1 -1 -1 -1 -1 -1 -1 -1 -1 -1 -1 -1 -1 -1 -1
$$ -1 -1 -1 -1 -1 -1 -1 -1 -1 -1 -1 -1 -1 -1 -1 -1 -1 -1 -1 -1 -1 -1 -1 -1
$$ -1 -1 -1 -1 -1 -1 -1 -1 -1 -1 -1 -1 -1 -1 -1 -1 -1 -1 -1 -1 -1 -1 -1 -1
$$ -1 -1 -1 -1 -1 -1 -1 -1 -1 -1 -1 -1 -1 -1 -1 -1 -1 -1 -1 -1 -1 -1 -1 -1
$$ -1 -1 -1 -1 -1 -1 -1 -1 -1 -1 -1 -1 -1 -1 -1 -1 -1 -1 -1 -1 -1 -1 -1 -1
$$ -1 -1 -1 -1 -1 -1 -1 -1 -1 -1 -1 -1 -1 -1 -1 -1 -1 -1 -1 -1 -1 -1 -1 -1
$$ -1 -1 -1 -1 -1 -1 -1 -1 -1 -1 -1 -1 -1 -1
$$ ##$ROBOTTY= <no>
$$ ##$ROUT14= (0..7)
$$ 0 0 0 0 0 0 0 0
$$ ##$ROUTER= 3
$$ ##$RX22TY= <no>
$$ ##$RXFMAX= (0..7)
$$ 647.5 -1 -1 -1 -1 -1 -1 -1
$$ ##$RXFMIN= (0..7)
$$ 5 -1 -1 -1 -1 -1 -1 -1
$$ ##$RXINTLV= (0..7)
$$ 1 0 0 0 0 0 0 0
$$ ##$RXMSTY= <no>
$$ ##$RockSwitchEth= <no>
$$ ##$SCMTY= <no>
$$ ##$SGUC1= (0..15)
$$ 17 18 0 0 0 0 0 0 0 0 0 0 0 0 0 0
$$ ##$SGUC2= (0..15)
$$ 33 256 0 0 0 0 0 0 0 0 0 0 0 0 0 0
$$ ##$SLCBCONF= <SHNV>
$$ ##$SPECTR= 10
$$ ##$SY2FLAG= 0
$$ ##$SYNCTRIG= 11
$$ ##$SamChgEth= (0..3)
$$ <149.236.99.52> <no> <no> <no>
$$ ##$ServiceNo= <>
$$ ##$Sgu1PowerLevels= (0..7)
$$ 90 74 58 42 26 10 0 0
$$ ##$Sgu2PowerLevels= (0..7)
$$ 90 74 58 42 26 10 0 0
$$ ##$Sgu3PowerLevels= (0..7)
$$ 0 0 0 0 0 0 0 0
$$ ##$Sgu4PowerLevels= (0..7)
$$ 0 0 0 0 0 0 0 0
$$ ##$Sgu5PowerLevels= (0..7)
$$ 0 0 0 0 0 0 0 0
$$ ##$Sgu6PowerLevels= (0..7)
$$ 0 0 0 0 0 0 0 0
$$ ##$Sgu7PowerLevels= (0..7)
$$ 0 0 0 0 0 0 0 0
$$ ##$Sgu8PowerLevels= (0..7)
$$ 0 0 0 0 0 0 0 0
$$ ##$SguType= 3
$$ ##$ShimMaxVal= 32760
$$ ##$ShimPow1Ch2Sh= (0..38)
$$ 0 0 0 0 0 0 0 0 0 0 0 0 0 0 0 0 0 0 0 0 0 0 0 0 0 0 0 0 0 0 0 0 0 0 0 0
$$ 0 0 0
$$ ##$ShimPow1Imax= (0..38)
$$ 0 0 0 0 0 0 0 0 0 0 0 0 0 0 0 0 0 0 0 0 0 0 0 0 0 0 0 0 0 0 0 0 0 0 0 0
$$ 0 0 0
$$ ##$ShimPow1NChan= 0
$$ ##$ShimPow1TotIMax= 0
$$ ##$ShimPow1Vmax= (0..38)
$$ 0 0 0 0 0 0 0 0 0 0 0 0 0 0 0 0 0 0 0 0 0 0 0 0 0 0 0 0 0 0 0 0 0 0 0 0
$$ 0 0 0
$$ ##$ShimPow2Ch2Sh= (0..38)
$$ 0 0 0 0 0 0 0 0 0 0 0 0 0 0 0 0 0 0 0 0 0 0 0 0 0 0 0 0 0 0 0 0 0 0 0 0
$$ 0 0 0
$$ ##$ShimPow2Imax= (0..38)
$$ 0 0 0 0 0 0 0 0 0 0 0 0 0 0 0 0 0 0 0 0 0 0 0 0 0 0 0 0 0 0 0 0 0 0 0 0
$$ 0 0 0
$$ ##$ShimPow2NChan= 0
$$ ##$ShimPow2TotIMax= 0
$$ ##$ShimPow2Vmax= (0..38)
$$ 0 0 0 0 0 0 0 0 0 0 0 0 0 0 0 0 0 0 0 0 0 0 0 0 0 0 0 0 0 0 0 0 0 0 0 0
$$ 0 0 0
$$ ##$ShimPow3Ch2Sh= (0..38)
$$ 0 0 0 0 0 0 0 0 0 0 0 0 0 0 0 0 0 0 0 0 0 0 0 0 0 0 0 0 0 0 0 0 0 0 0 0
$$ 0 0 0
$$ ##$ShimPow3Imax= (0..38)
$$ 0 0 0 0 0 0 0 0 0 0 0 0 0 0 0 0 0 0 0 0 0 0 0 0 0 0 0 0 0 0 0 0 0 0 0 0
$$ 0 0 0
$$ ##$ShimPow3NChan= 0
$$ ##$ShimPow3TotIMax= 0
$$ ##$ShimPow3Vmax= (0..38)
$$ 0 0 0 0 0 0 0 0 0 0 0 0 0 0 0 0 0 0 0 0 0 0 0 0 0 0 0 0 0 0 0 0 0 0 0 0
$$ 0 0 0
$$ ##$ShimPow4Ch2Sh= (0..38)
$$ 0 0 0 0 0 0 0 0 0 0 0 0 0 0 0 0 0 0 0 0 0 0 0 0 0 0 0 0 0 0 0 0 0 0 0 0
$$ 0 0 0
$$ ##$ShimPow4Imax= (0..38)
$$ 0 0 0 0 0 0 0 0 0 0 0 0 0 0 0 0 0 0 0 0 0 0 0 0 0 0 0 0 0 0 0 0 0 0 0 0
$$ 0 0 0
$$ ##$ShimPow4NChan= 0
$$ ##$ShimPow4TotIMax= 0
$$ ##$ShimPow4Vmax= (0..38)
$$ 0 0 0 0 0 0 0 0 0 0 0 0 0 0 0 0 0 0 0 0 0 0 0 0 0 0 0 0 0 0 0 0 0 0 0 0
$$ 0 0 0
$$ ##$ShimPowMaxUA= (0..63)
$$ 130000 130000 130000 130000 130000 130000 130000 130000 130000 130000 130000
$$ 130000 130000 130000 130000 130000 130000 130000 130000 130000 130000 130000
$$ 130000 130000 130000 130000 130000 130000 130000 130000 130000 130000 130000
$$ 130000 130000 130000 130000 130000 130000 130000 0 0 0 0 0 0 0 0 0 0 0
$$ 0 0 0 0 0 0 0 0 0 0 0 0 0
$$ ##$ShimPowMaxUC= (0..63)
$$ 130000 130000 130000 130000 130000 130000 130000 130000 130000 130000 130000
$$ 130000 130000 130000 130000 130000 130000 130000 130000 130000 130000 130000
$$ 130000 130000 130000 130000 130000 130000 130000 130000 130000 130000 130000
$$ 130000 130000 130000 130000 130000 130000 130000 0 0 0 0 0 0 0 0 0 0 0
$$ 0 0 0 0 0 0 0 0 0 0 0 0 0
$$ ##$ShimPowMaxUG= (0..63)
$$ 524287 524287 524287 524287 524287 524287 524287 524287 524287 524287 524287
$$ 524287 524287 524287 524287 524287 524287 524287 524287 524287 524287 524287
$$ 524287 524287 524287 524287 524287 524287 524287 524287 524287 524287 524287
$$ 524287 524287 524287 524287 524287 524287 0 0 0 0 0 0 0 0 0 0 0 0 0 0 0
$$ 0 0 0 0 0 0 0 0 0 0
$$ ##$ShimPowNum= 0
$$ ##$ShimPowRcbType= 3
$$ ##$ShimPowRes= (0..63)
$$ 1e-20 1e-20 1e-20 1e-20 1e-20 1e-20 1e-20 1e-20 1e-20 1e-20 1e-20 1e-20
$$ 1e-20 1e-20 1e-20 1e-20 1e-20 1e-20 1e-20 1e-20 1e-20 1e-20 1e-20 1e-20
$$ 1e-20 1e-20 1e-20 1e-20 1e-20 1e-20 1e-20 1e-20 1e-20 1e-20 1e-20 1e-20
$$ 1e-20 1e-20 1e-20 1e-20 0 0 0 0 0 0 0 0 0 0 0 0 0 0 0 0 0 0 0 0 0 0 0 0
$$ ##$ShimPowRng0= (0..63)
$$ 1 1 1 1 1 1 1 1 1 1 1 1 1 1 1 1 1 1 1 1 1 1 1 1 1 1 1 1 1 1 1 1 1 1 1 1
$$ 1 1 1 1 0 0 0 0 0 0 0 0 0 0 0 0 0 0 0 0 0 0 0 0 0 0 0 0
$$ ##$ShimPowRng1= (0..63)
$$ 1 1 1 1 1 1 1 1 1 1 1 1 1 1 1 1 1 1 1 1 1 1 1 1 1 1 1 1 1 1 1 1 1 1 1 1
$$ 1 1 1 1 0 0 0 0 0 0 0 0 0 0 0 0 0 0 0 0 0 0 0 0 0 0 0 0
$$ ##$ShimPowRng2= (0..63)
$$ 1 1 1 1 1 1 1 1 1 1 1 1 1 1 1 1 1 1 1 1 1 1 1 1 1 1 1 1 1 1 1 1 1 1 1 1
$$ 1 1 1 1 0 0 0 0 0 0 0 0 0 0 0 0 0 0 0 0 0 0 0 0 0 0 0 0
$$ ##$ShimPowRng3= (0..63)
$$ 1 1 1 1 1 1 1 1 1 1 1 1 1 1 1 1 1 1 1 1 1 1 1 1 1 1 1 1 1 1 1 1 1 1 1 1
$$ 1 1 1 1 0 0 0 0 0 0 0 0 0 0 0 0 0 0 0 0 0 0 0 0 0 0 0 0
$$ ##$ShimPowType1= 0
$$ ##$ShimPowType2= 0
$$ ##$ShimPowType3= 0
$$ ##$ShimPowType4= 0
$$ ##$ShimSysAngle= <>
$$ ##$ShimSysFunc= (0..63)
$$ 1 2 3 4 5 6 7 8 9 10 0 37 38 35 16 15 14 13 12 11 28 27 26 25 24 23 36
$$ 22 30 29 20 21 34 33 32 31 17 18 19 0 0 0 0 0 0 0 0 0 0 0 0 0 0 0 0 0 0
$$ 0 0 0 0 0 0 0
$$ ##$ShimSysMatId= <no>
$$ ##$ShimSysMatrix= 1
$$ ##$ShimSysOffset= <35>
$$ ##$ShimSysType= 4
$$ ##$ShimUnit= 0
$$ ##$TFXNUM= 0
$$ ##$TOSITY= <no>
$$ ##$TRIPLO2= 0
$$ ##$VTU= 2
$$ ##$VTUETH= <149.236.99.20>
$$ ##$VTUTY= <no>
$$ ##$WBREFAM= (0..15)
$$ 131.6 89.2 100 100 100 100 100 100 100 100 100 100 100 100 100 100
$$ ##$WBREFLM= (0..15)
$$ 0 0 0 0 0 0 0 0 0 0 0 0 0 0 0 0
$$ ##$WBREFPH= (0..15)
$$ 78.82 -69.31 0 0 0 0 0 0 0 0 0 0 0 0 0 0
$$ ##$WBSGU= (0..15)
$$ 0 0 0 0 0 0 0 0 0 0 0 0 0 0 0 0
$$ ##$XFAC= 2
$$ ##END=
##$RELAX= 
##$BRUKER FILE PROC=intrng
$$ P 0
$$ 8.441531   7.419415
$$ 7.396497   6.787200
$$ 4.189282   3.411923
$$ 1.969348   0.774893
##$RELAX= 
##$BRUKER FILE PROC=parm.txt
$$ 
$$ Current Data Parameters
$$ NAME     SG-V3374 (1-14)              
$$ EXPNO                10              
$$ PROCNO                1              
$$ 
$$ F2 - Acquisition Parameters
$$ Date_          20200306              
$$ Time              16.50 h            
$$ INSTRUM           spect              
$$ PROBHD   Z116098_0570 (              
$$ PULPROG            zg30              
$$ TD                65536              
$$ SOLVENT           CDCl3              
$$ NS                   16              
$$ DS                    2              
$$ SWH            8012.820 Hz           
$$ FIDRES         0.244532 Hz           
$$ AQ            4.0894465 sec          
$$ RG                89.51              
$$ DW               62.400 usec         
$$ DE                 6.50 usec         
$$ TE                298.0 K            
$$ D1           1.00000000 sec          
$$ TD0                   1              
$$ SFO1        400.1324008 MHz          
$$ NUC1                 1H              
$$ P1                10.00 usec         
$$ PLW1        15.16199970 W            
$$ 
$$ F2 - Processing parameters
$$ SI                65536              
$$ SF          400.1300385 MHz          
$$ WDW                  EM              
$$ SSB      0              
$$ LB                 0.30 Hz           
$$ GB       0              
$$ PC                 1.00              
##$RELAX= 
##$BRUKER FILE PROC=peaklist.xml
$$ <?xml version="1.0" encoding="UTF-8"?>
$$ <PeakList>
$$   <PeakList1D>
$$     <PeakList1DHeader creator="nmr" date="2020-03-06T16:50:45.281+01:00" expNo="10" name="SG-V3374 (1-14)" owner="" procNo="1" source="/opt/topspin3.5pl6/data/complat/nmr/data/SG/nmr">
$$       <PeakPickDetails>F1=15.916580ppm, F2=-4.108961ppm, MI=0.00cm, MAXI=10000.00cm, PC=1.000
$$       </PeakPickDetails>
$$     </PeakList1DHeader>
$$     <Peak1D F1="12.450743" intensity="8.159405e-04" type="0"/>
$$     <Peak1D F1="8.410964" intensity="5.560207e-03" type="0"/>
$$     <Peak1D F1="8.397448" intensity="8.267987e-03" type="0"/>
$$     <Peak1D F1="8.393414" intensity="8.057397e-03" type="0"/>
$$     <Peak1D F1="8.379810" intensity="1.882198e-02" type="0"/>
$$     <Peak1D F1="8.351127" intensity="9.673816e-04" type="0"/>
$$     <Peak1D F1="8.309386" intensity="1.574469e-03" type="0"/>
$$     <Peak1D F1="8.286361" intensity="2.112732e-03" type="0"/>
$$     <Peak1D F1="8.265237" intensity="2.675151e-03" type="0"/>
$$     <Peak1D F1="8.215904" intensity="2.263635e-01" type="0"/>
$$     <Peak1D F1="8.208947" intensity="1.787009e+00" type="0"/>
$$     <Peak1D F1="8.203648" intensity="7.856520e-01" type="0"/>
$$     <Peak1D F1="8.195668" intensity="1.940823e+00" type="0"/>
$$     <Peak1D F1="8.191174" intensity="1.176226e+00" type="0"/>
$$     <Peak1D F1="8.186684" intensity="2.007637e+00" type="0"/>
$$     <Peak1D F1="8.178653" intensity="9.060076e-01" type="0"/>
$$     <Peak1D F1="8.172975" intensity="2.445388e+00" type="0"/>
[truncated: 594,560 more chars]
